# Supplementary material for: Distinct genomic routes underlie transitions to specialised symbiotic lifestyles in deep-sea annelid worms
Source: Nat Commun. 2023 May 17;14:2814. doi: 10.1038/s41467-023-38521-6 (PMC10192322; doi:10.1038/s41467-023-38521-6)
Supplement: Supplementary file 6 — Source Data [file 41467_2023_38521_MOESM6_ESM.zip]

Archive with 3 entries (3 files):
- oasisia_kallisto_tpm.tsv
- osedax_kallisto_tpm.tsv
- riftia_kallisto_tpm.tsv
