# Supplementary material for: Distinct genomic routes underlie transitions to specialised symbiotic lifestyles in deep-sea annelid worms
Source: Nat Commun. 2023 May 17;14:2814. doi: 10.1038/s41467-023-38521-6 (PMC10192322; doi:10.1038/s41467-023-38521-6)
Supplement: Supplementary file 6 — Source Data [file 41467_2023_38521_MOESM6_ESM.zip › oasisia_kallisto_tpm.tsv]

target_id	crown_1	opistosoma_1	trophosome_1	crown_2	opistosoma_2	trophosome_2
OALVG00000000001.1	0.00686227	0	3.24851	0	1.24417	0.634789
OALVG00000000002.1	0.0158225	0	28.4786	0.0435002	0	0.0826159
OALVG00000000003.1	0	0	0.613468	0	0	0
OALVG00000000004.1	5.16569	0.633503	0.46416	6.22805	1.60026	0
OALVG00000000005.1	10.0825	8.96464	17.8557	21.6458	18.2575	11.318
OALVG00000000006.1	0.0808494	0	0.0819671	0.0634814	0.031423	0
OALVG00000000007.1	0	0	0	0	0	0
OALVG00000000008.1	0	0	0.487442	0	0	0
OALVG00000000009.1	0.107281	0.130695	0	0.0842658	0.375788	0.0200034
OALVG00000000010.1	0	0	0.166831	0	0	0
OALVG00000000011.1	0	0	0	0	0	0
OALVG00000000012.1	11.2462	38.3936	79.0666	9.70684	95.9071	90.9484
OALVG00000000013.1	0.452695	2.31799	1.87665	0.453661	1.69766	3.02554
OALVG00000000014.1	0.00375853	0.189541	19.6115	0.495669	0	0.70321
OALVG00000000014.2	1.86139	3.20889	0.642158	3.18447	7.5505	0.887786
OALVG00000000014.3	4.7083	0.00542805	0.00186814	9.70742	0	1.30495
OALVG00000000014.4	0.98453	1.28476	4.12595	3.56529	2.08849	3.63069
OALVG00000000014.5	0.512437	9.00717e-11	1.44335	2.73377e-09	0	0.478379
OALVG00000000014.6	1.81481	5.37078	0.590452	2.42353	7.80479	4.81325
OALVG00000000014.7	5.87103	17.8985	1.00485	15.7157	17.5039	16.2252
OALVG00000000014.8	3.26484	1.79749	0.154638	6.21594	0.75827	16.0501
OALVG00000000015.1	0.0399481	0.0436266	2.67245	0	0.0477011	0.0667591
OALVG00000000016.1	0.0579761	0.0436266	0	0.144544	0	0
OALVG00000000017.1	0	0	3.66529	0	0	0.148949
OALVG00000000018.1	0	0	0	0	0.0420863	0
OALVG00000000019.1	0	0	0.0249656	0	0	0
OALVG00000000020.1	0.0657096	0	0.0083483	0	0	0.0263234
OALVG00000000021.1	0	0	0.0317392	0.144544	0	0
OALVG00000000022.1	0	0	0.266511	0	0	0.0263234
OALVG00000000023.1	0.0233763	0	0.529683	0.032121	0.0212005	0.0393561
OALVG00000000024.1	0	0.0124647	5.96214	0	0.0424009	0
OALVG00000000025.1	2.4508	2.55536	4.9126	5.72092	3.99038	3.13146
OALVG00000000026.1	3.1545	3.20513	3.11339	10.0045	2.82985	4.91326
OALVG00000000027.1	21.9432	23.8207	35.5272	35.4324	24.1441	21.0738
OALVG00000000028.1	0.136355	0.146063	0.148463	0.186768	0.0448944	0.0525166
OALVG00000000029.1	0.162596	1.632	0.208492	0.0807564	0.823643	0.0339386
OALVG00000000030.1	0.270179	0.111575	1.72378	0.478894	0.0710603	0.397511
OALVG00000000031.1	0.233439	0	0.0504648	0.966338	0	0.0769119
OALVG00000000032.1	10.3099	9.95507	4.6006	34.1644	21.9849	13.3952
OALVG00000000033.1	0.134693	6.43993	5.24658	2.25981	2.8856	5.25086
OALVG00000000034.1	0.537918	0.343752	3.9799	1.59221	1.33094	0.450096
OALVG00000000035.1	1.08968	1.74391	2.51318	3.4338	1.50215	1.2423
OALVG00000000036.1	1.0067	1.04259	2.98498	4.19398	1.86092	1.88729
OALVG00000000037.1	0	0	3.74926	0	0	0
OALVG00000000037.2	0.0319562	0.169975	2.0069	0	0.131367	0.0418703
OALVG00000000038.1	0.414425	0	3.74498	0.908033	0.232753	0.436646
OALVG00000000039.1	7.86269	0.0874711	5.43825	2.72196	0.786419	0.581469
OALVG00000000040.1	0.135106	0.0480082	0.102566	1.0317	0.531619	0.156735
OALVG00000000041.1	0.914014	0	0	7.03429	2.69072	2.91346
OALVG00000000042.1	0.995701	4.93936	2.65455	0.947743	4.57353	11.064
OALVG00000000043.1	0.298676	0.011377	0.164017	0.885644	0	0.027824
OALVG00000000044.1	0	0	0	0	0	0
OALVG00000000045.1	0.723513	0	0.216242	6.21421	0	0
OALVG00000000046.1	0.562974	0	0.0480675	2.66944	0	0.0734573
OALVG00000000047.1	0.689819	0.0253297	7.00579	3.40322	0.032501	0
OALVG00000000048.1	0.0332245	0.0353387	0	0.366034	0.0910956	0
OALVG00000000049.1	0.188651	0.0334498	0.107917	0	0.21538	0.0411913
OALVG00000000050.1	0.53704	0	0	0	0.857674	0
OALVG00000000051.1	1.26309	0	0	0	0	0
OALVG00000000052.1	0.0427453	0	0	0.029365	0	0.0139323
OALVG00000000053.1	0.493419	0	0.783182	1.56882	0	0
OALVG00000000054.1	0.264297	0.175701	0.0567221	2.91171	0.22644	0.56287
OALVG00000000055.1	1.80147	0.703643	0	1.51942	0.7066	0
OALVG00000000056.1	4.14359	0	0	7.45454	0.185224	0
OALVG00000000057.1	0.0234058	0	0.387834	0.1016	0.0166354	0.111636
OALVG00000000058.1	5.88049	0	3.01794	3.65107	0.63628	0.581722
OALVG00000000059.1	0.617293	0.0805078	0.565598	1.73332	1.76967	1.02741
OALVG00000000060.1	1.00526	0	0	2.46208	0.153365	0.0976771
OALVG00000000061.1	0	0	0.367523	1.18808	0.619515	0.563137
OALVG00000000062.1	0.358402	0.0181887	0	2.20555	1.7215	0.200563
OALVG00000000063.1	2.56427	0.553115	0.35418	5.00604	2.81646	0.270755
OALVG00000000064.1	0.0807285	0	0	0.111018	0.110167	0
OALVG00000000065.1	0	0	0.185384	0.1084	0.161332	0.0257485
OALVG00000000066.1	0.00919406	0	0	0.0505216	0	0.0599126
OALVG00000000067.1	0	0	0	0	0	0
OALVG00000000068.1	0	0.364696	0	0.960397	0	0.153737
OALVG00000000069.1	0	0	0.45883	0.488056	0	0
OALVG00000000070.1	2.50982	3.81999	6.92796	6.62365	5.20181	4.59799
OALVG00000000071.1	0.323003	0.078353	1.01275	0.712359	0.225796	0.0828326
OALVG00000000072.1	15.9477	17.528	44.7532	34.4072	33.7509	20.5533
OALVG00000000073.1	0.0792624	0	30.8029	1.14294	0.211203	0.460022
OALVG00000000074.1	0.0474913	0.554753	0.122804	0.261888	0.39273	0.187296
OALVG00000000075.1	1.2382	2.30441	0.206764	4.9261	11.7458	3.20147
OALVG00000000076.1	64.6145	275.612	45.871	159.001	1230.35	125.05
OALVG00000000077.1	107.108	458.112	75.1024	254.331	2125.59	231.918
OALVG00000000078.1	0.0744637	0	0.304691	0	0	0
OALVG00000000079.1	0.0602721	0.243443	0.0961035	0.788026	7.36814	0.360944
OALVG00000000080.1	1.24736	0.598177	0.397889	1.31263	10.4593	1.4544
OALVG00000000081.1	4.68896	0.369805	2.92452	3.70947	0.433943	0.49934
OALVG00000000082.1	10.2795	19.5365	7.40355	17.5185	17.5059	10.6875
OALVG00000000082.2	3.4907	4.983	13.3454	5.49748	4.43429	4.64718
OALVG00000000083.1	2.68941	1.94236	5.02824	4.30041	2.26214	1.78569
OALVG00000000084.1	3.8066	3.62067	4.72648	6.10027	4.14342	5.98949
OALVG00000000085.1	0.20895	0.0977483	0.234334	0.892901	0.572411	0.309482
OALVG00000000086.1	0.690253	0.104279	2.47521	0.916874	0.721106	0.613817
OALVG00000000087.1	0.235934	0	0	0.892632	0.166887	0
OALVG00000000088.1	0.277516	0	0	0	0	0.12372
OALVG00000000089.1	0	0	7.66421	0	0	0
OALVG00000000090.1	0.151186	0	2.59538	0	0	0
OALVG00000000091.1	0.15716	0	1.16613	0	0.264745	0.0668285
OALVG00000000092.1	0	0.0616291	2.23477	0	0	0.0758247
OALVG00000000093.1	0	0	0	0.0422436	0	0
OALVG00000000094.1	1.26346	1.89488	1.09396	3.19449	4.21513	0
OALVG00000000094.2	0.958328	2.53612	4.41799	0.800651	4.43497	4.41706
OALVG00000000094.3	0.316325	1.3393	0.109393	0.0109284	3.51659	0
OALVG00000000094.4	1.8539	0.172862	0.0743105	2.82758	8.49811e-06	5.70367
OALVG00000000094.5	0.221151	1.79528	0.491922	0.00207482	3.68072	1.88452
OALVG00000000094.6	0.450798	0	7.1781	0	0	0
OALVG00000000094.7	1.24961	0.000208978	0.000874426	3.90181	0.115698	1.39687e-06
OALVG00000000094.8	0.418976	0.965528	0.462494	1.34892	1.91304	1.56158
OALVG00000000095.1	0.226445	0.0481061	0	0.249692	0	0
OALVG00000000096.1	0.0323941	0	0.00459843	0.0593138	0.0366387	0
OALVG00000000097.1	0	0	0	0.0473409	0	0
OALVG00000000098.1	0	0	0	0	0	0
OALVG00000000099.1	0	0	0	0	0	0
OALVG00000000100.1	0	0	0	0	0	0
OALVG00000000101.1	0	0	0	0	0	0
OALVG00000000102.1	0.371145	0.0179797	0.0576618	0.324697	0.0459878	0
OALVG00000000103.1	4.58125	2.3425	39.939	7.24013	8.78737	3.97127
OALVG00000000104.1	0	0	4.74105	0	0	0
OALVG00000000104.2	0	0.017049	0.214353	0	0	0
OALVG00000000105.1	0.74645	0.0790534	13.2821	0.41302	0.41581	0.0988274
OALVG00000000106.1	0.311379	0.294344	92.2252	0.720191	0.759264	0.149696
OALVG00000000107.1	0.357924	0	1.57691	0	0	0
OALVG00000000108.1	0	0.474167	0	0	0	0
OALVG00000000109.1	0.18325	0	0	0	0	0
OALVG00000000110.1	0	0	0	0	0	0.641371
OALVG00000000111.1	0.0378566	0	0	0.930879	0.0463457	0.0585338
OALVG00000000112.1	0.195311	0.0125079	0.373427	0.127349	0.0279204	0.0204244
OALVG00000000113.1	0.174174	0	0.155509	0	0	0
OALVG00000000114.1	0	0	0	0	0	0
OALVG00000000115.1	0	0	0.137504	0.377144	0.138686	0.0895892
OALVG00000000116.1	0.169005	0.0267707	0.698003	0.862615	0.667017	0.277106
OALVG00000000117.1	0	0	0	0	0	0
OALVG00000000118.1	0.315471	0	0.6799	0.819793	0.0150274	0.0288129
OALVG00000000119.1	0.178634	0.380157	0	0.503327	0	0
OALVG00000000120.1	0	0	0	0.552823	0	0.350504
OALVG00000000121.1	0.0660743	0	0	0.390891	0.0905759	0.185729
OALVG00000000122.1	0	0.134274	0	0	0	0
OALVG00000000123.1	0	0.0372459	0.00993298	0	0	0.0155494
OALVG00000000124.1	0	0	0.129681	0	0.0517887	0.0989454
OALVG00000000125.1	0	0	0.469775	0	0	0
OALVG00000000126.1	0	0	0	0	0	0
OALVG00000000127.1	0.05467	0	0	0	0	0
OALVG00000000128.1	0	0.0606724	0	0.315789	0	0
OALVG00000000129.1	0.0510947	0.0271986	0.0218862	0	0	0
OALVG00000000130.1	0	0	0	0.101937	0	0.145583
OALVG00000000131.1	0	0	0.180901	0.286718	0	0
OALVG00000000132.1	0.027723	0.0295069	0	0	0	0
OALVG00000000133.1	0	0	0	0	0	0
OALVG00000000134.1	0.0326965	0.0500757	0	0.133507	0.211249	0.0642845
OALVG00000000135.1	0.932479	0.266969	0.277348	1.6797	0.147659	0.32921
OALVG00000000136.1	0.0711218	0	0.0404577	0.130305	0.0806324	0.030917
OALVG00000000137.1	3.81981	1.27955	1.28193	4.92606	1.71706	0.803985
OALVG00000000138.1	43.6556	25.3056	29.2649	45.1244	9.81012	60.3717
OALVG00000000139.1	0.44788	0.375723	0.610588	1.01014	0.16109	0.428147
OALVG00000000140.1	2.16117	1.94658	8.85649	3.76037	1.96202	4.22602
OALVG00000000141.1	1.2589	0.593634	0.552237	1.70435	0.45874	0.404227
OALVG00000000142.1	10.0258	12.3525	6.91383	41.6267	8.66659	14.0128
OALVG00000000143.1	2.49131	1.24964	7.37032	3.62644	2.58959	2.54028
OALVG00000000144.1	1.15387	0.457027	0.0919891	0.738608	0.550532	0.386286
OALVG00000000145.1	82.9218	7.88899	1.36204	316.425	8.73751	6.56487
OALVG00000000146.1	1.40733	0.422094	13.2405	4.67258	0.44574	1.13573
OALVG00000000147.1	0.383221	0.660332	1.79324	1.34996	0.774776	1.26802
OALVG00000000148.1	0.00862784	0.0138142	0.0146925	0.023694	0	0
OALVG00000000149.1	0.201542	0.203005	1.40417	1.10769	0.411188	0.452589
OALVG00000000150.1	0.00528065	0	4.98622	0.00724976	0	0.335549
OALVG00000000151.1	0.701368	0.12426	0.435635	1.0738	0.321211	0.153398
OALVG00000000152.1	0.0328883	0	0.126447	0.135636	0.0224096	0.0429372
OALVG00000000153.1	1.40298	209.311	11.7794	2.01324	1352.51	17.8763
OALVG00000000154.1	0.388963	0.345711	0.626723	0.801635	1.24895	0.0986079
OALVG00000000155.1	0.0657819	0.00826121	20.629	0	0	0.221615
OALVG00000000156.1	0.0235007	0.0750775	0.080476	0	0.0963197	0.338064
OALVG00000000157.1	0.16401	0	0	0.5267	0	0
OALVG00000000158.1	0.192641	0.871796	0.309277	0	0.296147	3.14953
OALVG00000000159.1	0.502545	0	1.80796	1.52726	0.783561	1.47297
OALVG00000000160.1	0.0102741	0.0109587	0.122678	0.0282312	0.0698473	0.0267872
OALVG00000000161.1	0.759391	0	0.249367	1.84454	0.934198	0.885689
OALVG00000000162.1	3.38653	2.01732	10.9355	5.67977	5.02447	2.255
OALVG00000000163.1	9.14545	1.46117	15.0327	19.5072	5.61016	3.50946
OALVG00000000164.1	2.12751	1.86035	2.47496	3.64445	3.82022	1.76116
OALVG00000000165.1	1.74024	0.49725	1.41711	2.94404	1.02797	0.8436
OALVG00000000166.1	213.494	143.896	843.324	445.151	144.614	124.092
OALVG00000000167.1	0.735158	2.75508	1.41341	1.15724	3.50606	4.45289
OALVG00000000168.1	0.134693	0	0.238481	0	0.192373	0.181064
OALVG00000000169.1	0	0.0376791	0.0304399	0	0.729249	0
OALVG00000000170.1	0	0	0	0	0	0
OALVG00000000171.1	19.935	0	0.472344	18.1026	0.387339	2.50954
OALVG00000000172.1	0.262302	0.284307	0	0	0	0.717011
OALVG00000000173.1	0.841352	0.673381	0.162907	1.17301	1.06444	0.489783
OALVG00000000174.1	4.83512	3.66627	2.08375	7.71256	13.9839	2.97871
OALVG00000000175.1	0.392899	0.582703	1.91678	2.3936	0.548268	0.208427
OALVG00000000176.1	0.0124321	0	0.074268	0	0	0.0486453
OALVG00000000177.1	0.0674001	0.00653887	20.378	0.201958	0.0166368	0.0159595
OALVG00000000178.1	0.168173	0.0316565	0.0168727	0.462088	0.147936	0
OALVG00000000179.1	1.8784	0.24577	2.19463	2.62535	3.33343	1.68138
OALVG00000000180.1	0.0147103	0	0.186866	0	0	0
OALVG00000000181.1	1.42801	1.28562	2.73513	3.81697	3.29357	2.18135
OALVG00000000182.1	6.80541	19.3903	3.4187	12.5832	49.4896	7.6926
OALVG00000000183.1	0.101746	0.108324	0.0435811	0.210011	0.695521	0.299491
OALVG00000000184.1	0.985502	1.04674	0.249164	1.18059	4.42927	0.189206
OALVG00000000185.1	1.3385	1.01117	3.69209	3.43302	2.01774	1.22169
OALVG00000000186.1	52.223	76.8461	100.626	79.6099	114.656	73.3585
OALVG00000000187.1	6.25341	8.81961	13.2531	10.2701	7.34691	8.71966
OALVG00000000188.1	1.61055	1.86025	30.174	1.12236	1.29601	1.30196
OALVG00000000189.1	0.358257	0.534085	7.62757	0.394283	1.86017	0.562267
OALVG00000000190.1	3.15273	1.8926	0.440727	8.64652	5.52631	19.2453
OALVG00000000190.2	1.1664	1.70649	7.97703	1.63051	2.34556	0.864773
OALVG00000000190.3	0	0	9.80965	0	0	0
OALVG00000000191.1	0.864467	120.688	51.9837	8.7742	67.3628	137.647
OALVG00000000192.1	0.0972271	0.600813	0.34919	0.160438	0.212233	0.254052
OALVG00000000193.1	0	0.0324104	0.0261329	0	0.125153	0
OALVG00000000194.1	65.3678	54.8687	75.5578	122.262	252.994	113.726
OALVG00000000195.1	1.11474	1.25589	2.86132	3.36121	1.75609	2.12959
OALVG00000000196.1	99.1834	56.0644	49.2605	202.062	22.0697	77.3735
OALVG00000000196.2	71.9237	112.846	259.391	173.891	150.048	88.0652
OALVG00000000196.3	5.19153	4.91361	3.62845	5.33114	14.1232	3.76335
OALVG00000000196.4	23.142	29.0301	62.7171	64.234	13.7846	26.8732
OALVG00000000196.5	47.0367	30.4649	7.18637	92.2199	15.1999	34.8367
OALVG00000000196.6	49.1133	79.535	44.7125	87.2739	101.267	70.2084
OALVG00000000197.1	18.7931	24.2129	44.5613	42.3521	58.3687	30.846
OALVG00000000198.1	4.52076	4.78963	16.3542	5.61069	6.27309	2.68116
OALVG00000000199.1	30.7779	28.6546	17.7	62.1547	33.9973	35.0181
OALVG00000000200.1	5.67053	5.11323	1.90539	12.1986	4.47729	6.98647
OALVG00000000201.1	1.52942	1.05452	0.993968	2.07546	2.14217	1.21545
OALVG00000000202.1	0.362951	0.309638	3.00428	0.698244	0.609054	0.536473
OALVG00000000203.1	4.9814	3.64466	6.67141	10.3225	2.01515	6.68175
OALVG00000000204.1	0.133429	0	0.0166961	0.0215496	0.00531961	0.0127645
OALVG00000000205.1	0	0	0	0.194036	0.144962	0
OALVG00000000206.1	96.2266	93.4033	63.3235	363.814	75.279	203.167
OALVG00000000207.1	0.455403	0.460751	2.72853	2.12986	1.49295	1.28022
OALVG00000000208.1	2.08508	1.21379	25.0335	8.29013	4.72053	0.649069
OALVG00000000209.1	1.93726	18.0829	2.85501	2.80071	35.7597	5.28055
OALVG00000000210.1	0	2.92969	0.486214	0	9.17914	1.47364
OALVG00000000211.1	0.24305	0.450938	0.0525953	0.335551	1.68332	0.0801312
OALVG00000000212.1	1.62059	0.589112	0.668371	6.23956	1.27437	0.996278
OALVG00000000213.1	0.0719447	0.102146	0	0.3959	0.0327693	0
OALVG00000000214.1	0.101746	3.24971	0.0217905	0	15.5797	0.19966
OALVG00000000215.1	0	0	0	0	0.0233318	0
OALVG00000000216.1	0	0	0	0	0	0
OALVG00000000217.1	0	0.260359	0.0531564	0	1.19095	0
OALVG00000000218.1	11.1853	938.593	19.4412	0	1601.85	103.174
OALVG00000000219.1	0.50632	0.185518	0.081113	1.69718	0.560543	0.227284
OALVG00000000220.1	0.0449204	0	0	0	0	0
OALVG00000000221.1	3.05228	2.96484	6.04434	9.01367	3.7207	6.014
OALVG00000000222.1	0	0	0	0	0	0.0732242
OALVG00000000223.1	0.018011	0	0.0615809	0	0.0491182	0.047046
OALVG00000000224.1	3.02733	4.72276	9.04951	9.87231	3.94324	4.46447
OALVG00000000225.1	7.74781	11.2776	20.752	14.8235	9.95628	9.06005
OALVG00000000226.1	7.81579	9.05386	7.7346	13.1807	12.3335	7.74211
OALVG00000000227.1	1.07299	0.163192	4.66177	4.00764	0.38422	0.133691
OALVG00000000228.1	2.08819	0.259074	7.95131	10.6407	0.334176	0.365049
OALVG00000000229.1	0.579891	0.234225	0.429728	4.3809	0.752738	0.487811
OALVG00000000230.1	4.86033	5.62387	6.95319	21.7034	3.82823	11.5046
OALVG00000000231.1	9.53135	9.85687	17.4421	19.6966	19.3751	10.891
OALVG00000000232.1	146.512	259.177	208.152	596.168	300.149	364.797
OALVG00000000233.1	0	0	0	0	0	0
OALVG00000000234.1	0.262816	1.50259	1.18442	2.80485	3.60248	3.22898
OALVG00000000235.1	0	0	0.187629	1.19208	5.23252	1.41966
OALVG00000000236.1	0	0.852829	0.763468	0.116413	0.755398	0.443756
OALVG00000000237.1	0.0638448	0.136013	0.546232	0.117079	0.581078	0
OALVG00000000238.1	0.338453	0.143931	0.245592	0	0.321863	0
OALVG00000000239.1	2.01158	0.88523	0.852651	2.44716	1.65787	0.936061
OALVG00000000240.1	5.81225	3.71185	11.1025	9.10177	3.59915	5.98942
OALVG00000000241.1	0.137334	0.0182951	0.0146701	0.141606	0.117003	0
OALVG00000000242.1	1.52743	0.558801	1.56062	1.99202	0.871694	0.697116
OALVG00000000243.1	21.3053	38.1708	2.4591	45.5542	45.1023	13.9521
OALVG00000000243.2	15.7388	6.27497	10.8494	37.0096	6.23602	19.0032
OALVG00000000244.1	3.17048	1.14163	111.215	7.93485	3.41824	2.81672
OALVG00000000245.1	0.26782	0	0	0	0	0
OALVG00000000246.1	1.43745	0.893867	1.68799	2.84022	1.50918	1.1725
OALVG00000000247.1	3.26423	2.64691	4.90391	4.6989	3.53581	2.23356
OALVG00000000248.1	5.05876	4.76031	5.0745	21.2129	4.24317	7.20166
OALVG00000000249.1	0.0998107	0.00665712	38.8006	0.0342691	0.271017	0.105617
OALVG00000000250.1	27.5201	11.5632	1.11202	153.098	15.5354	7.71858
OALVG00000000251.1	8.45028	2.72995	330.865	16.3429	3.34459	5.64607
OALVG00000000252.1	1.61701	0.292969	48.8717	13.1814	0.798186	1.10523
OALVG00000000253.1	0.750923	0.28043	45.8209	1.27896	0.509986	0.714141
OALVG00000000254.1	0.124085	0.00758849	0.0996805	0.236247	0	0
OALVG00000000255.1	0.00897815	0	0	0	0	0
OALVG00000000256.1	0	0	0	0	0	0
OALVG00000000257.1	0.841946	0.127527	12.9034	0	0	0
OALVG00000000258.1	0	0	3.15557	1.57667	1.62565	0.807093
OALVG00000000259.1	1.81403	0.288033	0.299579	8.43107	4.46683	0.792351
OALVG00000000260.1	226.568	59.6065	96.4337	420.96	40.1046	104.307
OALVG00000000261.1	0.31545	0.210102	0.56201	0.690282	0.334411	0.213314
OALVG00000000262.1	1.30191	1.77611	0.874305	0	15.2451	0.441321
OALVG00000000263.1	1.48116	1.25812	0.650359	2.58996	4.06191	0.994283
OALVG00000000264.1	4.60602	2.03467	14.8547	8.49179	1.60435	1.95157
OALVG00000000265.1	6.60687	10.0667	1.9487	11.2291	15.1252	12.2355
OALVG00000000266.1	0.0858274	0	0.100721	0.134822	0.0586387	0.0489476
OALVG00000000267.1	0.0597747	0.0405971	12.0614	0.0447742	0.036877	0.332562
OALVG00000000268.1	0.0653376	0	19.9938	0	0	0.214056
OALVG00000000269.1	1.96704	3.11058	1.15416	4.25609	5.36385	3.66531
OALVG00000000270.1	1.43326	0.153017	1.33231	0.438681	2.54781	0.690643
OALVG00000000270.2	0.622841	0.911426	0	2.71429	2.45864	1.26297
OALVG00000000271.1	7.91065	8.54366	16.3436	47.4572	38.1803	17.6846
OALVG00000000272.1	1.17869	1.01648	2.03856	3.0576	1.68898	1.1086
OALVG00000000273.1	37.898	25.4643	178.181	98.6872	58.0545	55.6472
OALVG00000000274.1	25.6146	14.2179	132.352	58.3675	53.8665	40.1196
OALVG00000000275.1	1.46151	0.523268	1.51671	4.94266	1.4174	0.75943
OALVG00000000276.1	7.08115	14.0547	15.5729	4.31411	16.2819	12.7236
OALVG00000000277.1	0.15227	0.036063	0	0	0.0230607	0.022091
OALVG00000000278.1	2.34931	6.69573	6.55764	3.51434	7.31309	4.41677
OALVG00000000279.1	0	0	0	1.68074	0	1.64508
OALVG00000000280.1	0.341528	0.286105	0.763867	0.416867	0.418368	0.685482
OALVG00000000281.1	18.8964	51.0753	21.4096	43.2583	19.7981	24.7634
OALVG00000000282.1	0	2.86786	0.464828	1.8882	3.00059	0.711914
OALVG00000000282.2	0.60657	0	0.737395	1.21125	0.109937	0
OALVG00000000282.3	4.77831	0.389456	1.82849	4.4503	1.04878	2.76612
OALVG00000000282.4	0	0	0	0	0	0
OALVG00000000282.5	0.266686	0.237579	0.279216	0.598356	0.319843	0
OALVG00000000282.6	0	0	0	0	0	0
OALVG00000000282.7	0.887902	0.139007	0.065317	1.48132	1.45898	0.977828
OALVG00000000282.8	0.690188	0.250101	0.385542	0	0	0
OALVG00000000283.1	1.71136	1.996	5.35191	4.60103	6.31478	1.86336
OALVG00000000284.1	2737.72	3898.82	2228.15	6626.28	5744.77	5059.19
OALVG00000000285.1	0.585039	6.52584	7.81019	1.61008	6.04842	13.7766
OALVG00000000286.1	0.0865948	0.0954669	0.256028	0.0989774	0.42497	0.271386
OALVG00000000287.1	0.153284	0.163858	0.275303	0.281238	0.491633	0.300804
OALVG00000000288.1	0.727396	0.458241	0.602418	2.42495	0.779112	1.49262
OALVG00000000289.1	7.72068	0.484709	76.3595	33.1537	1.8525	3.08197
OALVG00000000289.2	12.5997	0	0.608443	66.8175	0.154375	0.333185
OALVG00000000290.1	6.96062	4.34685	15.312	10.4518	4.48094	9.751
OALVG00000000291.1	2.84425	0.636069	0.225064	4.65274	3.58905	5.15923
OALVG00000000292.1	11.6061	1.31252	13.3851	26.0681	8.93545	11.9086
OALVG00000000293.1	3.59326	2.75715	5.51602	5.21407	3.8112	3.86488
OALVG00000000294.1	1.78615	1.10669	3.10273	2.71379	1.51792	1.38557
OALVG00000000295.1	1.13086	0.664772	0.933701	2.30328	0.795862	0.840121
OALVG00000000295.2	0.0160589	0	0.107576	0.0503321	0	0
OALVG00000000296.1	0.162336	0	0.349193	0.55919	0.278965	0.0532721
OALVG00000000297.1	2.208	0.732858	5.03333	4.18488	2.66132	1.14868
OALVG00000000298.1	0	0	0	0	0.0455916	0
OALVG00000000299.1	0	0	0	0	0.0312256	0
OALVG00000000300.1	0	0	0	0	0	0
OALVG00000000301.1	0.159264	0.168731	0	0	0	0
OALVG00000000302.1	0.0226972	0	0	0	0	0
OALVG00000000303.1	0.0193811	0	0	0	0.185085	0
OALVG00000000304.1	0	0	0	0	0	0
OALVG00000000305.1	0.973307	0.386703	0.214566	0	1.55737	0
OALVG00000000306.1	0.708816	0.582519	0.10393	0.167104	1.57534	0
OALVG00000000307.1	0	0.0140928	12.7828	0	0.0899532	0.0689696
OALVG00000000308.1	0.0291407	0	7.40641	0.0200124	0	0
OALVG00000000309.1	0	0	0.156528	0	0.0624511	0.149447
OALVG00000000310.1	1.94059	0	0	5.43582	0	0.42665
OALVG00000000311.1	0.0705265	0	0.0150693	0	0	1.19732
OALVG00000000312.1	0	0	0	0	0	0
OALVG00000000313.1	0	0	0.144098	0	0	0
OALVG00000000314.1	0.131306	0.0168444	0.167618	0.128243	0.117074	0.0679943
OALVG00000000315.1	0.889143	2.00936	57.1023	0	0.674778	0
OALVG00000000316.1	0.768695	0	8.79537	0	0.478107	0.11347
OALVG00000000317.1	1.17516	0.361338	13.6831	3.7787	0.535331	2.1284
OALVG00000000317.2	0.196187	0	0.714887	0	0	0.10313
OALVG00000000318.1	6.22403	3.07516	2.49494	7.60492	8.10007	2.80065
OALVG00000000319.1	7.73986	0.519843	0	0	3.43949	0
OALVG00000000320.1	2.56443	11.5701	0.289437	9.15249	25.7323	8.22505
OALVG00000000321.1	0.986897	0.965305	0.356522	2.91783	1.20353	1.84444
OALVG00000000321.2	2.43822	0.78431	1.78261	3.81563	2.20647	0.922222
OALVG00000000322.1	6.8985	4.76694	22.6981	14.9341	7.25563	10.1228
OALVG00000000323.1	12.1471	20.9086	25.5346	81.0357	28.1856	50.5639
OALVG00000000324.1	0.0471906	41.002	0	0	30.58	0.185145
OALVG00000000325.1	0	0.14872	0	0	0	0
OALVG00000000326.1	0	4.75584	0	0	0.593147	0
OALVG00000000327.1	0.0194136	0.0103543	23.649	0	0	0.037957
OALVG00000000328.1	0	0	0.187138	0	0	0
OALVG00000000329.1	0	0	0.307286	0	0	0.110459
OALVG00000000330.1	5.21969	7.74162	1.78161	11.2122	18.7907	72.314
OALVG00000000331.1	0.0910306	0	0.172524	0	0.0412549	0.0527401
OALVG00000000332.1	19.1993	63.4561	1.7732	54.3721	79.6092	147.543
OALVG00000000332.2	13.639	13.1471	8.86666	25.4544	27.2191	8.60089
OALVG00000000333.1	0.221314	0.423196	0.0762336	0.244011	0.609327	0.697804
OALVG00000000334.1	1.96479	2.58521	0.150513	5.4676	17.0501	24.0598
OALVG00000000335.1	8.47258	6.09284	1.43755	13.6142	42.5917	59.4224
OALVG00000000336.1	0.113639	0.111908	0.298092	0.0240162	0.0831518	0.148088
OALVG00000000337.1	12.653	4.38264	1.82381	16.6256	8.8251	4.23973
OALVG00000000338.1	1.13363	0.369575	0.308649	1.92478	1.17639	0.246163
OALVG00000000339.1	0	0	3.67523	0	0.619515	0
OALVG00000000340.1	0	0	0.0424669	0.0682222	0.0338886	0
OALVG00000000341.1	0.942158	2.1445	0.414888	0	2.42112	0.54215
OALVG00000000342.1	0.217969	1.01194	0.621929	0.0299328	2.56642	0.312205
OALVG00000000343.1	30.6466	474.542	35.7155	33.6173	2153.79	265.309
OALVG00000000344.1	2.1487	5.35535	1.6915	3.30288	10.7232	5.27974
OALVG00000000345.1	7.66373	3.76215	0.315007	32.5039	13.2452	33.4846
OALVG00000000346.1	2.04933	2.52241	0.17938	3.02399	3.84598	30.9357
OALVG00000000346.2	3.83464	9.69151	1.86589	9.76801	19.7193	1.2108
OALVG00000000347.1	10.1183	45.356	0.950879	10.1382	92.1125	291.806
OALVG00000000347.2	6.44139	0.791587	0.135406	19.2488	1.02525	14.8147
OALVG00000000347.3	2.27526	0	0	15.5087	0.135869	69.7594
OALVG00000000348.1	2.94632	3.70423	0.565548	1.65591	3.01554	4.52614
OALVG00000000349.1	0.054621	0.0338799	1.09614	0.140711	0.185099	0.104146
OALVG00000000350.1	0	0	2.81941	0	0	0
OALVG00000000351.1	0.0272964	0.0436546	30.5265	0.0750293	0	0.0356129
OALVG00000000352.1	0.0165837	0.017675	32.6263	0	0	0.0649548
OALVG00000000353.1	0.0306518	0.027313	55.3905	0	0	0.324805
OALVG00000000354.1	0.0796319	0.0843655	0.713526	0	0.0596454	0
OALVG00000000355.1	0	0	0	0	0	0
OALVG00000000356.1	0	0.01334	19.2376	0	0.0255964	0.0584452
OALVG00000000357.1	0.0059349	0	5.37172	0	0	0.0231866
OALVG00000000358.1	0	0	1.01909	0	0	0
OALVG00000000359.1	0.339189	0.0786066	324.465	0	0.0401694	0.0192456
OALVG00000000360.1	0	0	2.47024	0	0	0.00445383
OALVG00000000361.1	0.744593	0	0.268648	0	0	0
OALVG00000000362.1	0.0869895	0	0.0741292	0.17922	0.0393819	0.0566599
OALVG00000000363.1	0.0279213	0	0	0	0	0.000509371
OALVG00000000364.1	0.73676	0	0.100921	1.34426	0.0139842	0.00670829
OALVG00000000365.1	0.111248	0.00232899	1.07844	0.137751	0.0325279	0.0936588
OALVG00000000366.1	0	1.81472	5.76352	0	0.704762	0
OALVG00000000367.1	5.67703	0	1.10251	4.47829	0.925496	0
OALVG00000000368.1	19.3124	0.29929	2.07986	39.0947	2.77058	0.696652
OALVG00000000369.1	0.885119	0.100889	0.027126	3.74321	0.736287	0.621228
OALVG00000000370.1	4.02104	2.39197	20.0077	7.17479	2.23771	2.63895
OALVG00000000371.1	47.4992	45.1761	115.95	109.418	33.2836	56.3274
OALVG00000000372.1	4.95606	4.76967	6.12479	9.08387	3.60596	5.06693
OALVG00000000373.1	2.66229	1.54319	7.62708	5.93837	3.70313	1.72918
OALVG00000000374.1	1.50232	0.801727	3.06547	2.90759	1.8335	1.39153
OALVG00000000375.1	3.21974	0.697512	9.93913	2.17809	0.633434	2.6219
OALVG00000000375.2	6.08414	3.6705	0.511543	10.5969	6.27513	2.66482
OALVG00000000376.1	1.82281	0.625725	0.841752	2.84803	1.4441	0.830504
OALVG00000000377.1	0.0966408	0.0333709	0.0815826	0.0919336	0.0437208	0.0989049
OALVG00000000378.1	3.26676	4.57591	0	0.579702	32.5512	1.38336
OALVG00000000379.1	0.924806	0.328243	16.1763	0	1.32767	1.03902
OALVG00000000380.1	0	0.00967418	0.647298	0.05009	0.0451175	0
OALVG00000000380.2	0.0846567	1.29044e-05	0.647786	2.90657e-05	0	0.0742072
OALVG00000000381.1	1.29531	0.844295	0.436969	0.277013	2.10603	0.26602
OALVG00000000382.1	26.442	32.0636	45.1479	43.2896	40.3524	38.6334
OALVG00000000383.1	25.3568	32.0477	33.9366	118.004	35.3334	39.6459
OALVG00000000384.1	2.3976	2.16225	5.22402	4.34611	3.18221	1.91135
OALVG00000000385.1	0.0312378	0	0.678911	0.0429074	0.0106087	0.0101746
OALVG00000000386.1	0	0	1.85752	0	0	0
OALVG00000000387.1	1.65271	0.405735	0.190921	2.62575	1.04517	2.29028
OALVG00000000388.1	1.36152	0.310041	0.0225646	3.96743	0.311706	0.385842
OALVG00000000389.1	1.19509	0.0470217	0	2.92813	0.18902	0.0581504
OALVG00000000390.1	5.37	1.88998	0.42265	6.80442	3.51298	1.65844
OALVG00000000391.1	0.120264	0.0854158	0.0857146	0.110258	0.0273519	0.026191
OALVG00000000392.1	0	0	0.0165728	0	0	0
OALVG00000000393.1	0	0.105537	0	0	0	0
OALVG00000000394.1	0	0	0	0	0	0
OALVG00000000395.1	0.628295	0.0285065	1.01562	0.146974	0.0363937	0.0697588
OALVG00000000396.1	3.17476	2.97276	0.354832	8.03568	4.23137	1.82483
OALVG00000000396.2	7.4753	5.76415	4.35675	13.0579	6.87448	6.36623
OALVG00000000397.1	0.51619	0.351896	3.21959	0.551429	0.720522	0.597706
OALVG00000000398.1	3.00274	1.1742	4.67798	4.56291	2.36357	1.53607
OALVG00000000399.1	33.8642	45.7894	25.4349	67.5026	50.5871	47.0953
OALVG00000000400.1	0.590048	0.997375	0.113971	3.97718	2.75585	1.30646
OALVG00000000401.1	55.0574	35.0971	86.2786	98.5778	43.4818	48.0411
OALVG00000000402.1	3.755	3.43334	6.81114	8.38079	2.83604	4.43336
OALVG00000000403.1	1.41041	1.12303	0.137628	1.96536	1.62304	1.57296
OALVG00000000403.2	1.57152	2.63601	1.64588	5.32641	3.85593	2.1249
OALVG00000000404.1	1.21944	0.979498	20.0387	2.0121	1.81584	1.37181
OALVG00000000405.1	1.85044	1.69759	4.90496	2.79804	1.47433	1.75288
OALVG00000000406.1	13.8598	20.5692	19.2547	24.6882	23.0838	17.2231
OALVG00000000407.1	84.3421	111.573	148.439	155.358	135.119	49.8204
OALVG00000000408.1	4.18867	3.15605	0.138702	43.0103	6.57537	3.35307
OALVG00000000409.1	0.490392	0.0565424	0.223034	0.692378	0.225836	0.0344264
OALVG00000000410.1	0.0530787	0	0	0	0	0
OALVG00000000411.1	0.0416555	0	0.37416	0	0	0.190541
OALVG00000000412.1	0.433417	0	163.317	0	0	0.0517108
OALVG00000000413.1	0.0713693	0.0868546	0.00993165	0.666861	0.09558	0.0405014
OALVG00000000414.1	0.240408	0.568688	0.251808	3.30855	1.75359	1.08363
OALVG00000000415.1	54.7061	68.643	7.2719	184.412	103.172	66.4161
OALVG00000000416.1	10.7661	10.1489	19.207	8.46074	11.6827	7.08502
OALVG00000000417.1	12.466	12.4586	22.1546	23.2071	11.7225	7.61759
OALVG00000000418.1	27.3346	50.6673	114.506	63.7839	90.3279	50.1785
OALVG00000000419.1	1.08282	0.588846	92.9052	1.07752	0.59799	0.783267
OALVG00000000420.1	0	0.0486887	0.0586982	0	0	0
OALVG00000000421.1	0	0.0490705	0	0	0	0
OALVG00000000422.1	0	0	0	0	0.153709	0
OALVG00000000423.1	0	0	0	0	0	0
OALVG00000000424.1	0	0	0	0	0	0
OALVG00000000425.1	0	0	0	0	0	0
OALVG00000000426.1	0	0	0	0	0.122967	0
OALVG00000000427.1	0	0	0	0	0	0
OALVG00000000428.1	0.0489554	0.00742581	0.00592117	0.134571	0	0.0102354
OALVG00000000429.1	0	0	0	0	0	0
OALVG00000000430.1	0	0	0	0	0	0
OALVG00000000431.1	0	0	0	0.130363	0	0
OALVG00000000432.1	0	0.0504552	0	0	0.0647369	0.247864
OALVG00000000433.1	0.0243782	0	0.0626328	0.134168	0.0999587	0.0318907
OALVG00000000434.1	5.27574	9.30679	2.48316	16.1028	10.6347	11.7872
OALVG00000000435.1	1.27718	8.26844	0	16.106	35.3987	11.8462
OALVG00000000436.1	1.49459	1.47752	0.436969	7.47935	0.702009	0.665049
OALVG00000000437.1	2.25996	0.165679	232.763	12.134	0.428281	0.818121
OALVG00000000438.1	1.49417	0.66318	4.40438	2.47987	1.49969	1.68628
OALVG00000000439.1	4.06212	2.08459	11.0489	8.93341	5.28049	6.77788
OALVG00000000440.1	0.92846	0.503274	1.53844	2.60831	1.04297	0.249345
OALVG00000000440.2	0.355208	0.3069	0.46085	0.481334	1.06632	1.2889
OALVG00000000441.1	7.99728	6.31878	8.77942	17.0072	16.3434	11.8018
OALVG00000000442.1	0	0	9.45142	0	0	0
OALVG00000000443.1	0.238896	0	43.1037	0	0	0
OALVG00000000444.1	0.762974	0.223255	0.95924	1.03093	0.835342	0.4808
OALVG00000000445.1	1.09714	0.486383	1.36762	4.26888	1.27482	0.675286
OALVG00000000446.1	0.860813	0.267785	3.43312	0.96407	1.94176	0.715842
OALVG00000000446.2	2.98124	3.45723	2.79574	5.023	4.14659	1.88583
OALVG00000000447.1	0.0217718	0.00435898	0.0115764	0.0149433	0.0036882	0.00177012
OALVG00000000448.1	1040.07	1831.08	816.567	2436.72	3796.33	2067.1
OALVG00000000449.1	1.2687	0.867101	1.61582	2.6193	1.78882	1.08981
OALVG00000000450.1	0.0387075	0.0411475	152.281	0	0	0
OALVG00000000451.1	0	0	11.24	0	0	0
OALVG00000000452.1	0.120875	0.0184027	20.6894	0	0	0.0450971
OALVG00000000453.1	0	0	14.9366	0	0	0.0205426
OALVG00000000454.1	0	0	115.255	0	0	0
OALVG00000000455.1	0	0	0.0583368	0	0	0
OALVG00000000456.1	0	0	0.0779755	0	0	0
OALVG00000000457.1	0.0217771	0	0.279484	0.0215977	0.0320402	0.0248522
OALVG00000000458.1	0.0630718	0	0.37453	0.0617027	0.0152467	0.0334499
OALVG00000000459.1	9.66126	8.56781	32.5039	19.1264	19.8632	17.5487
OALVG00000000460.1	14.9098	2.58159	0.11042	19.9503	2.7758	1.07758
OALVG00000000461.1	0.373225	0.158107	0.129807	0.20651	5.59315	0
OALVG00000000462.1	0	1.50201	0	0	8.10829	0.0988274
OALVG00000000463.1	0.0702297	1.11546	0	0	0.604472	0
OALVG00000000464.1	1101.02	0.078075	0	0	0	35.5126
OALVG00000000465.1	0.130864	1.71405	0.112627	0	18.8436	0.0572762
OALVG00000000466.1	3.34969	7.02424	0.888595	24.2363	52.0919	21.9068
OALVG00000000467.1	11.5431	70.7925	0.612049	234.302	165.927	135.857
OALVG00000000468.1	0.246278	0.134861	0.581592	1.48786	0.234841	0.0855216
OALVG00000000468.2	0.421668	0.000101305	0	3.04777	0.0753093	0.292755
OALVG00000000469.1	0.142664	0.030366	0	0	0	0
OALVG00000000470.1	1.54554	0.951315	4	2.90091	0.718168	2.08146
OALVG00000000471.1	5.95362	3.87437	17.4355	13.6656	9.54478	10.954
OALVG00000000472.1	14.4831	21.1519	6.88442	25.3608	32.6513	25.7013
OALVG00000000473.1	12.7802	8.57032	8.51628	30.2981	49.5403	20.4921
OALVG00000000473.2	5.25125	11.9306	5.03495	0	0	0
OALVG00000000474.1	3.2967	2.28237	5.17809	5.28889	1.6983	1.94861
OALVG00000000475.1	73.0498	126.026	145.513	237.197	134.18	196.059
OALVG00000000476.1	0.817229	0.764343	5.2442	1.69669	1.0456	0.391956
OALVG00000000477.1	4.0345	0.838018	56.8109	6.87662	2.63869	2.15306
OALVG00000000478.1	0	0	185.152	0	0	0
OALVG00000000479.1	0	0	0.193144	0	0	0
OALVG00000000480.1	0	0	0.432484	0	0	1.3126
OALVG00000000481.1	1.07899	0	0.499849	1.39196	0.200065	795.637
OALVG00000000482.1	2.33876	1.74841	4.23385	4.84584	1.17264	2.96091
OALVG00000000483.1	3.36463	3.6868	14.5118	9.08785	0.128923	4.68949
OALVG00000000483.2	3.30911	0.83695	1.9535	3.10212	1.79519	0.729013
OALVG00000000483.3	4.80932	4.33696	16.4323	7.76277	10.7083	3.04014
OALVG00000000484.1	6.70351	6.05049	26.3418	11.0746	8.90594	5.4369
OALVG00000000485.1	0.0113706	0.0363798	0.00970094	0	0	0
OALVG00000000486.1	0	0	0.00973174	0	0	0
OALVG00000000487.1	0	0	0.0141545	0	0	0
OALVG00000000488.1	0	0.0392277	0	0.202473	0	0
OALVG00000000489.1	45.5789	184.812	15.846	54.276	446.221	39.8403
OALVG00000000490.1	6.82506	5.91898	8.96444	16.0288	4.97292	11.6892
OALVG00000000491.1	0.839625	0.238052	0.0997217	0.525691	0.448035	0.0277126
OALVG00000000492.1	1.07056	1.23555	3.96862	1.74657	1.48974	0.812446
OALVG00000000493.1	1.79061	0	1.49485	5.76669	0.0596358	0
OALVG00000000494.1	0.985924	0.0420668	0.0756711	3.65716	0.0670166	0.0771088
OALVG00000000495.1	24.7038	4.68105	5.7853	50.9359	37.7377	18.3029
OALVG00000000496.1	7.18972	4.64567	1.8675	16.5547	8.73747	5.05325
OALVG00000000497.1	0.256232	0.0904252	0.223611	3.788	0.956215	1.58857
OALVG00000000498.1	0.189333	0.0621052	0.15044	0.0800713	0	0.0190056
OALVG00000000499.1	0.0631567	0	1.239	0.115814	0.0287383	0
OALVG00000000500.1	0.0965476	0	0.171036	0.133111	0	0
OALVG00000000501.1	0.229211	0	8.83063	0.872683	0.0480769	0.944044
OALVG00000000502.1	49.3651	57.1575	5.94643	108.691	75.6534	14.6631
OALVG00000000503.1	9.98516	10.6088	12.5432	65.2285	45.0174	14.5148
OALVG00000000504.1	4.56587	10.0151	10.1196	10.8462	7.05368	8.84218
OALVG00000000505.1	37.2331	29.8528	35.2332	27.013	4.95524	0
OALVG00000000506.1	2.96978	0.928517	0.321431	3.71233	1.04439	0.267639
OALVG00000000507.1	1.34418	1.28963	1.91326	0.98538	2.72584	0.662718
OALVG00000000508.1	8.12541	13.1547	16.2329	13.1678	12.1862	11.6569
OALVG00000000509.1	19.4412	20.2129	24.5483	29.7811	17.3534	16.1011
OALVG00000000510.1	1.56968	0	1.68388	0	0	0
OALVG00000000510.2	2.49607	1.57883	0.260358	4.37625	5.21351	1.91134
OALVG00000000511.1	0.644005	0.0880867	0.217514	0.342661	0.370937	0.446435
OALVG00000000512.1	0.195753	0.166846	0.0836991	0.107674	0	0.230181
OALVG00000000513.1	7.07361	0	0	13.3402	0	0
OALVG00000000514.1	1.00022	0.470292	0.59136	0.80658	0.683795	0.366819
OALVG00000000515.1	0.0710673	34.0915	0.308537	0	2.56848	0
OALVG00000000516.1	0.187888	39.2879	0	4.25594	20.5624	0.255065
OALVG00000000517.1	0.203116	19.726	0	0.280131	11.2826	0.0668112
OALVG00000000518.1	2.2413	0.203067	0.328477	13.5669	2.09894	1.20297
OALVG00000000519.1	0.0639123	0.0339949	17.4969	0	0.175156	0.125611
OALVG00000000520.1	3.07093	6.07277	0.624117	7.75813	9.74094	11.5947
OALVG00000000521.1	2.30974	0.481061	0.19506	4.61931	4.36583	1.19026
OALVG00000000522.1	3.98844	2.36164	3.30731	6.73109	7.67261	2.35297
OALVG00000000523.1	0	0	0	0.196443	0	0
OALVG00000000524.1	1.11072	0.519036	0.945328	1.94073	0.689944	0
OALVG00000000525.1	3.21761	1.45283	41.0383	4.94892	1.51214	1.11592
OALVG00000000526.1	0	0.149928	17.9208	0.264178	0.472247	0.108827
OALVG00000000527.1	0	0	0.125012	0	0	0
OALVG00000000528.1	0	0	15.3242	0	0	0
OALVG00000000529.1	0	0	0.187214	0	0	0
OALVG00000000530.1	0	0	0.125012	0	0	0
OALVG00000000531.1	0.901446	0	11.6996	0	0	0
OALVG00000000532.1	0	0	68.0362	0	0	0.830924
OALVG00000000533.1	0	0	0.377243	7.30213	0	0
OALVG00000000534.1	0.404296	0.172369	0.400663	1.73402	3.79025	2.74453
OALVG00000000535.1	2.79232	1.98769	5.5261	4.58237	4.75048	2.7541
OALVG00000000535.2	0	0	0	0	0	0.109151
OALVG00000000536.1	0.529388	0.132775	0.183457	0	0.275754	0.162134
OALVG00000000536.2	0	0	0.504972	0.733872	0	0.139936
OALVG00000000537.1	0.174535	0.052147	0.588934	0.134241	0.00948092	0.0727516
OALVG00000000538.1	0	0	0	0.0641416	0	0
OALVG00000000539.1	0.224216	0.0238799	0.268651	0.123364	0	0
OALVG00000000540.1	1.25724	1.0955	1.0957	3.64749	3.15378	1.31513
OALVG00000000541.1	0.361329	0	0.257871	0.161599	0	0
OALVG00000000542.1	0.298983	0	0.0474725	0.417526	0.0206309	0
OALVG00000000543.1	0.104843	0	0	0.384384	0	0
OALVG00000000544.1	0.172881	0	0.370614	0.475946	0	0
OALVG00000000545.1	0.994942	0	0	0.982213	0.197575	0.0939535
OALVG00000000546.1	4.40243	0.34535	0.310082	0.795332	0.346687	0
OALVG00000000547.1	0	0	0	0	0	0
OALVG00000000548.1	0	0	0	0	0	0
OALVG00000000549.1	0	0	0	0	0	0
OALVG00000000550.1	0	0.268548	0	0	0	0.679249
OALVG00000000551.1	0.624625	0.475445	0.777946	0.687036	0.924663	1.23528
OALVG00000000552.1	0	0.00793882	0.00680615	0	0.030617	0
OALVG00000000553.1	0	0.161681	0.310896	0	1.52882	0
OALVG00000000554.1	1.77674	0	8.26113	4.08133	1.58094	1.44388
OALVG00000000555.1	0.0200903	0	59.0088	0	0	0.274982
OALVG00000000556.1	0	0	2.28428	0	0	0
OALVG00000000557.1	0	0	0.0772276	0	0	0
OALVG00000000558.1	0.179558	0.0574023	0	0	0.0244833	0.0703519
OALVG00000000559.1	0	0.503094	0	0	0	0
OALVG00000000560.1	0.646029	0.313254	0.730947	0.317309	0.247923	0.154325
OALVG00000000561.1	0.159545	0.111855	0	0	0	0
OALVG00000000562.1	0.0732749	0	0.0643626	0.144961	0.154221	0
OALVG00000000563.1	2.95118	1.41894	2.67189	3.96868	3.89007	2.82659
OALVG00000000564.1	0	0	0.26536	0	0	0
OALVG00000000565.1	0.113133	0	0.0324203	0	0	0
OALVG00000000566.1	0.158057	0.0672591	0.189882	0	0	0
OALVG00000000567.1	0.0674873	0.0390843	0.13746	0.263433	0.165057	0.0141468
OALVG00000000568.1	0.605989	0	0.030627	0	0	0
OALVG00000000569.1	0.0117051	0	0.0263935	0	0	0
OALVG00000000570.1	0.328265	0.459062	2.54541	0.404168	0.0384118	0.390613
OALVG00000000571.1	3.80697	3.94974	8.84037	9.52691	2.37713	4.20999
OALVG00000000572.1	0.197551	0	0	0.179946	0	0.0856224
OALVG00000000573.1	0.160575	0	0.0136561	0	0	0
OALVG00000000574.1	0.0854106	0.542551	0.803915	0.4735	2.03196	0.680818
OALVG00000000575.1	0.0685804	0	0.00559927	0.017937	0.0354666	0.0255158
OALVG00000000576.1	0.0319562	0	0.109698	0	0	0
OALVG00000000577.1	0.686334	0.254021	1.15182	0.492963	1.10318	1.05513
OALVG00000000578.1	0.588155	0.0398574	1.2479	0.554123	0.0405903	0.214121
OALVG00000000579.1	0.22226	0.0750526	0.899657	0.434889	0.0717022	0.0687596
OALVG00000000580.1	0.0304611	0.259283	0	0.419371	0.375458	0
OALVG00000000581.1	2.56689	6.01074	1.36019	5.58418	46.7508	1.52907
OALVG00000000581.2	5.01787	5.92131	0.349788	11.587	9.22074	27.2572
OALVG00000000582.1	2.19341	14.2128	6.02539	4.94565	7.76119	13.43
OALVG00000000583.1	0.031274	0	1.26119	0	0	0
OALVG00000000584.1	0	0	0.0273288	0	0	0
OALVG00000000585.1	0	0.0707017	0.452573	0.0702443	0.0412422	0.0452972
OALVG00000000586.1	0	0	2.44318	0.0990827	0.0661629	0.362143
OALVG00000000587.1	0	0	0.588859	0	0	0
OALVG00000000588.1	3.24175	2.67655	3.08052	3.76037	4.57806	2.41487
OALVG00000000589.1	0.963798	1.40205	3.1399	2.20319	3.04446	0.761537
OALVG00000000590.1	0	0	0.194448	0	0	0.0262337
OALVG00000000591.1	0	0	0.0304932	0	0	0
OALVG00000000592.1	0	0	0	0	0	0
OALVG00000000593.1	0	0	0	0	0	0
OALVG00000000594.1	0	0	0.398695	0.0580861	0	0.00918161
OALVG00000000595.1	0.21459	0	6.08611	0.447425	0.072394	0.568352
OALVG00000000596.1	0	0	0.011156	0	0	0
OALVG00000000597.1	0	0	0.293819	0	0.0196835	0.0171647
OALVG00000000598.1	0	0	4.29444	0	0	0.0615838
OALVG00000000599.1	0	0	0.0330357	0	0	0
OALVG00000000600.1	0	0	0	0	0	0
OALVG00000000601.1	0	0	0.0238789	0	0	0
OALVG00000000602.1	0	0	0.0367613	0	0	0
OALVG00000000603.1	0.0122246	0	2.58185	0	0.0877776	0.0379548
OALVG00000000604.1	4.84635	1.1558	2.90263	7.0878	2.81422	1.44622
OALVG00000000605.1	0.0337087	0	2.19822	0	0	0.0439241
OALVG00000000606.1	0.281021	0.652767	63.4263	0.562476	3.42305	0.300804
OALVG00000000607.1	0.0618976	0.0264019	43.3788	0.0340233	0.0336904	0.0322927
OALVG00000000608.1	4.6591	5.72916	0.154108	10.5263	30.9877	99.789
OALVG00000000609.1	0.280511	0.179335	50.5378	0.257137	1.17328	0.659553
OALVG00000000610.1	0.0918658	0	0.00773504	0.100333	0	0
OALVG00000000611.1	0	0	0	0	0	0
OALVG00000000612.1	0.0442627	0	0	0	0	0
OALVG00000000613.1	3.25908	4.07404	3.21391	9.94989	2.88671	2.91676
OALVG00000000614.1	0.110976	0.0709181	12.4792	0.183173	0.212179	0.232134
OALVG00000000615.1	7.20911	0	29.7993	36.6439	1.21559	6.74302
OALVG00000000616.1	1.42782	2.7668	3.64694	3.47752	2.49447	7.68303
OALVG00000000617.1	3.53936	4.55918	2.94697	5.31076	5.34253	4.17629
OALVG00000000618.1	8.18213	7.69894	7.20191	14.7287	7.87775	11.1072
OALVG00000000619.1	1.74782	0.484226	3.17188	2.54637	0.900997	1.07521
OALVG00000000620.1	1.18466	0.453506	3.09776	4.73113	1.44617	2.20147
OALVG00000000621.1	0	0	0.959501	0	0.0371886	0
OALVG00000000622.1	18.7746	1.78742	643.925	54.7151	8.79012	10.8006
OALVG00000000623.1	0.148491	0.105088	0.426881	0.955498	2.11637	1.17178
OALVG00000000624.1	0.0598089	0.0293685	0.311958	0	0	0.180578
OALVG00000000625.1	0.347584	0.194678	1.41492	0.453599	0.755721	0.52089
OALVG00000000626.1	0.644001	0.342001	0.673753	0.380444	1.20393	0.544114
OALVG00000000627.1	2.84278	1.17143	3.17736	7.14233	6.85075	0.962587
OALVG00000000628.1	0.442963	0.175036	0.496447	0.923966	0.802436	0.267209
OALVG00000000629.1	0	0	0.256301	0.407784	0.205217	0.0975621
OALVG00000000630.1	0	0	0.480808	0.118413	0	0.394996
OALVG00000000631.1	0.104467	0.250225	63.5749	0	0	0.615097
OALVG00000000632.1	0.0300503	0	6.17102	0	0.0272906	0
OALVG00000000633.1	10.0428	0.149372	0.186196	5.35071	0	0.751968
OALVG00000000634.1	0.483855	0	5.22782	4.31415	0	2.0886
OALVG00000000635.1	0.496034	0.267382	0	1.42301	0	0
OALVG00000000636.1	4.19057	0.744116	0.944949	4.76121	1.17231	1.11586
OALVG00000000637.1	3.73618	1.44555	9.39826	5.25549	4.89952	1.37712
OALVG00000000638.1	0	0	0	0	0	0
OALVG00000000639.1	0.0198784	0	0.00564556	0	0.0539838	0.017261
OALVG00000000640.1	0.106138	0.106182	0.0226078	0.637753	0.198165	0.138244
OALVG00000000641.1	0	0	0	0	0	0
OALVG00000000642.1	0.0198405	0	0.0339356	0.0545677	0.027072	0
OALVG00000000643.1	0.0208447	0.0547252	0	0	0	0
OALVG00000000644.1	0.0748577	0	0.0267422	0	0.0639776	0
OALVG00000000645.1	1.59805	1.0068	5.22041	2.66254	2.0597	1.23596
OALVG00000000646.1	0.175204	0.0311298	0	0.401355	0.0397669	0.0571592
OALVG00000000647.1	0.0546228	0	0.0407185	0	0	0.0245436
OALVG00000000648.1	0.133461	0.0203142	0.0489052	0	0	0.697394
OALVG00000000649.1	0	0	0.0338486	0	0	0
OALVG00000000650.1	0	0	0	0	0	0
OALVG00000000651.1	0	0	0	0	0.185648	0
OALVG00000000652.1	0	0	0	0	0.03346	0
OALVG00000000653.1	0.00170123	0	0	0	0	0
OALVG00000000654.1	0	0	0.0117527	0.0776384	0	0
OALVG00000000655.1	0	0	0	0	0	0
OALVG00000000656.1	0	0.207615	1.15052	0	0.413966	1.10194
OALVG00000000657.1	0	0	0	0	1.77328	0
OALVG00000000658.1	0	0.924096	2.31772	0	20.5736	2.33778
OALVG00000000659.1	109.299	377.091	98.6602	0	89.5599	464.01
OALVG00000000660.1	0.147135	57.3994	14.0369	0	18.7696	28.5587
OALVG00000000661.1	0	14.5003	0	0	0	0
OALVG00000000661.2	0	1.21445	0	0	0.141415	0
OALVG00000000662.1	0.0584898	2.3652	0.551775	0	0.0800685	1.7232
OALVG00000000663.1	0	0.000973403	0.0701808	0	0	0.281861
OALVG00000000664.1	11.0496	1.46484	6.32079	0.775379	1.59637	1.10523
OALVG00000000665.1	0.0306786	0	0	0	0	0.0200209
OALVG00000000666.1	0	0	0.337882	0	0	0.0572762
OALVG00000000667.1	0	0	0	0	0	0
OALVG00000000668.1	1.8933	0.694017	1.13883	0.40268	0.303897	0.0963288
OALVG00000000669.1	0	0	0.675279	0.309735	0.102906	0
OALVG00000000670.1	0	0	0	0	0	0
OALVG00000000671.1	0	15.7645	29.629	0	35.3797	31.5212
OALVG00000000672.1	0.294269	0.314517	12.8562	0	5.06147	5.94973
OALVG00000000673.1	0	5.62994	4.01857	0	10.0273	2.53168
OALVG00000000674.1	0	0	0	0	1.48212	0.725798
OALVG00000000675.1	0	0	0.507634	0	0.145417	4.07262
OALVG00000000676.1	1.75213	0.00964108	0	0.397309	0	0
OALVG00000000677.1	0.0768391	0.0273254	0.0436689	0.0469117	0.0232021	0
OALVG00000000678.1	0.229856	0.111922	0.0781728	0.817676	0.451786	0.108123
OALVG00000000679.1	0.754998	0.683269	2.43102	0.103984	0.0352988	0.0320018
OALVG00000000680.1	12.7628	0.143985	33.2522	22.1803	10.9441	13.0025
OALVG00000000681.1	2.90264	1.37988	10.0846	1.58309	1.5871	0.712098
OALVG00000000682.1	2.29313	3.27507e-07	0.119103	0.318876	0	0.0280479
OALVG00000000683.1	1.27014	0.470489	0.240633	0.775465	0.647269	0.412439
OALVG00000000684.1	0.0158653	0	0	0.130854	0.129697	0.055476
OALVG00000000685.1	0.109002	0	0.272443	0.163366	0.134941	0.324572
OALVG00000000686.1	7.30651	10.4794	20.7841	22.7189	17.1838	8.50234
OALVG00000000687.1	10.5522	3.65972	170.556	18.9888	16.5031	10.8825
OALVG00000000688.1	5.71103	3.32252	4.78079	18.7157	5.77626	3.5197
OALVG00000000689.1	0.0881172	0	44.0403	0	0	0.114591
OALVG00000000689.2	0.148205	0.019371	25.2428	0.249945	0.32226	0.526467
OALVG00000000690.1	0.551087	0.328286	1.13278	0.927433	0.43513	0.457361
OALVG00000000691.1	0.644928	0.34925	1.30203	1.57213	0.276902	0.420121
OALVG00000000692.1	1.76669	1.06199	5.26054	3.32557	2.65378	1.80663
OALVG00000000693.1	2.35007	1.4515	38.4273	5.43121	4.52703	1.62886
OALVG00000000694.1	7.88977	12.5593	13.3164	12.3422	24.0908	11.3334
OALVG00000000695.1	4.74102	7.36029	20.1958	5.46013	15.5156	4.89379
OALVG00000000696.1	3.52863	2.06261	9.49932	6.1553	5.11151	3.29054
OALVG00000000697.1	2.65343	3.84221	3.52261	5.09175	4.20053	2.01338
OALVG00000000698.1	2.11617	1.8812	1.5986	3.90166	3.48178	1.82659
OALVG00000000699.1	1.69686	1.41352	0.387639	1.73172	2.12415	3.22729
OALVG00000000700.1	3.78926	5.36664	3.51055	10.1857	9.07172	5.5375
OALVG00000000701.1	0.0240478	0	0.0137737	0	0	0
OALVG00000000702.1	0.0847654	0	0.023855	0.059271	0	0
OALVG00000000703.1	0	0	0.00499436	0	0	0
OALVG00000000704.1	0	0	3.64194e-06	0.0145337	0	0
OALVG00000000705.1	0.0138207	0	0.00206054	0	0	0
OALVG00000000706.1	0	0	0	0	0	0
OALVG00000000707.1	0	0	0.013101	0	0	0
OALVG00000000708.1	0	0	0	0	0	0
OALVG00000000709.1	0	0	0.0295555	0	0	0
OALVG00000000710.1	0.0725385	0.0514931	0	0.399175	0	0
OALVG00000000711.1	0	0	0.101343	0	0	0
OALVG00000000712.1	0.0766295	0.105555	0.589641	0.547728	0.354911	0.137259
OALVG00000000713.1	0.744051	0	0	0	1.09658	0
OALVG00000000714.1	0.253315	2.68548	1.45384	0	0.180352	0.679249
OALVG00000000715.1	0.0738289	0.123358	0.25072	0	0	0.0220124
OALVG00000000716.1	0.295316	0.101127	0.998171	0.104956	0	0.212735
OALVG00000000717.1	0	0.0475783	0.172042	0.184339	0.793143	0
OALVG00000000718.1	0	0.0532455	1.19929	0	0.136722	2.28938
OALVG00000000719.1	0	0	0.614499	0	0.123189	0.116941
OALVG00000000720.1	0	0	0.308573	0	0.109408	0.235719
OALVG00000000721.1	0	0	0	0	0	0
OALVG00000000722.1	1.19435	0	0	0	0	0
OALVG00000000723.1	0.579117	1.66399	2.70655	2.86983	5.07321	4.77696
OALVG00000000724.1	0.149606	0.0199261	1.74268	0.617129	0.178543	0.293135
OALVG00000000725.1	0.183766	0.0399017	3.6877	0.307895	0.0253429	0.0729621
OALVG00000000726.1	0.605496	0.420871	3.40815	1.79339	0.0386587	0.0486897
OALVG00000000727.1	6.60774	7.12175	13.0398	12.1514	12.2315	8.29046
OALVG00000000728.1	1.6046	16.7228	3.93997	2.38708	32.7531	2.69131
OALVG00000000729.1	176.764	376.47	307.523	729.138	440.885	529.975
OALVG00000000730.1	7.08757	9.02761	18.5194	8.92756	12.6291	5.66324
OALVG00000000731.1	1.82135	0.73024	1.11881	3.85722	1.89952	1.42148
OALVG00000000732.1	4.14766	3.31104	4.98572	6.52275	2.87516	4.58698
OALVG00000000733.1	0.915262	0.573051	45.8393	1.91694	2.33455	1.42187
OALVG00000000734.1	7.24068	4.82098	5.48053	8.517	13.2695	5.54454
OALVG00000000735.1	2.03951	1.7964	2.33732	3.70149	4.59054	1.71927
OALVG00000000736.1	0.262975	0.253342	0.650902	1.11824	0.264067	0
OALVG00000000737.1	1.0269	1.25692	1.13069	2.6261	1.67676	1.51737
OALVG00000000738.1	0.0528689	0.0704639	0.259493	0.0363285	0.0359813	0.0344848
OALVG00000000739.1	0.0657553	0	0.131292	0	0	0
OALVG00000000740.1	2.0139	1.37663	0.510103	1.20796	1.03018	2.51865
OALVG00000000741.1	9.15667	5.69295	8.13863	16.202	3.72069	8.91357
OALVG00000000742.1	4.5263	3.40915	4.6886	9.71047	3.37992	5.38815
OALVG00000000743.1	1.4448	1.05261	0.881855	2.47829	1.4119	0.539284
OALVG00000000744.1	2.00051	0.708829	2.76645	2.27014	3.34172	1.90468
OALVG00000000745.1	3.52672	4.51608	20.0865	4.73611	1.88364	3.11572
OALVG00000000746.1	2.8106	3.00879	3.40825	5.53241	5.79467	4.34341
OALVG00000000747.1	0.431165	0	251.087	0	1.58259	5.84445
OALVG00000000748.1	0.247224	0.30523	73.9877	0.250342	0.478161	0.52618
OALVG00000000749.1	0	0	100.404	0	0	0
OALVG00000000750.1	0	0	13.4466	0	0	0
OALVG00000000751.1	0	0	5.48735	0	0	0
OALVG00000000752.1	0.137962	0.0293685	1.73462	0.303813	0.359515	0
OALVG00000000753.1	0.60232	0	4.6923	0.421889	0.68791	0.513176
OALVG00000000754.1	0	0	6.22325	0	0	0
OALVG00000000755.1	0	0	0.761414	0	0	0
OALVG00000000756.1	9.03711	5.60095	11.5771	16.6723	4.2734	5.5837
OALVG00000000757.1	10	11.4385	27.9013	23.2541	15.1891	12.8104
OALVG00000000758.1	1.19944	0.618845	5.19584	1.20523	0.193083	0.18506
OALVG00000000759.1	0.0900908	0	94.2969	0	0.0612694	0.0293681
OALVG00000000760.1	0	3.39607	0.103606	0	1.95958	0
OALVG00000000761.1	0.075526	0	0	0.207702	0	0
OALVG00000000762.1	0.134422	0.0357423	0	0.185123	0	0.0440486
OALVG00000000763.1	3.77641	3.57089e-06	5.60559	1.49385	0.214864	0.568725
OALVG00000000763.2	2.33984	0.06278	1.47272	0.159771	0.0893312	0
OALVG00000000764.1	7.91732	8.63118	6.23232	15.11	19.5885	10.505
OALVG00000000765.1	10.4774	11.344	8.92383	19.4336	8.79425	10.1184
OALVG00000000766.1	1700.24	2528.87	1393.44	3967.06	3844.32	3131.5
OALVG00000000767.1	0.290135	0.218265	0.2771	0.234633	0.209371	0.200563
OALVG00000000768.1	0.81446	3.00188	0.188491	0.233272	1.43393	0.0443104
OALVG00000000769.1	1.83852	1.35797	0.055111	0	0.65926	0.0210534
OALVG00000000770.1	56.3437	58.9251	101.813	178.673	63.2529	96.6018
OALVG00000000771.1	151.359	183.336	225.37	397.629	334.742	292.691
OALVG00000000772.1	2.15865	2.62095	1.51533	4.8524	3.33038	1.01555
OALVG00000000772.2	0.617665	0.230738	1.61611	0	2.34676	1.14236
OALVG00000000773.1	1.8013	2.65708	2.19836	3.58163	1.92849	2.41447
OALVG00000000774.1	1.63734	4.13765	7.81036	4.12123	0.772159	2.11489
OALVG00000000775.1	0.0390215	0	0.0296588	0	0.0224166	0
OALVG00000000776.1	0	0	0.130906	0.0141377	0.109073	0
OALVG00000000777.1	0.0595458	0	0.103016	0	0.164836	0
OALVG00000000778.1	0.0131579	0	0.292017	0	0	0.240306
OALVG00000000779.1	0	0	0	0	0	0
OALVG00000000780.1	0	0	0.127526	0	0	0
OALVG00000000781.1	0	0	0	0	0	0
OALVG00000000782.1	0.857497	0.178766	0.0637472	0	0.203395	0.0486997
OALVG00000000783.1	0	0.0252276	28.2763	0.0651813	0	0
OALVG00000000784.1	0.255435	0	118.65	0	0	0.696837
OALVG00000000785.1	0	0	44.2862	0	0	0
OALVG00000000786.1	6.607	5.53135	2.48419	14.2963	4.93027	15.1418
OALVG00000000787.1	0	0	2.70143	0	0	0.308453
OALVG00000000788.1	0	0	2.94484	0	0	0
OALVG00000000789.1	0	0	0	0	0	0
OALVG00000000790.1	6.52793	2.34245	10.3171	21.2624	9.23684	1.92334
OALVG00000000791.1	0.908983	0.98536	3.02663	3.21897	0.713576	3.88102
OALVG00000000792.1	2.26964	2.24946	8.33758	4.53048	1.64514	3.97798
OALVG00000000793.1	4.38411	2.98533	4.84212	8.66903	2.25299	3.30314
OALVG00000000794.1	0.020608	0.109766	4.51278	1.02029	0.450037	0.70022
OALVG00000000795.1	0.910958	0.547628	1.72872	1.14017	0.743497	0.863424
OALVG00000000796.1	2.54678	0.0951222	1.2476	6.22591	0.242047	0.240479
OALVG00000000797.1	0	0.0917324	0	0.961049	0.606771	0.921385
OALVG00000000798.1	0.933685	0.88368	0.39325	4.98153	1.28513	1.38803
OALVG00000000798.2	0.39042	0.485952	0.733372	2.04631	0.512798	0
OALVG00000000799.1	0.286259	0.208111	0.355401	0.178816	1.22197	2.24051
OALVG00000000800.1	1.65093	1.27934	7.7791	3.55988	2.6356	2.18107
OALVG00000000801.1	1.89503	1.10724	4.04385	3.06127	3.26196	2.66856
OALVG00000000802.1	0.27521	0.155979	1.21706	0.165397	0.619382	0.201728
OALVG00000000803.1	2.9827	0.126362	0	0	0	0
OALVG00000000804.1	0	0	0	0	0	0
OALVG00000000805.1	0.0426519	0	0	0	0.117361	0
OALVG00000000806.1	0	0	0	0	0	0
OALVG00000000807.1	0	0	0	0	0	0
OALVG00000000808.1	0	0.0512531	0	0	0	0
OALVG00000000809.1	0.180886	0	0.103447	0.166017	0.0825672	0.0789677
OALVG00000000810.1	1.61225	0.930018	2.07882	2.29115	1.34375	1.12689
OALVG00000000811.1	0	0	0	0	0	0
OALVG00000000812.1	0.0230671	0	0.170641	0.171177	0.0370252	0
OALVG00000000813.1	0	0	0.0218713	0.035215	0.0348746	0
OALVG00000000814.1	0.0760525	0	0.148287	0.59711	0	0
OALVG00000000815.1	0.19733	0	0.0561987	0.859027	0	0
OALVG00000000816.1	0	0	0	0	0	0
OALVG00000000817.1	0.336193	0	0.41986	0.202143	0.0692947	0.0703018
OALVG00000000818.1	0.700661	0	0.146297	0.507967	0	0
OALVG00000000819.1	0	0	0	0.0115301	0	0.0823826
OALVG00000000820.1	0	0	0	0	0	0
OALVG00000000821.1	0.0378851	1.27154	3.04481	0.104187	1.29191	5.34496
OALVG00000000822.1	0.0201084	0.021404	0.124047	0	0	0.0718786
OALVG00000000823.1	0.858403	2.58597	0.675468	3.12724	0.665312	1.35524
OALVG00000000823.2	1.7195	0.0872505	6.12587	1.68528e-06	2.96361	1.92641e-09
OALVG00000000823.3	0.754909	0	0.538017	2.91474	2.24846e-08	0.896807
OALVG00000000823.4	0.0613231	0	2.28589	0	0.113518	1.4816e-09
OALVG00000000824.1	0.52441	0	0.469775	0	0	0
OALVG00000000825.1	15.0722	48.4729	1.78934	54.3963	54.2859	22.0756
OALVG00000000826.1	0	0.945584	0	4.87155e-05	0	4.88584e-06
OALVG00000000826.2	2.9519	1.32423	0.59404	5.11163	2.92737	0.432729
OALVG00000000826.3	9.26144	22.7966	2.30325	23.0712	34.3302	16.1327
OALVG00000000826.4	5.30088	1.61821	0.0719442	16.3821	1.3123	2.70664
OALVG00000000827.1	0.0746764	0.0318426	15.9056	0.246345	0.0203421	0.155934
OALVG00000000828.1	1.33589	0.564677	25.652	1.9248	5.15273	1.52433
OALVG00000000829.1	0.582619	0.407161	1.09656	1.38007	0.464338	0.458304
OALVG00000000830.1	5.72334	2.64603	1.69563	8.46859	4.8118	2.22921
OALVG00000000831.1	0.125227	0	7.39422	0.0860694	0.106629	0.0204324
OALVG00000000832.1	0.223117	0.0263982	0.0849338	0.341111	0.304997	0
OALVG00000000833.1	6.55948	4.6394	9.10461	8.86597	7.39758	5.58662
OALVG00000000834.1	7.05983	2.44708	3.28581	32.8514	5.76158	8.70624
OALVG00000000835.1	9.84722	19.7937	13.6263	21.5706	13.6204	21.4527
OALVG00000000836.1	3.66942	11.0335	4.65473	3.45248	27.3468	11.8254
OALVG00000000837.1	2.16495	0.0534361	3.95233	0.138856	0	0.0662305
OALVG00000000838.1	0.181639	0	0.794038	0.111018	0.302959	0.0527446
OALVG00000000839.1	0.621459	0.305678	1.92392	1.21705	0.799462	0.429232
OALVG00000000840.1	2.05227	1.30786	2.10781	1.91652	1.91829	0.885768
OALVG00000000841.1	1.31229	0.753313	3.32473	1.7442	1.59064	1.27961
OALVG00000000842.1	0	0	4.22143	0.434732	0.0773545	0.150996
OALVG00000000842.2	0	0	0.329223	0	0	0
OALVG00000000842.3	4.37975	0.337462	6.45106	4.98496	1.75539	1.42842
OALVG00000000843.1	0	0.0958855	0.0579227	0	0	0
OALVG00000000844.1	0.0199079	0.127255	4.59496	0	0.375462	0
OALVG00000000845.1	0	0.182063	7.62146	0	0.226909	0.0228872
OALVG00000000846.1	0	0	0.903219	0	0	0
OALVG00000000847.1	0.369153	0.690023	12.2372	0.14501	0.873838	0.367298
OALVG00000000848.1	0	0	2.59992	0	0	0
OALVG00000000849.1	0	0.626069	0.0744956	0	0.416191	0.0280209
OALVG00000000850.1	0	0	0	0	0	0
OALVG00000000851.1	0	0	0	0	0	0
OALVG00000000852.1	0	0	0	0	0	0
OALVG00000000853.1	0.0871254	0	0.109143	0	0	0
OALVG00000000854.1	0	0	0.551027	0	0	0
OALVG00000000855.1	0	0	0	0	0	0.156863
OALVG00000000856.1	0	0	0	0	0	0
OALVG00000000857.1	0	0.62707	0	0	0	0
OALVG00000000858.1	0	0.568959	2.7206	0	0	0
OALVG00000000859.1	0	0	0	0	0	0
OALVG00000000860.1	0.613666	0.337398	0.71831	0.84469	0.610218	0.388887
OALVG00000000861.1	0	0	0	0	0	0
OALVG00000000862.1	0	0	0	0	0	0
OALVG00000000863.1	0	0	0	0	0	0
OALVG00000000864.1	0	0	0	0	0	0
OALVG00000000865.1	0	0	0	0	0	0
OALVG00000000866.1	0	0	0	0	0	0
OALVG00000000867.1	0.188763	0.0251263	0.0943702	0	0	0
OALVG00000000868.1	0	0.62707	0.0288946	0	0	0
OALVG00000000869.1	0	0	0	0	0	0
OALVG00000000870.1	0	0.263844	0.00755752	0	0.028904	0
OALVG00000000871.1	0	0	0	0	0	0
OALVG00000000872.1	0	0	0	0	0.0124372	0
OALVG00000000873.1	0	0.0266228	0	0.206417	0	0
OALVG00000000874.1	0	0	0	0	0	0
OALVG00000000875.1	0	0	0.068796	0	0	0
OALVG00000000876.1	0	0	0	0	0	0
OALVG00000000877.1	0	0.263844	0.00755752	0	0.028904	0
OALVG00000000878.1	0	0	0	0	0	0
OALVG00000000879.1	0	0	0	0	0	0
OALVG00000000880.1	0	0	0	0	0	0
OALVG00000000881.1	0	0.233811	0	0	0	0
OALVG00000000882.1	0	0	0	0	0	0
OALVG00000000883.1	0.0503018	0	0.113356	0.13939	0	0
OALVG00000000884.1	0	0	0.0533378	0	0	0
OALVG00000000885.1	0	0	0.0254749	0.301606	0	0
OALVG00000000886.1	0	0.42181	0.0881572	0	0.0602541	0
OALVG00000000887.1	0	0	0.401158	0	0	0
OALVG00000000888.1	0	0	11.4915	0	0	0
OALVG00000000889.1	0	0	0	0	0	0
OALVG00000000890.1	0	0	0	0.0911928	0	0
OALVG00000000891.1	0.50156	0.127163	3.29233	0.394283	0.78323	1.03082
OALVG00000000892.1	0	0	0	0	0	0
OALVG00000000893.1	1.85703	0	5.81495	0	0	0.657562
OALVG00000000894.1	3.14756	3.34027	2.74759	5.46526	10.5018	5.82017
OALVG00000000895.1	0.134693	0	0	0	0	0
OALVG00000000896.1	0	0.0891372	0	0	0.0724592	0
OALVG00000000897.1	0	0	0	0	0	0
OALVG00000000898.1	0	0	0	0	0	0.173505
OALVG00000000899.1	0.0718612	0.10541	0.153169	0.123397	0	0
OALVG00000000900.1	3.66243	14.0241	2.42892	1.61069	5.49859	0.209623
OALVG00000000901.1	0.140872	0	0	0	0	0.0461843
OALVG00000000902.1	0.0126017	0	0.0430078	0.0370539	0	0
OALVG00000000903.1	14.0698	1.18571	0.131643	20.2845	2.42651	3.08432
OALVG00000000904.1	0	0	0	0.116654	0.0578959	0.0554303
OALVG00000000905.1	0	0.172735	0.551104	0	0.319268	0.329322
OALVG00000000906.1	0.0244	0	0.114573	0.377627	0.0166039	0
OALVG00000000907.1	0.222513	0	0.171384	0.673339	0.0607774	0.174544
OALVG00000000908.1	0.273866	0.496579	0.439462	0.423575	0.863278	0.825685
OALVG00000000909.1	0	0	0.23127	0	0	0
OALVG00000000910.1	0	0	0	0	0	0
OALVG00000000911.1	0	0	0.487499	0	0	0
OALVG00000000912.1	0.8339	0.906013	0.250024	0.801096	0.823271	0
OALVG00000000913.1	0.121933	0	0	0	0	0
OALVG00000000914.1	6.14228e-11	0.136466	0.921643	1.52851e-10	1.3789	0.704241
OALVG00000000914.2	0.121841	1.32738	0.306886	0.200772	2.27375	0.936026
OALVG00000000915.1	0	0	0	0	0	0
OALVG00000000916.1	1.87595	1.00549	2.04421	1.10626	1.45516	0.584386
OALVG00000000917.1	0.483855	18.1343	25.2678	0	8.14547	50.8227
OALVG00000000918.1	0.502545	20.1653	47.007	0	41.5288	309.323
OALVG00000000919.1	0.36727	0	0.021247	0.81174	0.0110306	0.0560821
OALVG00000000920.1	0.0670169	0	0.116219	0	0	0
OALVG00000000921.1	1.25869	0.160308	2.12818	1.38856	1.25037	0.198691
OALVG00000000922.1	0.0670169	0	0.116219	0	0	0
OALVG00000000923.1	0.912836	0.0484787	0	0.251645	0	0
OALVG00000000924.1	0.492536	0.0286603	0.01527	3.96123	0.0490428	0.694016
OALVG00000000925.1	0.158774	0	5.26122	0.429596	0.674163	0.264176
OALVG00000000925.2	1.40134	0.0965662	0.100925	0.673993	0.250835	0.0364749
OALVG00000000926.1	0.0476792	0.0167748	6.03602	0	0	0
OALVG00000000927.1	0.882813	0.676882	10.0144	0.936739	0.780667	0.747978
OALVG00000000928.1	1.21771	1.33128	2.78708	2.23183	0.680599	1.44682
OALVG00000000929.1	0.776285	0.752253	1.79942	1.68862	1.40683	0.969009
OALVG00000000929.2	0.100359	0	0.709905	0.456691	0.177824	0.0901766
OALVG00000000930.1	0	93.1358	4.51111	0	154.667	0
OALVG00000000931.1	0	54.1836	1.03531	0	113.759	0.52446
OALVG00000000932.1	0.914014	0.33248	4.10648	0	0	0
OALVG00000000933.1	0	0	0.0429057	0	0	0
OALVG00000000934.1	24.3677	0	3.91165	0	0	0.0528186
OALVG00000000935.1	0	0.018846	0.0674988	0	0	0
OALVG00000000936.1	0	0.443148	12.5127	0	0	0
OALVG00000000937.1	1.6855	0	0.689707	0.210369	0.138888	0.782079
OALVG00000000938.1	0	0	0.0693783	0	0	0
OALVG00000000939.1	41.1593	0.0843655	0.0875672	0	0	0.0528186
OALVG00000000940.1	8.49236	14.7455	11.188	10.9555	15.3797	10.479
OALVG00000000941.1	1.73884	1.95296	3.16537	2.28363	3.30467	1.48044
OALVG00000000942.1	1.18578	0.00632732	0.01084	0.59189	0.228487	0.0267651
OALVG00000000943.1	0.881749	0.139928	12.1579	2.0121	0.255883	0.490129
OALVG00000000944.1	7.15164	8.35105	5.14732	8.26047	7.5529	5.23902
OALVG00000000945.1	1.3027	1.0619	4.45064	5.60368	1.10649	2.76046
OALVG00000000946.1	0.463862	0.291942	4.03752	0.735039	0.435944	0.681523
OALVG00000000947.1	0.0445897	0.246988	33.2548	0.1274	0.0420863	0.0604864
OALVG00000000947.2	0.168124	0	1.88082	0	0	1.44299e-08
OALVG00000000948.1	15.974	7.82628	2.59614	22.7161	31.0818	12.4523
OALVG00000000949.1	0.144865	0.035752	0.0261641	0.223607	0.138767	0.0265082
OALVG00000000950.1	2.17523	3.74895	0.431742	3.02399	6.48834	2.19395
OALVG00000000951.1	0.264526	0.538536	3.96044	0.0330448	0.0817957	0.0627248
OALVG00000000952.1	0.0749102	0.0133133	18.6571	0	0.0339789	0.162844
OALVG00000000953.1	0.66754	0.0473981	11.6541	4.59095	0.121555	0
OALVG00000000954.1	12.2294	15.2445	12.0675	15.3	12.7786	19.3973
OALVG00000000955.1	0.635291	0.0227558	4.46527	0.35127	0.121473	0.227562
OALVG00000000956.1	6.19472	4.8522	21.977	14.6001	5.17822	8.1706
OALVG00000000957.1	0.0391222	0	43.5226	0.394271	0.177493	0.289195
OALVG00000000958.1	0.477677	0.330624	0.961115	1.70856	2.28442	1.18701
OALVG00000000959.1	0.548394	0.0436344	0.130476	1.96419	0.212502	0.106394
OALVG00000000960.1	5.74263	10.7856	0.543924	9.88835	7.12342	3.95412
OALVG00000000961.1	0	0	0	0	0	0
OALVG00000000962.1	0	0	0	0	0.00854221	0
OALVG00000000963.1	0	0	0	0	0	0
OALVG00000000964.1	1.04756	0.856719	0.392104	3.11628	1.11383	9.47503
OALVG00000000965.1	0.102951	0	0.164758	0.0707398	0.0875713	0.0671464
OALVG00000000966.1	4.58335	17.9663	3.03695	13.5657	10.1415	7.88595
OALVG00000000967.1	0.145949	0.0518534	38.0579	0.0445853	0.309368	0.0423408
OALVG00000000968.1	24.0092	10.3939	1.54385	28.133	12.588	5.6351
OALVG00000000969.1	5.87075	1.37019	0.219928	10.8537	2.14792	0.525864
OALVG00000000970.1	2.4029	1.15872	0.729342	4.61884	1.73708	0.45495
OALVG00000000971.1	1.77393	0.709907	1.28558	2.60542	1.8815	0.705916
OALVG00000000972.1	0.126784	2.82181	3.02025	0	2.72472	15.6409
OALVG00000000973.1	0.0303345	0	0.103632	0.0416961	0	0.0197955
OALVG00000000974.1	1.7223	1.39523	0.533346	0.281753	3.57108	1.75931
OALVG00000000975.1	1.81423	2.9624	5.19503	3.34679	12.216	4.30542
OALVG00000000976.1	0	0	0.0129618	0.101419	0	0
OALVG00000000977.1	0	0	0	0	0.0851412	0.0217738
OALVG00000000977.2	0.325848	0	0	0.367261	0.0851412	0.0217738
OALVG00000000978.1	0.26181	0.0597783	0.159879	0.257137	0.0765184	0.268707
OALVG00000000979.1	0	0	0	0	0	0
OALVG00000000980.1	0	0	0	0	0	0
OALVG00000000981.1	0	0	0	0	0	0
OALVG00000000982.1	0	0	0	0	0	0
OALVG00000000983.1	0	0	0	0	0	0
OALVG00000000984.1	0	0	0	0	0	0
OALVG00000000985.1	0	0	0	0	0	0
OALVG00000000986.1	0	0	0	0	0	0
OALVG00000000987.1	0	0	0	0	0	0
OALVG00000000988.1	0	0	0	0	0	0
OALVG00000000989.1	0	0	0	0	0	0
OALVG00000000990.1	0	0	0	0	0	0
OALVG00000000991.1	0.276981	0	0.60555	0.690808	0	0.00748471
OALVG00000000992.1	0.770672	0.328243	1.23379	0.864522	0	0
OALVG00000000993.1	0.738621	0.248611	0.604949	1.54492	0.879193	0.584496
OALVG00000000994.1	0.364404	1.21259	620.359	1.04986	0	0
OALVG00000000995.1	0.910167	0.285267	14.8115	4.26944	0.924663	0.302993
OALVG00000000996.1	6.31617	4.78789	2.53283	8.91571	5.3589	3.50532
OALVG00000000997.1	0	0	1.2713	0	0.119761	0
OALVG00000000997.2	1.69471	0.69789	0.861834	2.27489	0.638793	1.1211
OALVG00000000998.1	0.154515	0.23712	0.172622	0.238662	0.0785794	0.0670301
OALVG00000000999.1	0	0	0	0	0	0
OALVG00000001000.1	2.99852	4.25746	19.7502	7.44634	6.49732	5.35764
OALVG00000001001.1	0.269779	0	0.941989	0.740551	0	0
OALVG00000001002.1	6.62413	7.8257	3.36421	14.3545	16.9389	11.2198
OALVG00000001003.1	1.17339	1.1696	1.72131	2.47108	0.909779	0.543335
OALVG00000001004.1	0.262153	0.108684	0.808388	0.160143	0.178504	0.228067
OALVG00000001005.1	1.12272	1.09794	1.22522	1.29324	2.03392	0.95134
OALVG00000001006.1	1.75213	0.25816	0.933267	1.23545	0.282248	0.150316
OALVG00000001007.1	0	0.0510728	0.308003	0	0.0327693	0.156828
OALVG00000001008.1	0.0953485	0.0676225	0.112021	0.3501	0.566132	0.208207
OALVG00000001009.1	3.2793	8.36295	1.58306	7.88146	1.57955	1.21036
OALVG00000001010.1	0.444276	0.0384064	3.82775	0.970169	0.00286838	0.110122
OALVG00000001011.1	0.00134296	0	0	0.0147481	0	0
OALVG00000001012.1	0.0446622	0	0.274383	0.0579081	0	0
OALVG00000001013.1	1.04838	0	1.42245	1.40724	0.940295	0.821166
OALVG00000001014.1	0	0	0	0	0	0
OALVG00000001015.1	0	0	0	0	0	0
OALVG00000001016.1	0.0586397	0	0.0319591	0	0	0
OALVG00000001017.1	1.74283	2.27793	1.3417	4.00139	2.69123	2.1428
OALVG00000001018.1	1.36026	0.772706	1.6678	2.28981	1.38469	1.04989
OALVG00000001019.1	2.14944	2.38023	8.99463	2.63427	3.57363	4.56188
OALVG00000001020.1	5.49457	3.4571	8.56397	11.1697	4.75382	4.86429
OALVG00000001021.1	79.2459	79.3187	224.13	192.732	77.6207	119.238
OALVG00000001022.1	0.134724	0.0446278	3.2241	0.0765507	0.308873	0.0846731
OALVG00000001023.1	3.09663	2.92935	7.49864	3.78888	2.82546	4.39204
OALVG00000001024.1	27.4726	81.0191	75.6842	50.1133	103.098	82.8673
OALVG00000001025.1	3.09781	2.5799	2.58806	5.45144	5.02041	2.54493
OALVG00000001026.1	2.54926	1.57103	2.18474	3.7669	0.367021	1.19398
OALVG00000001027.1	1.56443	0.78884	4.36966	1.11005	1.99469	0.944436
OALVG00000001028.1	1.53909	1.04552	0.567028	1.99109	1.74699	1.06343
OALVG00000001029.1	1.9849	2.25733	4.12552	2.7423	2.90831	2.27343
OALVG00000001030.1	7.55929	3.52285	17.1633	13.8055	13.2692	2.80353
OALVG00000001031.1	0.174016	3.18291	0.567951	3.2593	0.716091	0.182525
OALVG00000001032.1	0	0.0170574	0.0858527	0.00728918	0.0071988	0
OALVG00000001033.1	0	0	0	0	0	0
OALVG00000001034.1	0	0	0	0	0	0
OALVG00000001035.1	0	0	0.134436	0.329397	0	0
OALVG00000001036.1	0	0	0	0	0	0
OALVG00000001037.1	0	0	0.676759	0.0641343	0	0
OALVG00000001038.1	0	0	7.62668	0	0	0.07539
OALVG00000001039.1	0	0	0.463141	0.115507	0	0
OALVG00000001040.1	3.61517	2.50213	4.18445	5.74536	4.74799	3.65625
OALVG00000001041.1	2.40193	4.27712	5.9895	4.49611	2.26338	3.10574
OALVG00000001042.1	4.1955	0	0.059649	7.89298	0.0880208	0.06976
OALVG00000001043.1	2.65176	0	0.102078	5.09229	0.20696	0.141917
OALVG00000001044.1	0.239397	9.81247	4.95286	1.18817	47.9155	1.69959
OALVG00000001045.1	7.50376	6.30985	6.55895	24.0112	9.91117	9.11782
OALVG00000001046.1	1.36415	1.96201	7.9794	2.57735	0.544827	1.9083
OALVG00000001047.1	1.69382	1.2085	3.67723	1.95584	0.995124	0.9577
OALVG00000001048.1	1.3009	1.47536	1.06879	3.71437	1.68206	2.65659
OALVG00000001049.1	0.00909418	0	0	0	0	0
OALVG00000001050.1	0.0482059	0	0	0.163511	0	0.0209363
OALVG00000001051.1	0.259292	0	0.0244475	0.237153	0.0703866	0.0684771
OALVG00000001052.1	0	0	0	0	0	0
OALVG00000001053.1	3.07264	1.35566	3.10351	4.60445	2.90952	1.91156
OALVG00000001054.1	0.0516745	0	0.0445983	0	0.0713378	0.95205
OALVG00000001055.1	0	0	0.164008	0	0	0
OALVG00000001056.1	0.0946555	0.0576698	0.137321	0.303959	0.230328	0.178324
OALVG00000001057.1	0	0	0	0	0.678072	0
OALVG00000001058.1	0.00179048	0.170117	0.209474	0.0205504	1.0412	0.0163028
OALVG00000001059.1	0.234944	0.00527638	0	0.312268	0.0402505	0.0128726
OALVG00000001060.1	0.0948363	0.0202835	8.82172	0	0.0258464	0.0495668
OALVG00000001061.1	0.755726	1.09033	0.751594	0.805009	1.09955	0.797267
OALVG00000001062.1	4.33206	8.26822	5.87566	10.6035	12.1479	7.10459
OALVG00000001063.1	0.369638	1.22119	0.587558	0.605323	2.7417	2.94459
OALVG00000001064.1	178.097	296.709	210.802	569.407	399.083	357.279
OALVG00000001065.1	6.27028	0	0	15.2015	0	0.470726
OALVG00000001066.1	0.528237	0	0	0.350444	0	0
OALVG00000001067.1	0	0	0.015686	0	0	0
OALVG00000001068.1	0.292723	0	0.693936	0.592967	0	0
OALVG00000001069.1	0.00583875	0	0.0535807	0.0625436	0	0
OALVG00000001070.1	0	0	0	0	0	0
OALVG00000001071.1	0.0364055	0	0	0.0999216	0.235875	0
OALVG00000001072.1	0	0	0.156995	0.100661	0	0
OALVG00000001073.1	0	0	0	0	0	0
OALVG00000001074.1	0.157405	0	0	0.242087	0.0901309	0
OALVG00000001075.1	0.079516	0	0.061563	0.219128	0	0
OALVG00000001076.1	0	0	14.8359	0	0	0
OALVG00000001077.1	0	0	2.81444	0	0	0
OALVG00000001078.1	0	0	0.431952	0	0	0
OALVG00000001079.1	0.117821	0.0251297	0.301596	0.129518	0	0
OALVG00000001080.1	0	0	0.109565	0	0	0
OALVG00000001081.1	0.0300236	0	0.0153839	0.0412682	0	0
OALVG00000001082.1	0.115267	0	0	0.17523	0.057811	0
OALVG00000001083.1	2.33916	0.545635	0.358137	0.609195	1.59401	0.534644
OALVG00000001084.1	0.966939	0.257989	0.172384	0.244655	0.45784	0.263538
OALVG00000001085.1	0.936539	0.74339	0.927889	0	1.16216	0.783874
OALVG00000001086.1	0	0	0.425908	4.19555	0.727706	1.35358
OALVG00000001087.1	2.10561	0.765891	0.255871	0.881582	2.10668	0.73164
OALVG00000001088.1	2.14816	0	1.92843	3.28619	0	0
OALVG00000001089.1	0.129979	0	0.0545016	0	0	0
OALVG00000001090.1	0.199934	0	0.0632611	0.148147	0	0.108322
OALVG00000001090.2	0.460655	0.30664	0	0.0851684	0.557705	0.146543
OALVG00000001091.1	2.21396	0.965056	0.317953	0.935512	1.25544	0.870102
OALVG00000001092.1	0.0490207	0.00983034	0.135272	0.0518238	0.0675067	0.055687
OALVG00000001093.1	0	0	0.00729726	0	0	0.00743823
OALVG00000001094.1	0	0	0.0566405	0	0.0304515	0
OALVG00000001095.1	0.0232181	0.00489692	0.0296164	0.0128685	0.0212363	0.0113725
OALVG00000001096.1	0	0	0	0	0	0
OALVG00000001097.1	0	0	0	0	0	0
OALVG00000001098.1	0	0	0	0	0	0
OALVG00000001099.1	0	0	0	0	0	0
OALVG00000001100.1	0	0	0.0786397	0	0	0
OALVG00000001101.1	0.0119199	0.00948574	0.0327728	0.0163176	0.00829627	0.00770481
OALVG00000001102.1	0	0.00685208	0.103175	0.0175075	0	0
OALVG00000001103.1	0	0	0	61.2288	0.0238112	0
OALVG00000001104.1	0.019707	0	1.9381	2.71	0	0
OALVG00000001105.1	0.00382158	0	3.2502	0	0	0.0198969
OALVG00000001106.1	0	0.351789	1.74308	0	0	0
OALVG00000001107.1	0.00395306	0	2.60154	0	0	0.066892
OALVG00000001108.1	0	0	0.894121	0	0	0
OALVG00000001109.1	0.0163604	0	0.275911	0	0.0299602	0
OALVG00000001110.1	0	0	21.2219	0	0	0
OALVG00000001111.1	0	0	0.320343	0	0	0
OALVG00000001112.1	0	0	0.228021	0	0	0
OALVG00000001113.1	0	0	0.0985431	0	0	0
OALVG00000001114.1	0	0	5.7853	0	0	0
OALVG00000001115.1	0	0	1.96747	0	0	0
OALVG00000001116.1	0.984988	0	0	0	0	0
OALVG00000001117.1	0.0572256	0	0	0	0.237417	0
OALVG00000001118.1	0.33147	0.471363	11.0187	0.303627	0.345629	0.20169
OALVG00000001119.1	0	0	0	0	0	0
OALVG00000001120.1	0.218246	0.868179	0.188516	1.2043	1.05544	0.790279
OALVG00000001121.1	0.147135	0.156406	1.69714	0.412311	0.632684	0
OALVG00000001122.1	2.20774	1.80694	1.21268	1.43331	0.979904	2.98377
OALVG00000001123.1	5.67716	3.41757	13.35	2.52592	2.62925	4.3545
OALVG00000001124.1	5.09553	3.66595	8.19366	6.14907	1.33482	5.18889
OALVG00000001125.1	2.08777	1.55878	3.95321	2.83974	1.26329	2.59929
OALVG00000001126.1	2.449	0.833601	3.11476	3.20146	1.2382	1.27406
OALVG00000001127.1	2.74636	0.181547	2.19784	2.02714	0.339603	0.133183
OALVG00000001128.1	13.7504	16.9687	12.7413	17.4547	22.1476	15.0344
OALVG00000001129.1	3.79333	5.7195	21.3699	11.6269	13.9854	7.31401
OALVG00000001130.1	0	0.0615209	0.880294	0	0.07892	0.901489
OALVG00000001131.1	0.0975508	4.26064	6.60678	0	2.20838	26.9381
OALVG00000001132.1	27.8324	5.11284	1.6078	38.6705	12.9254	114.515
OALVG00000001132.2	3.6669	13.2315	1.21806	3.66984	36.6396	135.466
OALVG00000001133.1	1.65999	0.0878942	179.082	0.230048	0.812305	1.43272
OALVG00000001134.1	2.95651	1.79442	894.998	1.18059	1.40931	4.54095
OALVG00000001135.1	1.22709	0.277669	2.27489	0.81733	0.770748	0.7633
OALVG00000001136.1	1.76299	0.142172	12.5904	2.64684	0.474932	0.559294
OALVG00000001137.1	0	2.28791e-07	1.64588	0	2.50094e-08	6.51055e-06
OALVG00000001137.2	3.30168	0.0168067	4.92156	4.25285	0.0926102	0.109348
OALVG00000001138.1	3.21811	1.12749	2.3343	3.97269	1.64858	1.9564
OALVG00000001139.1	0.0864405	1.44119	0.642398	4.68014	2.28738	3.24432
OALVG00000001140.1	1.03242	0.453704	2.31263	2.33886	0.901907	1.57118
OALVG00000001141.1	7.4738	5.73335	6.88999	12.5832	7.65911	6.65089
OALVG00000001142.1	4.0297	6.77074	6.53316	7.26453	4.89133	6.7829
OALVG00000001143.1	5.77899	7.59703	22.1318	4.78725	0.843734	3.86208
OALVG00000001143.2	0	0	0	8.22902	4.62411	7.54946
OALVG00000001144.1	1.36175	1.13528	3.85613	2.926	1.83613	1.64693
OALVG00000001145.1	3.31108	0.754056	0.218514	4.79942	2.98364	1.71956
OALVG00000001146.1	3.38361	0.948126	0.399781	4.35442	3.39817	0.537063
OALVG00000001147.1	0.0129542	0	3.32816	0	0.017631	0.0337966
OALVG00000001148.1	0.19986	0.106544	0.0502915	0.174556	0.12349	0.101736
OALVG00000001149.1	0	0	3.02947	0	0	0.121294
OALVG00000001150.1	0	0.0521414	14.9832	0.0896678	0	0
OALVG00000001151.1	0.0103833	0	9.84621	0	0	0
OALVG00000001152.1	0	0	3.96254	0	0	0.159921
OALVG00000001153.1	0	0	6.88177	0	0	0
OALVG00000001154.1	0.151959	0.0269669	50.9631	0	0	0.0662641
OALVG00000001155.1	0.0332245	0	11.9103	0	0	0.0435451
OALVG00000001156.1	0	0	0	0	0	0
OALVG00000001157.1	0.852377	0.18184	2.73063	0.716408	0.340838	0.209151
OALVG00000001158.1	0	0	0.164872	0	0	0
OALVG00000001159.1	0	0	0	0	0	0
OALVG00000001160.1	0	0	0	0	0	0
OALVG00000001161.1	0	0	0	0	0	0
OALVG00000001162.1	0	0	0	0	0	0
OALVG00000001163.1	0	0	0	0	0	0
OALVG00000001164.1	0	0	0	0	0	0
OALVG00000001165.1	0	0	0	0	0	0
OALVG00000001166.1	0	0	0.164872	0	0	0
OALVG00000001167.1	0	0	0.164872	0	0	0
OALVG00000001168.1	0	0	0.0733485	0	0	0
OALVG00000001169.1	0	0	0.164872	0	0	0
OALVG00000001170.1	0	0	0.0733485	0	0	0
OALVG00000001171.1	0	0	0.0733485	0	0	0
OALVG00000001172.1	0	0	0.914005	0	0	0
OALVG00000001173.1	0	0	6.84484	0	0	0
OALVG00000001174.1	0.0601195	0	11.5864	0	0	0.0156812
OALVG00000001175.1	1.52196	0.669831	6.12745	4.04279	0.799079	3.34312
OALVG00000001176.1	1.22176	0	515.635	0	0	3.94196
OALVG00000001177.1	0.0117821	0.0376946	6.37643	0	0.0160288	0
OALVG00000001178.1	15.5767	0	115.892	0	0	0.957659
OALVG00000001179.1	3.4929	0	20.6637	10.9439	0.24685	0
OALVG00000001180.1	1.73938	0	3.51761	1.3476	0.799079	4.12571e-07
OALVG00000001181.1	0.0117821	0	35.2915	0	0	5.69203e-09
OALVG00000001182.1	5.00316	11.6285	11.6451	10.0939	9.67153	9.51431
OALVG00000001183.1	0.645896	0.139813	1.29612	0.806277	0.29416	0.205803
OALVG00000001184.1	0	0	0.0166281	0	0	0
OALVG00000001185.1	2.34157	1.91686	3.59584	3.40577	1.04076	2.43707
OALVG00000001186.1	0.320426	0	0	0	0	0.338277
OALVG00000001187.1	0	0	0	0	0	0
OALVG00000001188.1	0	0	0.00740652	0	0	0
OALVG00000001189.1	0	0	0.00740652	0	0	0
OALVG00000001190.1	0	0	0.00740652	0	0	0
OALVG00000001191.1	0	0	0	0	0	0
OALVG00000001192.1	0	0	0.0760317	0	0.135125	0
OALVG00000001193.1	0	0	0.177756	0	0.202688	0
OALVG00000001194.1	0	0	0.00740652	0	0	0
OALVG00000001195.1	0	0	0	0	0	0
OALVG00000001196.1	0	0	0.00740652	0	0	0
OALVG00000001197.1	0	0	0.00740652	0	0	0
OALVG00000001198.1	0	0	0.00740652	0	0	0
OALVG00000001199.1	0	0	0	0	0	0
OALVG00000001200.1	0	0	0.0760317	0	0.135125	0
OALVG00000001201.1	0	0	0.00740652	0	0	0
OALVG00000001202.1	0	0	0	0	0	0
OALVG00000001203.1	0	0	0	0	0	0
OALVG00000001204.1	0	0	0	0	0	0
OALVG00000001205.1	1.70622	0.821506	3.35573	1.07369	0.540797	2.15917
OALVG00000001206.1	0.105882	0.0281783	0.0453665	0.364286	0.0362	0
OALVG00000001207.1	1.69977	1.60426	6.88517	4.4981	2.73201	1.77183
OALVG00000001208.1	0.736482	0.30974	0.546903	1.70566	0.687459	0.303849
OALVG00000001209.1	0.506558	0.429302	0.9778	2.53578	0.714217	0.135332
OALVG00000001210.1	0.0209149	0	0.00891957	0	0.0142197	0
OALVG00000001211.1	0.239632	0.437802	0.043881	0	0.513301	0.983406
OALVG00000001212.1	0	0.103807	0	0	0.275977	0.392339
OALVG00000001213.1	1.15859	0.95766	0.683366	2.96678	1.82628	1.48778
OALVG00000001214.1	0.495668	0.116838	58.4211	0.911666	0.0761114	0
OALVG00000001215.1	0.0710673	0	0.123415	0	0	0
OALVG00000001216.1	0.0184011	0	0.0365768	0.101085	0.141561	0.0159763
OALVG00000001217.1	0.200019	0.186359	0.342655	0.206417	0.307624	0.196233
OALVG00000001218.1	0.167609	0.203714	0.139575	0	1.92864	0.018558
OALVG00000001219.1	0.0584996	0.0468151	0.0560836	0	0.536312	0
OALVG00000001220.1	0	0	0	0	0	0
OALVG00000001221.1	0	0	0	0	0	0
OALVG00000001222.1	0.00731244	0.015605	0.0186945	0	0.417132	0
OALVG00000001223.1	0	0	0	0	0	0
OALVG00000001224.1	0.485089	0.793475	0.462541	0	13.7395	0.00686543
OALVG00000001225.1	0.0980221	0	0	0	2.62179	0
OALVG00000001226.1	0.340077	0.285945	0.291231	0.0398941	0.770708	0.039508
OALVG00000001227.1	111.468	134.765	175.665	500.918	122.493	319.627
OALVG00000001228.1	12.2266	11.7765	8.62078	35.2671	12.7793	20.5043
OALVG00000001228.2	0.850543	0	16.0525	1.39949	0.157769	0
OALVG00000001229.1	8.04833	5.66959	9.00902	21.3148	17.548	17.0445
OALVG00000001230.1	1.68745	0.954206	0.526283	5.40513	2.48705	1.44491
OALVG00000001231.1	0.772123	321.685	6.81995	0.0487764	49.8079	51.0769
OALVG00000001232.1	0	4.63369	6.92036e-08	0.363261	392.319	3.52776
OALVG00000001233.1	0	0	1.15591	0	132.88	0
OALVG00000001234.1	0	0	0.119569	0	0	0
OALVG00000001235.1	0.0611903	0	0.0103757	0.0337803	0.0335536	0.0629844
OALVG00000001236.1	0.549803	0.300973	0.0761406	0.326792	0.283337	0.407242
OALVG00000001237.1	0	0	0	0	0	0
OALVG00000001238.1	1.08376	0	0.408025	0.0596243	0.187031	0
OALVG00000001239.1	1.42139	0	3.49509	0	0	1.44388
OALVG00000001240.1	4.52268	2.9573	0.639806	8.96221	6.70361	2.2351
OALVG00000001241.1	0	0	0	4.67104	0	0
OALVG00000001242.1	0	0	0	0	0	0
OALVG00000001243.1	1.33354	0.187895	1.08742	3.01332	0.549181	0.601347
OALVG00000001243.2	2.05118	0.484389	0.303807	3.25562	0.689835	0.468477
OALVG00000001244.1	3.77339	3.57949	20.8988	10.2763	4.27827	4.61738
OALVG00000001245.1	2.26102	2.96512	3.36035	3.0725	5.23293	1.4614
OALVG00000001246.1	8.45119	12.1194	10.5871	13.4902	17.7398	5.4947
OALVG00000001247.1	0	0	0.871304	0	0	0
OALVG00000001248.1	1.42693	1.18434	3.4376	6.32687	2.67341	5.567
OALVG00000001249.1	0	0	1.36369	0.920948	3.35605e-06	6.91323e-11
OALVG00000001249.2	0.789841	0.360682	1.55741	1.35746	0.0114569	0.703774
OALVG00000001250.1	0.105422	0	0.0617513	0.180985	0	0.00858188
OALVG00000001251.1	2.52584	10.3297	3.59118	0.498132	0.249849	0.0793053
OALVG00000001252.1	1.91045	11.4557	1.68891	3.64142	2.37399	3.45763
OALVG00000001253.1	0.207586	3.09061	3.50624	0	8.54172	0
OALVG00000001254.1	0	0	12.8008	0	0	0.126527
OALVG00000001255.1	0.19416	0	0.0264173	0.552727	0	0.0302426
OALVG00000001256.1	0.196657	0.0699146	0.0279598	0.150113	0.31203	20.769
OALVG00000001257.1	0.524326	0.661393	0.531738	1.29598	1.2483	1.13564
OALVG00000001258.1	0	0	0	0	0	0
OALVG00000001259.1	0	0.0604764	0	0	0	0
OALVG00000001260.1	0.0430838	0	0	0	0	0
OALVG00000001261.1	0.857492	0	1.87086	0	0.0585363	0.140104
OALVG00000001262.1	0.120246	0.121236	0.861494	0.100892	0.00905992	0.143455
OALVG00000001263.1	0	0	0	0	0.0574901	0
OALVG00000001264.1	0	0	0	0	0	0
OALVG00000001265.1	0.346621	0.178143	0.0182179	0.669851	0.429614	0.0501353
OALVG00000001266.1	0.233829	7.54641	0.420692	3.35539	11.7111	0.31922
OALVG00000001267.1	0	0	0.92832	1.55701	0	0
OALVG00000001268.1	0.134693	0	0.834684	0	0.192373	0
OALVG00000001269.1	0.964684	0	1.29745	1.38094	0.709835	0
OALVG00000001270.1	0.151421	0.107516	0.0207977	0.0035294	0.0364031	0
OALVG00000001271.1	0.150844	0	0.226942	0	0.0517887	0
OALVG00000001272.1	3.05116	2.13527	0.57532	4.85408	3.5669	2.83344
OALVG00000001273.1	0.339509	0.221325	0.0562909	0.233207	0.384566	0.0737506
OALVG00000001274.1	0.288512	0	0.0176281	0.0566829	0.0562546	0
OALVG00000001275.1	0	0	0	0	0	0
OALVG00000001276.1	0.518205	0.650376	1.21804	0	0.324598	0
OALVG00000001277.1	0.663852	0	0	0	0	0.469138
OALVG00000001278.1	1.62433	0.654817	1.03496	1.81463	1.19318	0.394329
OALVG00000001279.1	0.115692	0.0389888	0.326793	0.401395	0.23146	0.150669
OALVG00000001280.1	0.210717	0.0152187	0.0190091	0.149883	0.130582	0.0185503
OALVG00000001281.1	2.03627	0.45678	0.367523	0	0	1.12627
OALVG00000001282.1	0.0550738	0	0.010316	0.015711	0.00849593	0
OALVG00000001283.1	22.7126	24.3198	40.5148	34.9173	19.4467	25.5531
OALVG00000001284.1	0	50.8758	23.6413	0	19.3911	58.2059
OALVG00000001285.1	0.0426519	27.7353	8.77434	0.235095	8.39129	32.9357
OALVG00000001286.1	1.96618	0.342424	0	2.64264	0.437217	0.514958
OALVG00000001286.2	0.686122	0.689309	2.50609	1.61761	1.50451	0.723941
OALVG00000001287.1	0.0677139	0	1.19807	0.27426	0.0301986	0
OALVG00000001287.2	0.214187	0.0408339	1.38835	0.611572	0	0.0124519
OALVG00000001288.1	14.3889	9.27895	0.742225	29.2726	8.45023	3.03968
OALVG00000001289.1	11.2276	4.79869	1.03548	17.055	9.26768	2.56765
OALVG00000001290.1	0.826763	0.0722537	0.0347113	0.223524	0.0553519	0.176825
OALVG00000001291.1	4.22117	2.12265	6.62538	4.62672	6.31792	3.08743
OALVG00000001291.2	0.477469	0.77492	1.37885	0.874268	1.2646	0.898569
OALVG00000001292.1	0	0	0.0484846	0	0	0
OALVG00000001293.1	0.189576	0	8.12403	1.34182	0	0
OALVG00000001294.1	0	3.01405	0	0	0	0
OALVG00000001295.1	0	1.26701	0	0	0	0
OALVG00000001296.1	0.00383157	0.00818022	0.0750253	0.273568	0.0103947	0.0448853
OALVG00000001297.1	0	0.0821506	0.135071	0	0	0.308453
OALVG00000001298.1	0.49011	0.207615	1.46096	3.5409	0	141.242
OALVG00000001299.1	0.297415	0	0.534844	10.1132	0.0853034	0.388216
OALVG00000001300.1	0	0	0	0	0	0
OALVG00000001301.1	0.151672	0	0.126456	0	0	0.199047
OALVG00000001302.1	5.89654	0	0	4.6315	0	0.00911571
OALVG00000001303.1	1.43897	0.0565882	0.475414	1.84275	0.115185	0.0784511
OALVG00000001304.1	0	0	0.873816	0.339032	0	0
OALVG00000001305.1	5.12344	13.0895	21.8537	11.4347	6.78057	14.4047
OALVG00000001306.1	1.81427	2.8252	6.6605	2.97014	4.07018	3.85329
OALVG00000001307.1	0.0821342	0.209271	0.220958	0.0479039	0	0
OALVG00000001308.1	0.864467	1.45994	3.85065	0	1.30802	0
OALVG00000001309.1	0.357924	21.8607	23.7587	0.665305	0.339036	0
OALVG00000001310.1	3.19558	20.717	1.02171	6.08594	19.9991	6.23893
OALVG00000001311.1	20.8063	1.83057	5.40993	8.66405	37.9035	19.0828
OALVG00000001312.1	10.7086	16.0529	48.9527	23.0257	13.313	20.1794
OALVG00000001313.1	1.01809	0.744688	1.67848	1.06566	0.88311	1.17536
OALVG00000001314.1	2.07801	0.883184	7.50447	6.94705	1.89261	2.0885
OALVG00000001315.1	0.00152744	0.00163097	0.00389857	0	0.00414031	0.00397412
OALVG00000001316.1	8.58661	4.78659	15.988	15.9079	9.35119	7.53295
OALVG00000001317.1	1.46478	0.134723	0.0479519	0.0771895	0.765742	2.10682
OALVG00000001318.1	0.472849	0.0444821	0.985518	0.0382279	0.0568044	0.0907284
OALVG00000001319.1	0.269502	0	4.86214	0.775379	0	0.36841
OALVG00000001320.1	0	0	129.98	0	0	6.61982
OALVG00000001321.1	0.444571	1.50702	0.393809	2.56731	0	0
OALVG00000001322.1	0	0.501165	0.316187	0	0.190212	0
OALVG00000001323.1	0	2.2207	0.712614	0	0.64211	0
OALVG00000001324.1	0	0	1.28107	0	0	0
OALVG00000001325.1	0.0135439	0	3.82846	0	0.0182387	0
OALVG00000001326.1	8.57386	21.9176	18.6613	37.2411	105.658	42.9909
OALVG00000001327.1	0.973307	0.902307	4.93503	1.35719	4.84515	3.42439
OALVG00000001328.1	0.00794715	0	0	0	0	0.0207087
OALVG00000001329.1	1.15933	0.528374	0.442963	0.931772	3.82032	6.27015
OALVG00000001330.1	0	0	9.7592	0.0384104	0.133179	0.127628
OALVG00000001331.1	0.607285	1.89652	3.36116	2.51011	3.75327	3.7347
OALVG00000001332.1	1.7872	0.635538	10.2987	0	0	0.269017
OALVG00000001333.1	0	0	0.0656954	0	0	0
OALVG00000001334.1	0.672135	0.289431	0.0441301	0.603944	0.774044	0.0674436
OALVG00000001335.1	0.46669	0.621531	1.7127	0.213917	0.185704	0.508103
OALVG00000001336.1	0.559165	1.7132	1.07524	2.4024	1.8343	2.6926
OALVG00000001337.1	13.3125	33.8578	10.4443	30.2671	11.9508	8.97133
OALVG00000001338.1	2.21861	0.394835	0.0511376	0.0823802	0.164431	0
OALVG00000001339.1	2.84125	9.76204	1.16199	0.0265535	4.66233	0
OALVG00000001340.1	4.75337	4.05865	10.0537	7.1403	7.98494	4.08724
OALVG00000001341.1	0.55777	0.170117	0.287492	0.948186	0.663938	0.261755
OALVG00000001342.1	6.28035	12.9039	10.3833	8.49632	9.06558	10.6557
OALVG00000001343.1	0.721213	0.759017	2.31769	2.11804	1.12943	1.83621
OALVG00000001343.2	0.369125	0	0.548586	0	0	0
OALVG00000001344.1	1.61508	1.58343	0.896785	2.61626	5.29357	1.7011
OALVG00000001345.1	2.85673	2.33858	4.53126	6.51526	4.6283	4.8076
OALVG00000001346.1	50.2321	88.1559	390.541	209.204	194.017	129.22
OALVG00000001347.1	0.521146	0.10677	0.891432	2.70131	0.328223	0.707158
OALVG00000001348.1	0.0183881	0.196159	10.5045	0	0.12496	0.347493
OALVG00000001349.1	0.0356285	0.235707	6.77642	0.0587222	0.0580645	0.519807
OALVG00000001350.1	0.0122503	0.032683	6.57463	0	0.0249465	0.199425
OALVG00000001351.1	0	0.702736	3.9614	0.616302	2.34835	4.43848
OALVG00000001352.1	0	4.88398	6.34527	0	2.68071	11.1557
OALVG00000001353.1	0	2.37393	1.44053	0	0.498531	2.47122
OALVG00000001354.1	0	339.462	67.3091	0	42.6073	157.742
OALVG00000001355.1	0	0	0	0.0440119	0.0905009	0
OALVG00000001356.1	0	0	0	0	0	0
OALVG00000001357.1	5.37444	3.47835	11.423	6.60831	8.732	6.52261
OALVG00000001358.1	0	0	0	0	0.0596358	0
OALVG00000001359.1	0	0	0	0	0	0
OALVG00000001360.1	0	0	0	0	0.0253917	0
OALVG00000001361.1	0	0	0	0	0	0
OALVG00000001362.1	0	0	0	0.040953	0	0.019442
OALVG00000001363.1	0.0189159	0	0	0	0	0
OALVG00000001364.1	0	0	0	0.118413	0	0
OALVG00000001365.1	0.00576555	0.00615312	0	0	0.0156526	0
OALVG00000001366.1	0.147059	0.0781826	0.126392	0.101295	0.201886	0.0482205
OALVG00000001367.1	0.173216	0.105572	0.0666384	0.282753	0.588576	0.0355666
OALVG00000001368.1	0.343413	0.0396043	0.055397	0.408017	1.07229	0.314513
OALVG00000001369.1	2.101	0.068393	0.0678172	1.23295	1.84762	1.02728
OALVG00000001370.1	0.273934	0.262418	0.113019	0.428419	1.13799	0.303834
OALVG00000001371.1	0.144042	0.151469	0.0608484	0.195544	1.45956	0.588678
OALVG00000001372.1	47.4485	104.023	23.0551	75.6209	181.655	60.7487
OALVG00000001373.1	0.232975	0.19722	0.0370455	1.11594	1.35341	0.245182
OALVG00000001374.1	0.777429	0.235803	0.596825	0.886658	0.455311	0.409232
OALVG00000001375.1	0	0	0	0	0	0.0792211
OALVG00000001376.1	0.298546	0.11241	0.456639	0.385988	0.119324	0.183084
OALVG00000001377.1	0.468161	0.414188	0.588934	0.845526	0.772455	0.52158
OALVG00000001378.1	1.03598	1.4547	0.337192	1.53721	4.16819	1.76043
OALVG00000001379.1	2.33531	1.85834	1.10682	3.91385	5.25243	3.17381
OALVG00000001380.1	0.673181	0.257332	0.531185	0.977462	0.674131	0.397623
OALVG00000001381.1	3.2703	3.05749	1.91467	5.88893	5.76109	2.06194
OALVG00000001382.1	5.59112	10.3228	1.30549	25.151	20.2459	18.0475
OALVG00000001383.1	17.5916	43.5293	5.59833	53.4505	56.1119	106.62
OALVG00000001384.1	0	0	2.16751	0.0171285	0	0.0487291
OALVG00000001385.1	0	0.0473777	0	0	0.184212	0
OALVG00000001386.1	0.168384	0.98051	0.0734605	0.700087	1.17765	0.782788
OALVG00000001387.1	3.44422	2.74737	8.0295	8.54014	5.49362	13.4483
OALVG00000001388.1	4.52221	1.23305	24.9815	11.6758	3.70159	5.54814
OALVG00000001388.2	0.867003	0	0	0	0.270095	0
OALVG00000001389.1	5.76398	4.18906	21.7282	8.88872	4.27935	5.31187
OALVG00000001389.2	0.0918494	0.3219	1.02129	0	0.258672	0.390177
OALVG00000001390.1	0.810027	0.624058	3.27135	0.810335	1.6964	1.15252
OALVG00000001391.1	2.5879	3.78448	0.970532	6.0736	9.91111	6.77679
OALVG00000001392.1	0.179767	0	34.9542	0	0	0.295258
OALVG00000001393.1	0	0	41.3102	0	0	0
OALVG00000001394.1	0.0557095	0	18.721	0	0.228672	0.182306
OALVG00000001395.1	0.700809	7.60682	84.8586	13.167	1.37907	0.723285
OALVG00000001396.1	0.0464072	0.00990107	0.0237416	0.153006	0.100921	0.0120966
OALVG00000001397.1	1.11867	0.902519	1.33862	4.85578	0.63888	1.05369
OALVG00000001398.1	0	0	0	0	0	0
OALVG00000001399.1	15.8781	0.576399	1.91681	36.0481	0.532138	0.227247
OALVG00000001400.1	15.8781	0.576399	1.91681	36.0481	0.532138	0.227247
OALVG00000001401.1	15.8781	0.576399	1.91681	36.0481	0.532138	0.227247
OALVG00000001402.1	8.56193	0	0	15.2513	0.0599646	0.0287211
OALVG00000001403.1	3.26951	2.12857	1.70891	7.49375	3.88338	3.03282
OALVG00000001404.1	0.551848	1.40969	1.56104	1.1393	1.92522	1.19181
OALVG00000001405.1	1.61275	0.80696	1.35516	3.34135	1.75563	2.29765
OALVG00000001406.1	10.421	12.1631	11.6121	38.0922	11.5851	16.446
OALVG00000001407.1	1.27241	1.43441	0.900189	2.55374	2.62455	1.32895
OALVG00000001408.1	8.07461	6.88634	2.2105	7.8779	9.0287	5.18849
OALVG00000001409.1	2.18674	1.68415	5.70181	3.93975	2.47942	2.10728
OALVG00000001410.1	1.14576	6.93415	9.28095	7.71135	10.0657	12.0589
OALVG00000001411.1	0.484325	7.09731	8.02452	6.26223	12.0651	12.1036
OALVG00000001412.1	0.364404	0.404195	2.29277	0	3.25539	2.48425
OALVG00000001413.1	0	0	0.946507	0.0904179	0.0226656	0.0217133
OALVG00000001414.1	0.257516	0.0289015	1.2973	0.187112	0.147605	7.30899e-06
OALVG00000001414.2	0	0	0.295816	0	0	0.0357728
OALVG00000001415.1	2.50428	1.65022	1.76612	4.79515	2.29457	1.88497
OALVG00000001415.2	0.997254	0.989119	0.0152087	0	0	1.98324
OALVG00000001416.1	2.42326	2.74569	2.80688	6.38166	4.26224	5.51208
OALVG00000001417.1	8.30289	10.825	12.2563	29.8816	22.2498	13.9707
OALVG00000001418.1	16.6412	8.97118	8.15331	32.5161	14.3238	12.3571
OALVG00000001419.1	4.0298	6.60522	10.2016	7.53058	10.9719	5.24004
OALVG00000001419.2	0.555339	3.17425	0.0964602	0.484674	2.49718	0.376241
OALVG00000001420.1	3.56675	1.80504	3.26594	5.51034	3.99416	2.64843
OALVG00000001421.1	0.593436	0.478078	0.551584	0.471206	0.341049	0.0172035
OALVG00000001422.1	0	0	0	0	0.46336	0
OALVG00000001423.1	0.0811681	0	0	0	0	0.0532721
OALVG00000001424.1	0.0375212	0	0	0.154777	0	0
OALVG00000001425.1	0.0987454	0	1.39546	0.203802	0.0674891	0.161448
OALVG00000001426.1	0	0	0	0.0282754	0.00698593	0.0134048
OALVG00000001427.1	5.68901	2.85583	3.27329	10.8069	3.49117	6.25775
OALVG00000001428.1	2.62722	3.71317	1.67684	4.46854	6.82063	9.80844
OALVG00000001429.1	1.61909	0.92346	6.45376	2.72057	0.217069	1.45119
OALVG00000001430.1	0.940396	0.96881	3.21772	2.23174	0.290643	1.78334
OALVG00000001431.1	0.351585	0.404821	2.04149	0.889559	0.0696639	0.52449
OALVG00000001432.1	1.03473	0.618457	3.88038	2.74977	1.23733	1.11202
OALVG00000001433.1	0.119919	0.0284446	1.45092	0.329328	0.0662856	0.12142
OALVG00000001434.1	0	0	0	0	0	0
OALVG00000001435.1	0	0	0	0	0	0
OALVG00000001436.1	0.228933	0.0697155	2.96662	1.30382	0.267406	0.149438
OALVG00000001437.1	0.346308	0.0968162	2.21839	1.32464	0.274051	0.150264
OALVG00000001438.1	0	0	0	0	0	0
OALVG00000001439.1	1.10465	0	0.136233	2.03168	0	0.207718
OALVG00000001440.1	1.42933	1.71082	1.65691	1.65218	0.900097	0.999455
OALVG00000001441.1	0.36712	0.0920087	0.0369556	0.237617	0.26537	0.169371
OALVG00000001442.1	0	0	0	0	0	0
OALVG00000001443.1	9.58891	45.4413	6.7276	24.9513	42.6678	56.0806
OALVG00000001444.1	0.236726	0.233838	2.35452	0.361322	0.10723	0.525576
OALVG00000001445.1	9.00016	10.3547	28.662	18.5059	11.6218	10.8615
OALVG00000001446.1	15.3233	13.4511	29.8276	27.7189	14.2007	19.3689
OALVG00000001447.1	0	0	0.972073	0	0	0
OALVG00000001448.1	0	0	1.36163	0.0617748	0	0.0146558
OALVG00000001449.1	0.0457488	0.024395	0.185401	0.157153	0.108903	0.387763
OALVG00000001450.1	0	2.38833	0.229654	0	1.16618	10.6834
OALVG00000001451.1	0.0830654	11.5595	33.2916	0.176192	3.45318	19.6322
OALVG00000001452.1	10.7022	8.9648	6.27438	22.3029	11.1098	11.586
OALVG00000001453.1	2.1327	1.32992	5.20155	2.63786	9.41751	0
OALVG00000001454.1	0.0146453	0	0.00415727	0	0	0.00635579
OALVG00000001455.1	0	0.108729	0.353621	0.141296	4.17144	1.48285
OALVG00000001456.1	0.124052	0.131532	71.8748	4.84612	1.58916	1.99612
OALVG00000001457.1	1.86751	2.35114	57.5299	6.60331	2.98773	5.8453
OALVG00000001458.1	1.49339	2.50009	1.63034	2.16904	1.67834	1.17241
OALVG00000001458.2	0.496991	0.524532	0.106498	1.64643	0.283364	1.02228
OALVG00000001459.1	14.3188	7.48428	0.426506	43.1043	9.31965	247.867
OALVG00000001459.2	14.821	28.7282	5.39072	27.6959	40.8517	12.8025
OALVG00000001459.3	4.81679	2.02427	2.46075	13.8597	0.969452	5.30655
OALVG00000001460.1	4.11977	5.47422	11.8799	14.0186	1.47626	7.53633
OALVG00000001461.1	0.802967	1.1851	2.34045	1.92382	0.616897	1.13588
OALVG00000001462.1	0.264694	0.282147	2.00826	0.941724	0.190907	0.447116
OALVG00000001463.1	0	0	2.49476	0	0	0.768328
OALVG00000001464.1	0.173295	0	14.3014	0	0	1.38208
OALVG00000001465.1	0.0103284	0	9.46108	0	0.0140436	0.740552
OALVG00000001466.1	0.117067	0	0.103099	0	0	0
OALVG00000001467.1	0	0	0.837683	0	0	0.00895503
OALVG00000001468.1	0.0232118	0	2.00468	0.0212553	0.115614	0.0705628
OALVG00000001469.1	2.99009	1.90991	8.17588	10.8772	5.93767	4.66067
OALVG00000001470.1	0.154078	1.42295	1.76996	0.115507	1.36822	1.83312
OALVG00000001471.1	2.55739	0	1.50105	0.141156	0	1.35119
OALVG00000001472.1	0	0.0860855	9.36059	0	0.368726	0.0352795
OALVG00000001473.1	0	0	0	0	0.0973329	0
OALVG00000001474.1	0	1.00468	0.393809	1.28366	1.34956	0.625597
OALVG00000001475.1	0	1.71781	0.0425546	0	1.82176	0.0580533
OALVG00000001476.1	0.064946	0.108884	0.0413116	0.0887091	0.154106	0.0434004
OALVG00000001477.1	0.0828541	0.790822	3.1242	0.113872	0.47485	0.985516
OALVG00000001478.1	2.11246	0.271364	0.519574	3.73224	0.733822	0.150446
OALVG00000001479.1	0.946192	0.0439116	0.640806	0.480774	0.0979586	0.080503
OALVG00000001480.1	0	0	0	0	0	0
OALVG00000001481.1	0.444364	0.0663675	0	1.48945	0.374407	0.081073
OALVG00000001482.1	1.48351	0.163134	0.0466582	3.11946	0.778843	0.263642
OALVG00000001483.1	0.147135	0	0.261221	0	0	0
OALVG00000001484.1	0.581111	0	277.525	0	0	0.189863
OALVG00000001485.1	0	0	0.0399503	0	0	0
OALVG00000001486.1	0	0	0.959495	0	0	0.0609345
OALVG00000001487.1	0	0	0	0	0	0
OALVG00000001488.1	0.0715017	0.11123	0.0633998	0.657439	0.236804	0.13525
OALVG00000001489.1	0.0188209	0.147237	0.0399766	0	0.811819	0.0949408
OALVG00000001490.1	0	0	0.982723	0	0	0
OALVG00000001491.1	0.0115046	0.220846	0.775432	0	0.187795	0.330045
OALVG00000001492.1	0	0	0	0	0	0
OALVG00000001493.1	0.0545758	0.100889	1.86503	0	0	0.0414152
OALVG00000001494.1	0.176152	0	1.86868	0.0961608	0.0148032	0.0425754
OALVG00000001495.1	0	215.361	0.121875	0	65.9097	0
OALVG00000001496.1	0	0	0	0	0	0
OALVG00000001497.1	1.28289	0.466531	0.887817	0	0	0
OALVG00000001498.1	851.13	66.4693	36.3282	1504.7	321.518	354.513
OALVG00000001499.1	0.248998	3.25208	1.66554	0.230048	3.36526	4.29817
OALVG00000001500.1	0	0.390538	1.54153	0	0.595477	2.34827
OALVG00000001501.1	0.224517	76.481	31.9616	0.464563	192.602	197.238
OALVG00000001502.1	1.78936	0	0.697926	6.62585	0.0535795	0.0450911
OALVG00000001503.1	0	95.6346	17.7442	0	29.3682	323.314
OALVG00000001504.1	0	0	96.1282	1.8648	0	9.99992
OALVG00000001505.1	0.194358	0.115011	0.369556	0	0.412799	0.112914
OALVG00000001506.1	1.58293	0.846643	0	2.73493	1.30655	4.55268
OALVG00000001507.1	51.4385	29.6102	0.721899	0	19.7559	23.6449
OALVG00000001508.1	0.194258	2.04705	0.495011	0	1.75731	2.06557
OALVG00000001509.1	0.0298205	0.0498445	0.00662754	0	0.0535015	0.010147
OALVG00000001510.1	44.8437	450.591	9.66436	0.685323	173.253	42.9321
OALVG00000001511.1	0.859703	0.62403	135.265	0	0.424714	0.390589
OALVG00000001512.1	54.028	237.501	1.68644	3.7501	95.3145	16.738
OALVG00000001513.1	18.693	76.1777	0.837709	0.27637	27.6068	3.05365
OALVG00000001514.1	30.9402	6.80923	13.6235	1.589	14.6115	6.21317
OALVG00000001515.1	11.7249	8.35232	0.773927	0.98852	1.54241	5.63677
OALVG00000001516.1	283.097	68.3728	2.16794	0	10.5079	15.1119
OALVG00000001517.1	0.256796	0.121464	0	0	0.195247	0.16425
OALVG00000001518.1	0.682464	0.342324	1.0807	0.227533	2.93087	0.609494
OALVG00000001519.1	0	0	0.084651	0	0.541502	0.25819
OALVG00000001520.1	0	0	0.109827	0.17508	0.351576	0
OALVG00000001521.1	0	0	0.882384	0	0	0
OALVG00000001522.1	0	0	2.59133	0	0	0
OALVG00000001523.1	0	0	1.68104	0	0.0288427	0
OALVG00000001524.1	0	0	14.479	0	0	0.0431268
OALVG00000001525.1	0.0322553	0.0206524	32.4766	0	0	0
OALVG00000001526.1	0	0	49.3419	0	0	0
OALVG00000001527.1	0.0201129	0	36.2964	0.0553183	0.0830674	0.0267673
OALVG00000001528.1	0	0	33.4718	0	0	0
OALVG00000001529.1	0.101743	0.0602826	80.4361	0	0	0.0737042
OALVG00000001530.1	0.15796	0	2.072	0	0	0.0518281
OALVG00000001531.1	0.17691	0.00833134	6.24545	0.0727301	0.162002	0.071905
OALVG00000001532.1	0.324495	0.526449	1.99899	0	0.125131	0.237478
OALVG00000001533.1	1.00108	0.457671	96.8031	0.731625	0.801914	0.79854
OALVG00000001534.1	0.374874	0.417322	740.535	0	0	0.513833
OALVG00000001535.1	0.181225	0.0297251	285.036	0	0	0.36378
OALVG00000001536.1	0.00848821	0	3.5484	0	0	0
OALVG00000001537.1	0.00796876	0	14.1492	0.0218917	0	0
OALVG00000001538.1	0.0451208	0	9.99757	0	0	0
OALVG00000001539.1	0.346476	0	0.0598656	0.941976	0	0
OALVG00000001540.1	0.0419927	0.0112046	56.6075	0	0	0
OALVG00000001541.1	7.31547	3.46523	2.83862	0	7.54043	17.6379
OALVG00000001542.1	0.210813	0.807228	0.135483	0	0.796018	0.0344813
OALVG00000001543.1	0.0919903	51.706	1.28765	0.510643	117.293	3.30708
OALVG00000001544.1	1.40613	1.23567	1.08791	0	3.88565	0.0985393
OALVG00000001545.1	0	0	2.97137	0.0312105	0.0308489	0
OALVG00000001546.1	0	0	0.802366	0	0	0
OALVG00000001547.1	0	0	10.3901	0	0	0
OALVG00000001548.1	0.316323	2.58167	0.290074	1.0567	8.79292	0.502209
OALVG00000001549.1	0	22.2429	0.0624812	0	14.3047	0.0951263
OALVG00000001550.1	0.654972	10.1678	0.784828	0	36.7978	0.110459
OALVG00000001551.1	0	0	17.9343	0	0	0
OALVG00000001552.1	0	0	9.00141	0	0	0
OALVG00000001553.1	0	0	122.549	0	0	0
OALVG00000001554.1	0	0	0.45833	0	0	0.0269315
OALVG00000001555.1	0	0	34.5231	0	0	0
OALVG00000001556.1	0.474037	0.5927	0.0495536	0.318756	0.658824	0.0504738
OALVG00000001557.1	2.09128	0.0823367	0.624809	8.75529	0.251582	0.321722
OALVG00000001558.1	2546.89	4925.71	3513.72	13788.3	9330.42	5267.6
OALVG00000001559.1	4.43463	3.21517	8.1309	7.88121	5.12954	2.17653
OALVG00000001560.1	2.79483	0.812446	0.352155	5.87536	2.30023	1.11884
OALVG00000001561.1	3.94957	4.05844	35.1863	2.51664	1.17832	5.36879
OALVG00000001562.1	0.277754	0.367379	3.39173	0.392687	0.0899145	0.339804
OALVG00000001563.1	43.6882	19.6263	75.6594	60.5744	72.8427	36.1014
OALVG00000001564.1	2.01505	1.5508	1.82759	2.61914	4.16055	1.61874
OALVG00000001565.1	0.623038	0.663573	4.49407	1.71395	0.729329	1.27999
OALVG00000001566.1	4.09041	2.51096	4.37157	6.77047	4.66848	4.10051
OALVG00000001567.1	3.63883	2.38957	8.25476	11.0896	4.68595	5.16172
OALVG00000001568.1	1.09022	13.3886	1.70902	3.29349	10.1097	0.83511
OALVG00000001569.1	0.0370468	0.0986879	3.30962	0	0.10105	0.0241952
OALVG00000001570.1	0.0333253	0.0177771	0.319582	0.045777	0	0.303964
OALVG00000001571.1	2.06058	2.53529	3.36573	4.28372	3.93203	1.97869
OALVG00000001572.1	1.86128	0.949572	1.71233	2.66794	0.758635	1.82746
OALVG00000001573.1	4.08872	1.71592	5.32639	8.74861	3.34803	3.44031
OALVG00000001574.1	40.3821	41.8669	27.8554	131.969	84.2056	67.0082
OALVG00000001575.1	0.418088	0.870684	4.22463	0.888469	0.207381	0.546168
OALVG00000001576.1	0.0185234	0.138163	0.364217	0.101878	0.530514	0.193562
OALVG00000001577.1	4.17014	4.44877	5.3269	10.1195	13.9357	11.8368
OALVG00000001578.1	2.74381	0.58475	1.64186	3.11871	3.04329	1.67242
OALVG00000001579.1	117.568	187.359	210.63	972.682	1109.85	167.23
OALVG00000001580.1	0.815411	0.463091	0.514867	1.33857	0.907219	0.717917
OALVG00000001581.1	2.01296	1.03192	6.37855	3.16827	2.82584	1.44403
OALVG00000001582.1	5.25148	2.82136	5.9229	8.09053	6.36941	4.68518
OALVG00000001583.1	5.81724	2.99814	7.29924	14.8806	3.79432	3.99556
OALVG00000001584.1	0.975711	4.09177	6.92786	2.28675	4.11912	2.81885
OALVG00000001585.1	0.332489	0.549093	1.08871	0.884178	0.641764	0.657222
OALVG00000001586.1	0.745963	0.103707	9.15631	3.9681	0.508247	0.211704
OALVG00000001587.1	0	0	10.1479	0.183425	0	0.239529
OALVG00000001588.1	15.6079	12.7061	4.77292	29.2793	6.91854	17.4709
OALVG00000001589.1	3.65202	4.22315	17.9392	8.58327	5.73735	5.18039
OALVG00000001590.1	0	0.176125	0	0	0	0
OALVG00000001591.1	0.0595214	0	0	0	0.027072	0
OALVG00000001592.1	0.767628	0.122682	372.749	0.105555	3.03678	0.100283
OALVG00000001593.1	6.98416	29.8802	3.54064	50.8447	779.084	15.0949
OALVG00000001594.1	0.335586	1.09834	2.70496	3.85069	4.43028	2.72612
OALVG00000001595.1	0	0	0.283669	0.274272	0.180859	0.140926
OALVG00000001596.1	0.0301007	0	0.282783	0.124123	0.348495	0.0982121
OALVG00000001597.1	0.947065	0	0.144415	0.606902	0	0.00761305
OALVG00000001598.1	0	0	0	0.80531	0	0
OALVG00000001599.1	0	0	0.022424	2.02841	0.0134568	0
OALVG00000001600.1	0	0	0	0.293869	0	0
OALVG00000001601.1	0	0	0	0	0	0
OALVG00000001602.1	0	0	0	0	0	0
OALVG00000001603.1	0.0164441	0	0.084298	0.180848	0	0.0214686
OALVG00000001604.1	0	0	0	2.02827	0.402353	0
OALVG00000001605.1	0	0	0.0180103	1.06412	0	0.027515
OALVG00000001606.1	0	0	0	0.293869	0	0
OALVG00000001607.1	0	0	0	0	0	0
OALVG00000001608.1	0	0	0	0.119512	0	0
OALVG00000001609.1	0	0	0.0742244	0	0	0.0453656
OALVG00000001610.1	0	0	0.039012	0.0173287	0	0
OALVG00000001611.1	0.196292	0.129391	0.432219	0.495551	0	0
OALVG00000001612.1	0	0.0109779	0.0175563	0.273147	0	0
OALVG00000001613.1	0.0503209	0	0	0.0461193	0	0
OALVG00000001614.1	0	0	0	0	0	0
OALVG00000001615.1	0	0	0	0	0	0
OALVG00000001616.1	0	0	0	0	0	0
OALVG00000001617.1	2.13237	1.66757	2.90831	3.63346	2.14285	1.81477
OALVG00000001617.2	0.154318	8.94361e-11	0.147569	1.27978e-08	1.64934e-10	3.097e-09
OALVG00000001618.1	1.40914	0.39639	0	0.11422	2.2228	0.0544133
OALVG00000001619.1	0.135198	0.0718953	0.0290217	0	0.0926913	0.0443047
OALVG00000001620.1	2.49833	14.6981	7.28616	7.4786	28.633	18.5219
OALVG00000001621.1	6.20924	0	0	4.02296	0.0564742	0
OALVG00000001622.1	5.28579	0	0.02743	3.07221	0.0109301	0.0314476
OALVG00000001623.1	1.85467	1.80626	4.8484	3.96059	1.61709	1.55047
OALVG00000001624.1	0.469902	0.136508	0.676157	1.46883	0.787337	2.12179
OALVG00000001625.1	1.78147	1.85761	2.83998	5.68851	1.19454	2.6486
OALVG00000001626.1	10.1596	8.04893	20.1123	22.8433	14.83	11.1619
OALVG00000001627.1	0.840266	0.725265	3.24484	1.57637	0.617278	1.21799
OALVG00000001628.1	1.19342	3.42071	2.93466	2.88207	6.19704	3.68435
OALVG00000001629.1	0.286009	0.581276	21.1415	0.644046	0.106665	0.374215
OALVG00000001630.1	6.81174	1.49038	0.175255	2.9925	2.10939	0.0937551
OALVG00000001631.1	0.178634	0	0	2.51664	0	0
OALVG00000001632.1	0.63501	0.0225912	0.329006	2.33992	0.201093	0.0620123
OALVG00000001633.1	0.0899492	0	43.2115	0.03904	0.0290469	0.0182003
OALVG00000001634.1	0.150612	0	146.227	0	0	0
OALVG00000001635.1	25.8008	10.8221	25.3708	43.0356	27.314	19.6499
OALVG00000001636.1	13.0662	3.66641	160.005	38.1816	7.05205	11.7837
OALVG00000001637.1	1.96887	0.647001	22.065	7.4183	1.07262	0.921795
OALVG00000001638.1	0.592268	0.10091	1.25753	1.49917	0.0323684	0.433763
OALVG00000001639.1	2.19474	1.81594	2.43939	5.8745	2.47676	3.35228
OALVG00000001640.1	0.734443	0.610205	1.37509	1.67864	0.7865	0.695214
OALVG00000001640.2	0.869635	0.861812	0.192995	1.77275	2.19523	0.834436
OALVG00000001641.1	0.364615	0	8.56585	0.582651	0.0105383	0.0161714
OALVG00000001642.1	0	0	0.278835	0	0.00779554	0.0224357
OALVG00000001643.1	0.0775777	0	2.38996	0.887849	0.0105383	0.0646857
OALVG00000001644.1	1.22176	0	29.4018	0	0	0
OALVG00000001645.1	0.166385	0	0	0.536006	0	0
OALVG00000001646.1	0	0.238614	0	0	0.384626	0
OALVG00000001647.1	1.47827	1.32547	11.2154	0	1.40037	0.312124
OALVG00000001648.1	0.000216129	0	0	0	0	0
OALVG00000001649.1	0	0	0	0	0	0
OALVG00000001650.1	0.662473	0	0	0	0	0
OALVG00000001651.1	0.75502	0.213552	0.0158694	0.0766379	0.597873	0
OALVG00000001652.1	0	0.691262	0.943417	0	0.476819	0.546942
OALVG00000001653.1	0	0	0	0.298277	0.100033	0
OALVG00000001654.1	16.5914	4.71852	3.01794	63.2851	7.63536	0
OALVG00000001655.1	2.67672	0.163235	0.165109	2.21767	0.469891	0
OALVG00000001656.1	0	0	0	0	0	0
OALVG00000001657.1	0	0	0	0	0	0
OALVG00000001658.1	0	0	0	0	0	0
OALVG00000001659.1	0	0	0	0	0	0
OALVG00000001660.1	0	0	0	0.465886	0	0
OALVG00000001661.1	0	0	0	0	0	0
OALVG00000001662.1	3.40694	0.249655	0.0896082	0	0	0
OALVG00000001663.1	1.11371	0.0221902	9.4669	0.276881	0.0537912	0.0426183
OALVG00000001664.1	0.0468136	0.0249261	4.37604	0	0.0639608	0.183658
OALVG00000001665.1	32.4407	64.7715	96.2611	85.1663	133.918	52.6161
OALVG00000001666.1	0	0	6.83658	0	0	0
OALVG00000001667.1	0.109462	0	0.0266184	0.0385901	0	0
OALVG00000001668.1	0	0	0.0494152	0	0	0.0754493
OALVG00000001669.1	0.410948	0	0.325512	1.13167	0.043311	0.993964
OALVG00000001670.1	1.10895	0.0453192	0.183564	3.64397	0.0586803	1.73641
OALVG00000001671.1	0.0399827	0.097371	0.116519	0	0	0.0176655
OALVG00000001672.1	0	0	0	0	0	0
OALVG00000001673.1	0.479846	0.288093	0.541853	1.03096	1.25802	1.15485
OALVG00000001674.1	2.64337	0	1.62136	0	7.75828	2.8301
OALVG00000001675.1	0.335542	0.675338	0.0867218	0.666426	1.37292	0.389597
OALVG00000001676.1	2.89654	0.824085	5.17657	5.46815	3.95194	3.67122
OALVG00000001677.1	0.46697	0.339406	0.774429	1.66712	0.164698	0.691506
OALVG00000001678.1	2.30252	2.57756	5.75651	4.8327	2.34308	2.76961
OALVG00000001679.1	0.496997	0.399957	5.72311	1.39876	0.961144	0.157795
OALVG00000001680.1	2262.04	3782.52	1975.7	5582.84	5849.7	4424.29
OALVG00000001681.1	4.77837	0.169097	3.57622	3.07498	2.59734	1.0707
OALVG00000001682.1	2.32247	0.0629191	3.01091	0.399772	0.117156	0.564722
OALVG00000001683.1	0.284254	0.247139	0.14501	0.124587	0.376349	1.06912
OALVG00000001684.1	0	0.0118735	6.46367	0	0	0.0290324
OALVG00000001685.1	2.71666	0.944291	1.99834	1.72784	0.85734	0.181205
OALVG00000001686.1	19.0413	32.3821	32.2363	35.1292	23.4201	29.8994
OALVG00000001687.1	7.48704	7.74482	12.8954	54.8316	15.1676	18.4572
OALVG00000001688.1	4.24379	53.365	10.9941	15.708	18.5139	9.56233
OALVG00000001689.1	0.563487	0.149814	0.0302551	0.0970181	0.0483207	0
OALVG00000001690.1	1.75847	0.716911	1.30134	2.85444	1.5029	1.81213
OALVG00000001691.1	0.162186	0	0.0640753	0.326227	0	0
OALVG00000001692.1	1.6228	0	0	0	0	0.0567348
OALVG00000001693.1	0	0	0	0	0	0
OALVG00000001694.1	0.760925	0	0	1.98044	0	0
OALVG00000001695.1	1.48308	0	0	0	0	0
OALVG00000001696.1	2.3671	0	0	3.66043	0	0
OALVG00000001697.1	24.0736	0	0	55.1445	0	0
OALVG00000001698.1	56.9661	0	0	257.671	0.304663	0.523353
OALVG00000001699.1	4.2169	0.0984403	0.0458287	8.80123	0.769988	0
OALVG00000001700.1	0.362335	0.0331951	0.0426486	1.29668	0.153067	0.162828
OALVG00000001701.1	0	0	0	0	0	0
OALVG00000001702.1	0	0	0	0.1895	0	0
OALVG00000001703.1	0	0	0	0	0	0
OALVG00000001704.1	0	1.43181	0	0.0976068	0.0486166	0
OALVG00000001705.1	0.193436	0.377366	0.0207041	0.199588	2.01557	0
OALVG00000001706.1	0	0.0608397	0.134405	0	0	0
OALVG00000001707.1	0	2.45252	0.912435	0.0429056	2.46759	11.7397
OALVG00000001708.1	3.8623	0	0.273973	10.7367	0.0972332	0.0929318
OALVG00000001709.1	1.3836	0.314034	1.51426	1.1856	0.805526	0.919357
OALVG00000001710.1	1.23075	1.10182	0.147324	1.31458	1.25664	1.16035
OALVG00000001710.2	4.1887	3.726	10.3147	9.53943	6.38178	3.7291
OALVG00000001711.1	0.0612405	0.0651583	1.02456	0.0843137	0.167752	0.0802146
OALVG00000001712.1	2.50492	0.67679	6.27789	9.2087	1.8019	1.6984
OALVG00000001713.1	3.32256	1.31071	2.24984	4.54666	3.26908	1.68087
OALVG00000001714.1	5.83047	3.63776	0.655078	16.7978	5.42565	3.9748
OALVG00000001715.1	0.692758	0.0738277	1.46528	1.5715	0.637455	0.203539
OALVG00000001716.1	0.271964	0.470019	23.0906	0.0936298	0.186471	0.0891275
OALVG00000001717.1	0	0	0.0713919	0	0	0
OALVG00000001718.1	0	0	0.530719	0	0	0
OALVG00000001719.1	0	0	0.393809	0	0	0
OALVG00000001720.1	0.206809	0.118696	0.190258	0	0.541882	0.0830661
OALVG00000001721.1	1.35805	0	0.219102	6.56414	0	0.22075
OALVG00000001721.2	0.111288	0.0395858	0	0	0.0766824	0.109789
OALVG00000001721.3	3.67327	0	0.437167	15.8134	0.0766824	0.109789
OALVG00000001722.1	0.721257	0.678484	0	0.272122	0.442896	0.0738131
OALVG00000001723.1	0.937371	0.56137	0.558946	0.635262	0.664077	0.234496
OALVG00000001724.1	4.23202	4.38318	1.10939	2.96418	4.8171	0.893571
OALVG00000001725.1	0.808622	0.33854	0	1.83679	0.7221	0.252517
OALVG00000001726.1	2.6852	1.33744	0.482109	11.5017	0	0
OALVG00000001727.1	0.119308	0	0	0.332652	0	0
OALVG00000001728.1	2.37482	1.75248	1.48124	3.43405	3.19344	1.97793
OALVG00000001728.2	0	0	1.78452	0	0.102821	0
OALVG00000001729.1	0.685	0.509148	3.84394	0.803454	0.25092	0.391066
OALVG00000001730.1	2.55769	3.19366	0.571308	2.45419	6.12696	3.29447
OALVG00000001731.1	0.860502	0.409492	1.90307	0.929359	0.753558	0.742072
OALVG00000001732.1	1.05882	0.225427	4.26445	0.728572	0.5792	1.07378
OALVG00000001733.1	0.100256	0.00860058	17.2658	0.091116	0.0234044	0.134638
OALVG00000001733.2	0	0.00143044	2.60899	0.0120935	0.00208324	0.0283935
OALVG00000001734.1	0.397156	0	19.8871	2.81098	0.87098	1.6141
OALVG00000001735.1	75.487	113.319	90.4039	172.865	254.588	143.781
OALVG00000001736.1	4.76328	4.33606	7.84506	12.1288	4.80409	7.95012
OALVG00000001737.1	1.55167	0.537211	0.0930245	5.46791	0.198107	0.141966
OALVG00000001738.1	0	0	0.243107	0	0	0
OALVG00000001739.1	0.0059229	0	4.68212	0.0162681	0.0321613	0.0308529
OALVG00000001740.1	4.01648	5.67201	12.7789	10.6949	11.944	8.09747
OALVG00000001741.1	11.5869	11.8854	20.6347	52.9297	22.7094	18.3915
OALVG00000001742.1	0.192857	0.102124	0	0.803684	0.271396	0
OALVG00000001743.1	0	0	0	0	0	0
OALVG00000001744.1	0.129336	0.137065	0	0.360601	0.184224	0
OALVG00000001745.1	0.537689	0.250196	0	0.647931	0.230383	0
OALVG00000001746.1	2.89313	0	0.107837	1.93603	0.288628	0
OALVG00000001746.2	5.34162	1.83003	0	7.48002	4.1576	0.0640449
OALVG00000001747.1	0.52915	0.0800648	1.05216	0	1.47435	0.600756
OALVG00000001748.1	0.526229	0.683449	0.308024	1.90902	0.858343	0.792917
OALVG00000001749.1	0.0881748	0.125106	0	0	0.643795	0
OALVG00000001750.1	0.405246	0.429302	0	5.63506	0.85706	0.135332
OALVG00000001751.1	2.01878	0.943121	0.11755	4.04539	1.04496	0.100443
OALVG00000001752.1	0.0878618	0	0	0.363261	0	0
OALVG00000001753.1	1.8857	5.00883	0.357722	0.753269	3.84746	0
OALVG00000001754.1	0.261624	0.440093	0.731347	0	0.0400075	0.0229105
OALVG00000001755.1	0	0	0	0	0	0
OALVG00000001756.1	0	1.65533	6.74916	0	0	0
OALVG00000001757.1	120.254	31.1023	5.46324	253.373	83.2929	10.8978
OALVG00000001757.2	5.26916	3.104	0.114276	7.16422	1.32206	0
OALVG00000001758.1	21.7048	25.1611	19.3611	48.1209	40.2911	61.8812
OALVG00000001759.1	0.192383	0.00148859	2.15381	0.853505	0.0151145	0.0380837
OALVG00000001760.1	0.286794	0.0359594	0.360386	0.0927706	0.0459878	0.242298
OALVG00000001761.1	2.4591	3.11565	1.20507	4.51672	2.79931	2.34983
OALVG00000001762.1	4.33577	2.04303	3.76091	5.54685	2.80216	2.5511
OALVG00000001763.1	13.2414	10.5269	26.9714	22.6336	16.2548	19.6042
OALVG00000001764.1	1.18878	0.361387	2.42536	2.38886	0.734928	1.1476
OALVG00000001765.1	0.617159	0	551.842	0.135868	0.0337445	0.161448
OALVG00000001766.1	0	0.0150412	1.02327	0.116343	0.0960488	0.262193
OALVG00000001767.1	0	0	1.62981	0	0	0
OALVG00000001768.1	0	0	4.86831	0	0	0
OALVG00000001769.1	0	0	10.3466	0.140065	0	0.734923
OALVG00000001770.1	0	0	0.443005	0	0	0
OALVG00000001771.1	0	0	0.112167	0	0	0
OALVG00000001772.1	0	0	0.506905	0	0	0
OALVG00000001773.1	0	0	0.182614	0	0.507121	0.276671
OALVG00000001774.1	0.282302	1.07329	0.245484	0.0807688	2.27536	0.214451
OALVG00000001775.1	0	0	17.3644	0	0.102609	0
OALVG00000001776.1	3.93604	2.83135	6.60066	5.25906	6.01049	1.87859
OALVG00000001777.1	5.84771	5.59475	8.69297	17.3648	8.01508	8.47662
OALVG00000001778.1	2.14471	0.918219	0.925718	3.19747	2.76254	1.59765
OALVG00000001779.1	0	0	0	0	0	5.66218e-09
OALVG00000001779.2	2.13932	0.799017	0.327857	4.22939	1.47103	1.63258
OALVG00000001779.3	2.7141	2.5423	1.83227	7.59083	3.97631	1.26944
OALVG00000001779.4	0	1.25462	1.34371	0	3.60861	0.256585
OALVG00000001779.5	2.41111	1.69391	6.08318	2.58516	0	1.87644
OALVG00000001780.1	9.45538	12.1108	8.73889	24.1432	12.2132	17.2822
OALVG00000001781.1	0.256561	0.00507115	0.271074	0.195723	0.0451282	0.129896
OALVG00000001782.1	1.8673	1.11669	0.201039	4.35319	0.781951	0.122918
OALVG00000001783.1	0.783836	0.028187	46.1994	0.0725905	0.0598419	0.137726
OALVG00000001784.1	0.981993	0	0.395563	1.42531	0.923925	0.991622
OALVG00000001785.1	4705.05	0.46896	0.550231	1.35351	0.87994	297.887
OALVG00000001786.1	0.634094	0	0	0	0	0
OALVG00000001787.1	5.42378	0.836735	0.164916	11.3116	0.58773	0.103788
OALVG00000001788.1	7.84872	799.115	2.36518	35.0932	674.942	48.9712
OALVG00000001789.1	8.22286	14.7712	5.42375	7.24663	63.5497	16.7702
OALVG00000001790.1	0.32103	0.173127	0.0593612	0.509863	0.520541	0.241938
OALVG00000001790.2	0.627742	2.47614e-09	5.81898e-09	7.24567e-10	0	3.60414e-08
OALVG00000001791.1	0.208933	0	0	0	0.178575	0.102516
OALVG00000001792.1	0.0290997	0	0.14973	0.160229	0	0
OALVG00000001793.1	0	0	1.20191	0	0	0
OALVG00000001794.1	0	0	0.0247076	0	0	0
OALVG00000001795.1	0	0	0.862762	0	0	0
OALVG00000001796.1	0.0257721	0	0.0220802	0	0	0
OALVG00000001797.1	62.5652	123.407	179.455	241.146	121.381	172.809
OALVG00000001798.1	0.21641	0	12.1046	4.77164	0.059561	2.04656
OALVG00000001799.1	0	0	0.470479	0	0	0
OALVG00000001800.1	0	0.108794	1.8126	0	0.0698582	0.758794
OALVG00000001801.1	0.186935	0	1.00683	0	0.965894	1.59707
OALVG00000001802.1	0.897285	0.325869	1.58731	1.85097	2.17085	0.906066
OALVG00000001803.1	39.9185	66.7611	84.8861	84.6464	58.4454	51.1688
OALVG00000001804.1	0.482143	0.204247	0.591666	1.07158	0.407094	0.643122
OALVG00000001805.1	2.7436	1.73463	4.75619	5.31817	1.73615	3.17322
OALVG00000001806.1	0.143363	0.0915422	5.163	0.947221	0.549395	1.12616
OALVG00000001807.1	0.682815	0.250021	2.21874	1.34233	0.390872	0.558039
OALVG00000001808.1	6.60123	4.74166	7.93406	14.4767	6.53298	7.93643
OALVG00000001809.1	16.0461	13.3597	21.5154	29.9083	18.8365	15.2671
OALVG00000001810.1	0.876628	0.571129	5.77213	2.40821	1.30675	0.889428
OALVG00000001811.1	0.174642	0.195181	0.298155	0.223414	0.228311	0.139423
OALVG00000001811.2	0.300953	0.126583	0.224852	0.365587	0.499747	0.178641
OALVG00000001812.1	4.50314	3.57423	6.80947	8.33054	12.1182	3.92032
OALVG00000001813.1	0.140525	0.224705	0.0108723	0.438166	0.476488	0.706389
OALVG00000001814.1	0.426506	0.0614667	2.48825	2.12244	0.0313609	0.0601265
OALVG00000001815.1	1.93537	1.35787	0.366152	3.94673	8.77413	25.3451
OALVG00000001816.1	0.722405	0.343074	0.820337	0.830756	0.492867	0.439464
OALVG00000001817.1	12.0091	7.30554	58.5608	19.1477	17.3917	19.0002
OALVG00000001817.2	0.419065	0.316022	0	2.42238	2.00305	2.37735
OALVG00000001818.1	3.87084	0	0.871304	4.31415	1.48099	13.2278
OALVG00000001819.1	2.49552	1.36868	4.09404	3.63308	3.35317	1.91735
OALVG00000001820.1	2.29248	2.45598	2.73201	6.07905	3.13034	2.80565
OALVG00000001821.1	0	0	0	0	0	0
OALVG00000001822.1	0	0.0203142	0	0.0524333	0	0
OALVG00000001823.1	0.00642983	0	0	0	0.0174602	0
OALVG00000001824.1	1.64388	2.89483	0.393876	5.7883	3.3522	2.57877
OALVG00000001825.1	0	0	0	0	0	0
OALVG00000001826.1	0.153115	0	0.133278	0	0.106705	0
OALVG00000001827.1	1.82894	0.407612	0.0621514	2.9211	1.48131	0.457806
OALVG00000001828.1	3.51028	0.466477	0.0508279	8.42958	0.614126	0.828224
OALVG00000001829.1	0	0	7.14267	4.59424	0.598635	0
OALVG00000001830.1	2.46657	0.399247	1.02179	4.88789	0.943944	0.965033
OALVG00000001831.1	7.88765	4.21212	3.49065	15.6394	11.7022	9.32757
OALVG00000001832.1	0.525056	0.101869	2.44025	1.92927	0.287051	0.284223
OALVG00000001833.1	2.10084	1.15537	5.88707	3.39141	1.83501	1.68417
OALVG00000001834.1	0.898662	2.54845	0.456879	0.931204	3.43755	4.27257
OALVG00000001835.1	0.737208	0.15615	0.448527	4.28174	0.71826	2.14637
OALVG00000001836.1	0	0	0	0	0	0
OALVG00000001837.1	0.244892	0.670028	0.617585	1.28736	1.27416	2.42927
OALVG00000001838.1	0.138796	0	0.421513	0	0	0
OALVG00000001839.1	0	0	1.79147	0	0	0.300764
OALVG00000001840.1	0.0912836	0	0.471838	0	0	0.359887
OALVG00000001841.1	0	0	0.135071	0	0	0
OALVG00000001842.1	5.26457	4.88631	28.0761	9.44054	11.4982	4.26475
OALVG00000001843.1	0.355246	0.256648	0.889714	0.566858	0.280586	0.463239
OALVG00000001844.1	2.63257	1.85713	8.69911	4.4762	1.34	3.48637
OALVG00000001845.1	1.08451	0.407308	1.12799	1.94864	1.23318	0.43581
OALVG00000001845.2	0.282368	0.656587	0.185599	1.15304	1.46764	0.873082
OALVG00000001846.1	31.0342	19.8289	37.2532	74.7815	27.4744	41.7774
OALVG00000001847.1	0.52231	0.0485091	0	1.81943	0.132261	0.126871
OALVG00000001847.2	0.0376296	0	0.523834	0	0	0
OALVG00000001848.1	4.01129	2.27435	16.1939	4.84252	6.61165	4.66149
OALVG00000001849.1	5.99398	6.1365	12.9953	13.3696	11.1879	11.2607
OALVG00000001850.1	1.77177	1.25878	5.09179	4.05982	3.12574	1.81462
OALVG00000001851.1	3.31943	2.04876	11.7713	5.63417	4.28636	3.22725
OALVG00000001852.1	0.0280688	0	0.121907	0	0	0
OALVG00000001853.1	0.960029	0.887111	6.39356	4.94611	1.37777	1.69894
OALVG00000001854.1	2.31714	3.69023	5.66012	4.52578	2.92832	2.53889
OALVG00000001855.1	15.2923	14.7839	17.8555	117.156	30.4259	40.1043
OALVG00000001856.1	2.42536	4.72897	4.86644	7.23449	6.82699	4.75222
OALVG00000001857.1	8.17392	11.3002	11.2236	24.8911	23.7247	11.1494
OALVG00000001858.1	0	0	0	0	0	0
OALVG00000001859.1	0	0	0	0	0	0
OALVG00000001860.1	0	0	0	0	0	0
OALVG00000001861.1	0	0	0	0	0	0
OALVG00000001862.1	0	0	0	0.134222	0	0
OALVG00000001863.1	0.0290997	0	0	0	0	0
OALVG00000001864.1	0.0163147	0	0	0	0	0
OALVG00000001865.1	0	0	0.0165728	0	0	0
OALVG00000001866.1	0	0	0	0	0	0
OALVG00000001867.1	0	0	0.0504648	0	0	0
OALVG00000001868.1	0.354874	0.121631	0.032451	0.383171	0.189726	0
OALVG00000001869.1	0	92.4831	31.3112	2.43404	25.4512	86.0949
OALVG00000001870.1	0	64.6173	87.7262	0	103.216	275.289
OALVG00000001871.1	0.58307	0.158746	0.0211743	1.02286	0.573955	0.145626
OALVG00000001872.1	0.372506	0.0378059	145.334	0	0	0
OALVG00000001873.1	0.169826	0	49.8714	0	0.244976	0
OALVG00000001874.1	0.23505	0	102.781	0.0718805	0.0714298	0.0341721
OALVG00000001875.1	0.317372	0.0459285	27.5716	0.472767	0.328535	0.245149
OALVG00000001876.1	16.8661	24.0886	30.8137	39.97	33.3069	21.4229
OALVG00000001877.1	41.401	101.641	177.007	96.176	474.156	87.4705
OALVG00000001878.1	2.29533	1.75651	3.59567	4.6749	2.26876	1.77372
OALVG00000001879.1	0.334868	0.110858	0.722409	0.541704	0.116147	0.206049
OALVG00000001880.1	0	0	0	0	0.258583	0.241933
OALVG00000001881.1	36.7476	32.3566	28.255	125.251	42.5754	58.9418
OALVG00000001882.1	4.37436	2.77715	8.53541	6.60011	1.40539	2.41369
OALVG00000001883.1	10.5419	10.5561	28.13	29.4981	25.5239	13.5023
OALVG00000001884.1	3.33801	4.34134	20.657	6.40922	7.91271	2.38827
OALVG00000001884.2	2.49341	0.0636742	1.68306	3.36496	0.287889	2.20119
OALVG00000001885.1	20.6379	17.1784	82.5815	42.57	14.961	20.1993
OALVG00000001885.2	2.74136	6.74577	22.4885	4.53947	5.81263	4.65453
OALVG00000001886.1	12.2776	14.4546	33.5883	19.841	36.3988	39.8693
[truncated: 35,778 more rows]
