# Supplementary material for: Distinct genomic routes underlie transitions to specialised symbiotic lifestyles in deep-sea annelid worms
Source: Nat Commun. 2023 May 17;14:2814. doi: 10.1038/s41467-023-38521-6 (PMC10192322; doi:10.1038/s41467-023-38521-6)
Supplement: Supplementary file 6 — Source Data [file 41467_2023_38521_MOESM6_ESM.zip › osedax_kallisto_tpm.tsv]

target_id	body	roots
OFRAG00000000001.1	46.0474	25.9204
OFRAG00000000002.1	94.1727	36.1342
OFRAG00000000003.1	18.297	13.987
OFRAG00000000004.1	4.20238	0.147728
OFRAG00000000005.1	11.2228	0.0178915
OFRAG00000000006.1	6.35194	2.18923
OFRAG00000000007.1	25.2156	13.7535
OFRAG00000000008.1	0.0338142	0
OFRAG00000000009.1	9.58857	0.0383911
OFRAG00000000010.1	232.91	65.2039
OFRAG00000000011.1	15.3603	5.95247
OFRAG00000000011.2	1.94375	0.433623
OFRAG00000000012.1	0.0608641	0.0263121
OFRAG00000000013.1	0	0
OFRAG00000000014.1	17.7073	5.58172
OFRAG00000000015.1	14.0269	0.689535
OFRAG00000000016.1	0	0.0781143
OFRAG00000000017.1	152.939	126.427
OFRAG00000000018.1	0	0.0781143
OFRAG00000000019.1	0	0
OFRAG00000000020.1	0.0139174	0.0120109
OFRAG00000000021.1	12.8197	4.38405
OFRAG00000000022.1	0.0728189	0.0902216
OFRAG00000000023.1	9.93971	7.65314
OFRAG00000000024.1	0.0461983	0.0644086
OFRAG00000000025.1	5.95496	2.16922
OFRAG00000000026.1	23.9191	52.386
OFRAG00000000027.1	19.6755	27.6139
OFRAG00000000028.1	5.53791	1.70064
OFRAG00000000029.1	24.0748	10.5727
OFRAG00000000030.1	3.4938	1.43507
OFRAG00000000031.1	0	0.00829048
OFRAG00000000032.1	0	0
OFRAG00000000033.1	31.9727	60.3628
OFRAG00000000034.1	6.12755	0.675493
OFRAG00000000035.1	1.20008	0.115776
OFRAG00000000036.1	0	0.0437781
OFRAG00000000037.1	0	0
OFRAG00000000038.1	0	0
OFRAG00000000039.1	14.5559	7.30993
OFRAG00000000040.1	4.36074	2.75339
OFRAG00000000041.1	1.85774	1.69584
OFRAG00000000042.1	7.87251	2.9483
OFRAG00000000043.1	60.6378	39.1804
OFRAG00000000044.1	60.0482	42.7869
OFRAG00000000045.1	4.24292	1.44194
OFRAG00000000046.1	8.2152	3.9508
OFRAG00000000047.1	7.36081	2.32699
OFRAG00000000048.1	26.9568	17.7478
OFRAG00000000049.1	8.34964	6.62199
OFRAG00000000050.1	0.014975	0.0227322
OFRAG00000000051.1	0	0
OFRAG00000000052.1	0.192923	0
OFRAG00000000053.1	1.10399	0
OFRAG00000000054.1	0	0.0127053
OFRAG00000000055.1	0	0.0502267
OFRAG00000000056.1	0	0.0516914
OFRAG00000000057.1	0.0264945	0.0420194
OFRAG00000000058.1	0.0179168	0.018212
OFRAG00000000059.1	11.6845	10.1993
OFRAG00000000060.1	7.09955	5.50764
OFRAG00000000061.1	0	0.0134201
OFRAG00000000062.1	88.1191	80.2517
OFRAG00000000063.1	0.519865	0.237858
OFRAG00000000064.1	0	0.0727454
OFRAG00000000065.1	0	0
OFRAG00000000066.1	0.478214	2.85161
OFRAG00000000067.1	75.3599	532.435
OFRAG00000000068.1	11.6297	7.24955
OFRAG00000000069.1	14.1223	10.5035
OFRAG00000000070.1	112.731	124.136
OFRAG00000000071.1	19.3451	40.3569
OFRAG00000000072.1	16.9215	26.9054
OFRAG00000000073.1	1.43676	0.0790115
OFRAG00000000074.1	1.82843	0.944348
OFRAG00000000075.1	12.8709	6.41103
OFRAG00000000076.1	0	0
OFRAG00000000077.1	0.150315	0
OFRAG00000000078.1	16.8579	13.0536
OFRAG00000000079.1	91.2178	35.9433
OFRAG00000000080.1	16.3985	0.743325
OFRAG00000000081.1	5.17512	2.23171
OFRAG00000000082.1	26.3299	8.75332
OFRAG00000000083.1	3.49414	3.41614
OFRAG00000000084.1	27.3285	0.709045
OFRAG00000000085.1	0.00558229	0
OFRAG00000000086.1	0.0703863	0.0332024
OFRAG00000000087.1	0.00138638	0.00119469
OFRAG00000000088.1	0	0
OFRAG00000000089.1	0	4.3488
OFRAG00000000090.1	3.52841	20.7676
OFRAG00000000091.1	9.41101	2.46407
OFRAG00000000092.1	2.69152	0.66195
OFRAG00000000093.1	0	0
OFRAG00000000094.1	55.8188	9.2185
OFRAG00000000095.1	16.5722	5.99631
OFRAG00000000096.1	18.9888	6.43774
OFRAG00000000097.1	340.804	12.7339
OFRAG00000000098.1	6.08944	10.2609
OFRAG00000000099.1	63.3723	29.9806
OFRAG00000000100.1	4.2153	2.35797
OFRAG00000000101.1	63.9032	44.0529
OFRAG00000000102.1	106.142	48.8852
OFRAG00000000103.1	53.9885	20.7523
OFRAG00000000103.2	15.0805	6.64119
OFRAG00000000104.1	81.2634	32.5535
OFRAG00000000105.1	4.4496	2.523
OFRAG00000000106.1	4.21151	1.4227
OFRAG00000000107.1	2.03468	0.322822
OFRAG00000000108.1	0.0789323	0.00850586
OFRAG00000000109.1	11.8582	0.836438
OFRAG00000000110.1	67.5326	12.4591
OFRAG00000000111.1	20.5845	42.0364
OFRAG00000000112.1	0.081951	0
OFRAG00000000113.1	0	0
OFRAG00000000114.1	0.0515557	0.0310851
OFRAG00000000115.1	0	0.0498595
OFRAG00000000116.1	0.0463907	0
OFRAG00000000117.1	5.42407	2.36029
OFRAG00000000118.1	22.8905	28.8924
OFRAG00000000119.1	0.00569707	1.82204
OFRAG00000000120.1	0	1.08975
OFRAG00000000121.1	21.4911	1.32598
OFRAG00000000122.1	0.0117153	7.16531
OFRAG00000000123.1	0.0157971	0
OFRAG00000000124.1	0	0
OFRAG00000000125.1	7.64462	5.36818
OFRAG00000000126.1	11.9833	7.18392
OFRAG00000000127.1	0	0
OFRAG00000000128.1	0	0
OFRAG00000000129.1	3.58526	5.69981
OFRAG00000000129.2	14.5493	10.5532
OFRAG00000000130.1	6.14878	1.91811
OFRAG00000000131.1	76.7862	31.1152
OFRAG00000000132.1	0	0
OFRAG00000000133.1	9.35691	0
OFRAG00000000134.1	0.176223	0
OFRAG00000000135.1	1.19499	0.422684
OFRAG00000000136.1	2.02285	0
OFRAG00000000137.1	25.546	18.3932
OFRAG00000000138.1	2.66469	3.34956
OFRAG00000000139.1	0.433361	0
OFRAG00000000140.1	1.62696	0.235451
OFRAG00000000141.1	0.218266	0
OFRAG00000000142.1	0	0.0057409
OFRAG00000000143.1	2.18367	11719.8
OFRAG00000000144.1	5.26004	3539.32
OFRAG00000000145.1	235.673	1638.66
OFRAG00000000146.1	838.725	5601.93
OFRAG00000000147.1	293.431	27.2931
OFRAG00000000148.1	1172.14	65.098
OFRAG00000000149.1	1.14436	0.821037
OFRAG00000000150.1	0.402091	0.933197
OFRAG00000000151.1	4.56974	1.64654
OFRAG00000000152.1	0.4655	1.5104
OFRAG00000000153.1	2.40663	2.7039
OFRAG00000000154.1	11.4902	11.4262
OFRAG00000000155.1	107.282	42.6879
OFRAG00000000156.1	22.8975	22.3659
OFRAG00000000157.1	1.7434	1.29423
OFRAG00000000158.1	0	0.0560841
OFRAG00000000159.1	0	0
OFRAG00000000160.1	2.40768	1.19144
OFRAG00000000161.1	2.36939	1.59873
OFRAG00000000162.1	8.12137	4.47827
OFRAG00000000163.1	0.381983	0.0472736
OFRAG00000000164.1	5.17055	3.91887
OFRAG00000000165.1	0.267098	0.300886
OFRAG00000000166.1	10.9728	6.66516
OFRAG00000000167.1	3357.66	1652.73
OFRAG00000000168.1	56.6687	25.1518
OFRAG00000000169.1	14.2171	14.9862
OFRAG00000000170.1	2.31286	69.7794
OFRAG00000000171.1	0.346687	21.0284
OFRAG00000000172.1	2.79528	1.51339
OFRAG00000000173.1	0	0
OFRAG00000000174.1	0	0
OFRAG00000000175.1	0	0
OFRAG00000000176.1	0	0.0093593
OFRAG00000000177.1	0	0.00892351
OFRAG00000000178.1	0	0
OFRAG00000000179.1	0	0
OFRAG00000000180.1	11.1691	4.89588
OFRAG00000000181.1	0	0.476165
OFRAG00000000182.1	8.63649	9.03275
OFRAG00000000183.1	1.42809	36.7638
OFRAG00000000184.1	0.309458	27.1895
OFRAG00000000185.1	0.132887	16.8732
OFRAG00000000186.1	28.7385	12.1994
OFRAG00000000187.1	1908.35	631.766
OFRAG00000000188.1	18.4177	23.8276
OFRAG00000000189.1	9.01738	6.7103
OFRAG00000000190.1	0.216039	0.147708
OFRAG00000000191.1	0	0
OFRAG00000000192.1	0.108019	0.0738541
OFRAG00000000193.1	24.8516	11.5147
OFRAG00000000194.1	0.0571811	0.00449169
OFRAG00000000195.1	32.9254	8.66779
OFRAG00000000196.1	6.32557	7.21883
OFRAG00000000197.1	1.57943	0.248426
OFRAG00000000198.1	0.0179769	0.0313438
OFRAG00000000199.1	36.0865	7.47244
OFRAG00000000200.1	15.7781	8.28676
OFRAG00000000201.1	34.6436	21.2059
OFRAG00000000202.1	11.49	7.54523
OFRAG00000000203.1	21.5086	7.01191
OFRAG00000000204.1	91.8639	153.179
OFRAG00000000205.1	45.4804	16.1717
OFRAG00000000206.1	89.8424	69.8161
OFRAG00000000207.1	0.082533	9.59967
OFRAG00000000208.1	0.17632	0.204495
OFRAG00000000209.1	2.63468	0.449782
OFRAG00000000210.1	43.4217	11.6983
OFRAG00000000211.1	13.482	0.300482
OFRAG00000000212.1	10.5894	6.92612
OFRAG00000000213.1	0.0417326	0.221975
OFRAG00000000214.1	0.013723	0.0119287
OFRAG00000000215.1	3.39488	2.7913
OFRAG00000000216.1	141.05	17.2324
OFRAG00000000217.1	6.12986	0.91204
OFRAG00000000218.1	26.5737	15.3637
OFRAG00000000219.1	29.4774	10.3672
OFRAG00000000220.1	0.609579	3.21795
OFRAG00000000221.1	18.9843	4.02618
OFRAG00000000222.1	13.545	6.77773
OFRAG00000000223.1	5.67151	0.117638
OFRAG00000000224.1	24.6537	17.6674
OFRAG00000000225.1	2.83855	2.0213
OFRAG00000000226.1	15.1266	14.4818
OFRAG00000000227.1	318.85	92.1421
OFRAG00000000228.1	16.0745	4.50269
OFRAG00000000229.1	8.17362	0.0485817
OFRAG00000000230.1	1.3358	0.176336
OFRAG00000000231.1	6.34435	0.0306718
OFRAG00000000232.1	0	0
OFRAG00000000233.1	5.94733	0.00688692
OFRAG00000000234.1	0.00945599	0.0163911
OFRAG00000000235.1	1.22662	8.54267
OFRAG00000000235.2	0	3.37647
OFRAG00000000236.1	0.451739	0.654369
OFRAG00000000237.1	0	0
OFRAG00000000238.1	6.61095	3.04694
OFRAG00000000239.1	25.385	6.725
OFRAG00000000240.1	0	0
OFRAG00000000241.1	23.0251	13.5891
OFRAG00000000242.1	24.5409	12.2442
OFRAG00000000242.2	13.7482	11.1706
OFRAG00000000243.1	0.246689	0.171096
OFRAG00000000244.1	42.5717	149.03
OFRAG00000000245.1	1.50036	6.53871
OFRAG00000000246.1	0.928622	1.34437
OFRAG00000000247.1	0.581875	0.929479
OFRAG00000000248.1	0.786025	17.1682
OFRAG00000000249.1	69.7188	23.6383
OFRAG00000000250.1	23.5691	5.11926
OFRAG00000000251.1	12.7999	9.1411
OFRAG00000000252.1	8.58583	3.70824
OFRAG00000000253.1	0.123175	0
OFRAG00000000254.1	30.3115	0
OFRAG00000000255.1	0.0930582	0
OFRAG00000000256.1	0.243849	0
OFRAG00000000257.1	93.25	31.5397
OFRAG00000000258.1	0	0
OFRAG00000000259.1	0.0356965	0
OFRAG00000000260.1	5.4685	0.81238
OFRAG00000000261.1	51.2858	246.312
OFRAG00000000262.1	3.17977	0.420874
OFRAG00000000263.1	0	0
OFRAG00000000264.1	4.01781	0.246216
OFRAG00000000265.1	15.0675	7.52505
OFRAG00000000266.1	29.1572	7.61003
OFRAG00000000267.1	77.4757	23.4311
OFRAG00000000268.1	16.194	20.1277
OFRAG00000000269.1	2.59767	0.206097
OFRAG00000000270.1	0.29862	0.129774
OFRAG00000000271.1	6.62112	2.9259
OFRAG00000000272.1	0	0
OFRAG00000000273.1	0.228197	0.0475146
OFRAG00000000274.1	0.0540963	0.243183
OFRAG00000000275.1	0.289967	0
OFRAG00000000276.1	7.58973	3.70767
OFRAG00000000277.1	7.55408	4.08494
OFRAG00000000278.1	17.9695	4.74204
OFRAG00000000279.1	68.1594	32.036
OFRAG00000000280.1	3.12566	0.0596389
OFRAG00000000281.1	2.22329	0
OFRAG00000000282.1	0	0
OFRAG00000000283.1	21.4065	4.21874
OFRAG00000000284.1	16.6762	18.9699
OFRAG00000000285.1	7.1724	0.159111
OFRAG00000000286.1	0.0962235	0
OFRAG00000000287.1	3.50171	7.81933
OFRAG00000000288.1	0.0284606	0
OFRAG00000000289.1	0	0.0212998
OFRAG00000000290.1	74.5321	10.9492
OFRAG00000000291.1	18.3261	0.00829048
OFRAG00000000292.1	0.0316225	0.715744
OFRAG00000000293.1	7.40316	0.122982
OFRAG00000000294.1	1.97651	0.840419
OFRAG00000000295.1	0.817097	0.379888
OFRAG00000000296.1	11.9293	0.467242
OFRAG00000000297.1	11.1498	3.82025
OFRAG00000000298.1	173.818	48.4115
OFRAG00000000299.1	0.329342	0.0457234
OFRAG00000000300.1	2.00561	0
OFRAG00000000301.1	41.4553	46.9507
OFRAG00000000302.1	6.18674	8.07369
OFRAG00000000303.1	495.107	233.64
OFRAG00000000304.1	35.4614	56.4168
OFRAG00000000305.1	1.14131	0.470525
OFRAG00000000306.1	6.03524	3.03686
OFRAG00000000307.1	7.62328	7.06653
OFRAG00000000308.1	1.97596	0.101581
OFRAG00000000309.1	21.7326	24.7436
OFRAG00000000310.1	11.7213	2.73841
OFRAG00000000311.1	0.0126217	0.00726559
OFRAG00000000312.1	0.0932842	0
OFRAG00000000313.1	7.97774	4.8536
OFRAG00000000313.2	7.49747	2.1616
OFRAG00000000314.1	0.0091728	0
OFRAG00000000315.1	2.77839	0.00951014
OFRAG00000000316.1	34.659	7.59655
OFRAG00000000317.1	12.313	4.47768
OFRAG00000000318.1	73.7167	50.3777
OFRAG00000000319.1	8.974	0.181023
OFRAG00000000319.2	10.5698	0.0159201
OFRAG00000000320.1	14.7694	0
OFRAG00000000321.1	0.220561	0.147135
OFRAG00000000322.1	0	0
OFRAG00000000323.1	0.0273725	0.0371331
OFRAG00000000324.1	0	0.00412468
OFRAG00000000325.1	17.7363	6.47759
OFRAG00000000326.1	0.198688	1.02034
OFRAG00000000327.1	0.615685	6.51072
OFRAG00000000328.1	4.90234	1.58756
OFRAG00000000329.1	37.9236	15.368
OFRAG00000000330.1	5.56815	1.1664
OFRAG00000000331.1	0.931165	8.69167
OFRAG00000000332.1	0.11997	0.174541
OFRAG00000000333.1	0.131838	1.02295
OFRAG00000000334.1	0.78811	0.33973
OFRAG00000000335.1	1.1956	1.29184
OFRAG00000000336.1	29.4523	49.8217
OFRAG00000000337.1	20.2648	10.1201
OFRAG00000000338.1	48.7942	23.7923
OFRAG00000000339.1	8.46131	3.80083
OFRAG00000000340.1	24.7622	15.6627
OFRAG00000000341.1	7.24949	5.92883
OFRAG00000000342.1	0	0.023698
OFRAG00000000343.1	6.37579	11.2477
OFRAG00000000344.1	38.2466	7.38865
OFRAG00000000345.1	8.90443	0.397207
OFRAG00000000346.1	20.8028	6.13711
OFRAG00000000347.1	0.663418	0.342058
OFRAG00000000348.1	0.0391875	0
OFRAG00000000349.1	24.5504	8.6833
OFRAG00000000349.2	5.31831	1.57649
OFRAG00000000349.3	12.5503	15.8047
OFRAG00000000350.1	183.015	0.754215
OFRAG00000000351.1	0.0365437	0
OFRAG00000000352.1	12.9009	47.7818
OFRAG00000000353.1	16.5339	5.65137
OFRAG00000000354.1	0.783789	0.156406
OFRAG00000000355.1	155.642	44.7361
OFRAG00000000356.1	155.518	181.599
OFRAG00000000357.1	13.0071	6.64151
OFRAG00000000358.1	2.9971	2.83567
OFRAG00000000359.1	7.0008	4.8257
OFRAG00000000360.1	40.2333	17.3236
OFRAG00000000361.1	23.6067	24.7973
OFRAG00000000362.1	13.1308	10.9784
OFRAG00000000363.1	104.216	26.4936
OFRAG00000000364.1	1.52582	0
OFRAG00000000365.1	41.8547	0.021154
OFRAG00000000366.1	6.81377	0.385611
OFRAG00000000367.1	0.407798	0.560528
OFRAG00000000368.1	7.13006	0
OFRAG00000000368.2	1.7148	0.00872138
OFRAG00000000369.1	0.533761	0.043118
OFRAG00000000370.1	0.313568	5.89445
OFRAG00000000371.1	1.97898	0
OFRAG00000000372.1	22.5679	11.4206
OFRAG00000000373.1	0.422402	0.229001
OFRAG00000000374.1	50.1209	27.8211
OFRAG00000000375.1	2.85927	8.06377
OFRAG00000000376.1	0	0.617121
OFRAG00000000377.1	0.447266	0.238409
OFRAG00000000378.1	113.411	5.83871
OFRAG00000000379.1	37.3565	10.1637
OFRAG00000000380.1	0.404773	0.631659
OFRAG00000000381.1	9.42311	11.2729
OFRAG00000000382.1	15.1132	6.62027
OFRAG00000000383.1	23.3913	20.4209
OFRAG00000000384.1	15.0399	12.5267
OFRAG00000000384.2	11.2129	5.09282
OFRAG00000000385.1	8.78053	6.63223
OFRAG00000000386.1	11.7354	20.5711
OFRAG00000000387.1	17.6972	18.9009
OFRAG00000000387.2	1.91441	0.691433
OFRAG00000000388.1	158.523	323.092
OFRAG00000000389.1	51.4532	273.195
OFRAG00000000390.1	24.4106	9.65374
OFRAG00000000391.1	21.6677	7.60971
OFRAG00000000392.1	10.7456	7.81558
OFRAG00000000393.1	27.4158	2.98568
OFRAG00000000394.1	0.104735	0.00668809
OFRAG00000000395.1	7.49005	23.3373
OFRAG00000000396.1	6.71251	113.243
OFRAG00000000397.1	3.61135	46.8655
OFRAG00000000398.1	32.566	15.0916
OFRAG00000000399.1	20.4145	4.1179
OFRAG00000000400.1	246.291	117.61
OFRAG00000000401.1	4.46364	5.06735
OFRAG00000000402.1	1.74853	0.229128
OFRAG00000000403.1	18.8702	0.0216159
OFRAG00000000404.1	0.462069	0
OFRAG00000000405.1	24.0333	9.2091
OFRAG00000000405.2	16.2938	10.2735
OFRAG00000000406.1	0	0.471961
OFRAG00000000407.1	0.0228978	0.0858857
OFRAG00000000408.1	76.103	55.5184
OFRAG00000000409.1	0	0
OFRAG00000000410.1	0.0156133	0.10872
OFRAG00000000411.1	0	0
OFRAG00000000412.1	0	0
OFRAG00000000413.1	0	0
OFRAG00000000414.1	0.0768978	0
OFRAG00000000415.1	31.7483	1.75778
OFRAG00000000416.1	68.0046	0
OFRAG00000000417.1	30.3434	0
OFRAG00000000418.1	3.03268	0.371607
OFRAG00000000419.1	1.6758	0.447679
OFRAG00000000420.1	10.1709	9.81789
OFRAG00000000421.1	5.72915	0.0290149
OFRAG00000000422.1	17.3589	2.47598
OFRAG00000000423.1	5.14647	0
OFRAG00000000424.1	294.781	0.613028
OFRAG00000000425.1	10.9342	0.521809
OFRAG00000000426.1	98.9324	4.29082
OFRAG00000000427.1	45.9148	16.8048
OFRAG00000000428.1	0.176158	0.0139431
OFRAG00000000429.1	5.10525	0.2646
OFRAG00000000430.1	0.773599	1.85252
OFRAG00000000431.1	0	0.099719
OFRAG00000000432.1	8.88422	4.47285
OFRAG00000000433.1	16.4367	4.78406
OFRAG00000000434.1	14.2872	7.34668
OFRAG00000000435.1	24.0507	25.1074
OFRAG00000000436.1	51.0773	30.5761
OFRAG00000000437.1	3.73141	0.0300989
OFRAG00000000438.1	5.96431	0.813972
OFRAG00000000439.1	16.4176	9.65753
OFRAG00000000440.1	407.412	37.314
OFRAG00000000441.1	28.4858	9.52919
OFRAG00000000442.1	4.21347	1.17113
OFRAG00000000443.1	0.0688054	0.0401282
OFRAG00000000444.1	0.00982868	0.110771
OFRAG00000000445.1	0	0
OFRAG00000000446.1	0	0.103464
OFRAG00000000447.1	33.8054	1.65323
OFRAG00000000448.1	22.5756	5.17523
OFRAG00000000449.1	79.0812	35.7409
OFRAG00000000450.1	10.6085	5.27279
OFRAG00000000451.1	4.04321	3.43582
OFRAG00000000451.2	1.22359	2.19632
OFRAG00000000452.1	0.0224945	0.0292816
OFRAG00000000453.1	0	0.145452
OFRAG00000000454.1	7.26183	7.47287
OFRAG00000000455.1	18.6774	60.9124
OFRAG00000000456.1	119.324	1.73795
OFRAG00000000457.1	4.75473	7.16741
OFRAG00000000458.1	3.15609	2.23993
OFRAG00000000459.1	6.09956	1.72297
OFRAG00000000459.2	8.21396	3.16381
OFRAG00000000460.1	0.0210055	2.97256
OFRAG00000000461.1	16.5438	22.917
OFRAG00000000462.1	11.0979	13.0218
OFRAG00000000462.2	6.24337	5.22314
OFRAG00000000463.1	5.18598	4.98545
OFRAG00000000464.1	21.3277	7.32278
OFRAG00000000465.1	64.913	44.5972
OFRAG00000000466.1	0	0
OFRAG00000000467.1	6.4946	1.27266
OFRAG00000000468.1	36.3866	12.7815
OFRAG00000000469.1	15.2751	6.60299
OFRAG00000000470.1	0.0532057	0
OFRAG00000000471.1	7.22995	0.675346
OFRAG00000000472.1	98.7185	18.7197
OFRAG00000000473.1	10.4919	0.262255
OFRAG00000000474.1	0.0689504	422.138
OFRAG00000000475.1	0.0463496	297.682
OFRAG00000000476.1	0.000332534	0.0356129
OFRAG00000000477.1	0.00115556	0.00696363
OFRAG00000000478.1	18.4743	10.0976
OFRAG00000000479.1	2.25181	0.372152
OFRAG00000000480.1	4.10882	4.37718
OFRAG00000000481.1	77.8379	17.0916
OFRAG00000000482.1	4.14632	6.2405
OFRAG00000000483.1	2.37636	1.60706
OFRAG00000000484.1	22.5982	51.3656
OFRAG00000000485.1	0	0
OFRAG00000000486.1	0.224171	9.43483
OFRAG00000000487.1	0	0
OFRAG00000000488.1	0	0
OFRAG00000000489.1	3.35043	0.734508
OFRAG00000000490.1	31.1884	9.6595
OFRAG00000000491.1	6.15726	0
OFRAG00000000492.1	0.0765214	0.0255028
OFRAG00000000493.1	2.15471	1.18553
OFRAG00000000493.2	0.042173	0.121982
OFRAG00000000494.1	21.5754	6.33831
OFRAG00000000495.1	8.17863	2.10396
OFRAG00000000496.1	0.0150937	0.00975852
OFRAG00000000497.1	581.922	1204.21
OFRAG00000000498.1	18.6135	14.7569
OFRAG00000000499.1	1.44159	218.599
OFRAG00000000500.1	0	0.231324
OFRAG00000000501.1	0.52247	460.654
OFRAG00000000502.1	0	0.31564
OFRAG00000000503.1	0	1.20316
OFRAG00000000504.1	0.419209	733.072
OFRAG00000000505.1	11.1216	1.28972
OFRAG00000000506.1	16.7674	11.7685
OFRAG00000000507.1	0.00265085	0
OFRAG00000000508.1	0	0
OFRAG00000000509.1	0.69624	0
OFRAG00000000510.1	2.10485	1.55649
OFRAG00000000511.1	3.82572	0.00556201
OFRAG00000000512.1	16.8985	4.82443
OFRAG00000000513.1	33.6117	10.904
OFRAG00000000514.1	54.9574	6.18105
OFRAG00000000514.2	1.26602	0.0724954
OFRAG00000000515.1	1.62859	600.18
OFRAG00000000516.1	0.0273316	0.0315767
OFRAG00000000517.1	120.064	41.3962
OFRAG00000000518.1	6.84375	0.159046
OFRAG00000000519.1	0.181065	0.0537985
OFRAG00000000520.1	273.055	0.962261
OFRAG00000000521.1	0.0725814	8.03557
OFRAG00000000522.1	0	0
OFRAG00000000523.1	25.453	12.8978
OFRAG00000000524.1	0	0
OFRAG00000000525.1	0.0171136	0.00737762
OFRAG00000000526.1	1.91946	0.390337
OFRAG00000000527.1	18.7269	10.8046
OFRAG00000000528.1	11.7698	6.52103
OFRAG00000000529.1	37.6412	11.9607
OFRAG00000000530.1	79.7836	1.37146
OFRAG00000000531.1	71.514	18.1996
OFRAG00000000532.1	4.23899	0.0561314
OFRAG00000000533.1	0	0
OFRAG00000000534.1	3.16738	4.24437
OFRAG00000000535.1	0.945646	2.41629
OFRAG00000000536.1	0	0
OFRAG00000000537.1	2.59035	65.254
OFRAG00000000538.1	9.16706	4.66823
OFRAG00000000539.1	44.2154	12.8617
OFRAG00000000540.1	0.0456799	0
OFRAG00000000541.1	0.118268	0.0422386
OFRAG00000000542.1	0	0
OFRAG00000000543.1	2.30195	1.042
OFRAG00000000544.1	0.197745	0.0392945
OFRAG00000000545.1	0.0460112	0
OFRAG00000000546.1	0.857596	0.317271
OFRAG00000000547.1	0.0571474	0.00853676
OFRAG00000000548.1	17.9641	4.94433
OFRAG00000000549.1	0	0
OFRAG00000000550.1	0	0.485603
OFRAG00000000551.1	10.2913	0.252574
OFRAG00000000552.1	17.9582	1.15077
OFRAG00000000553.1	0.797473	0.901029
OFRAG00000000554.1	0	0.156865
OFRAG00000000555.1	1702.62	850.376
OFRAG00000000556.1	22.6957	34.7749
OFRAG00000000557.1	17.3899	6.89912
OFRAG00000000558.1	0	0
OFRAG00000000559.1	22.7785	0.410029
OFRAG00000000560.1	0.156177	0.0498017
OFRAG00000000561.1	7.45421	6.42581
OFRAG00000000562.1	33.3608	18.6
OFRAG00000000563.1	5.51213	2.55006
OFRAG00000000564.1	0.035819	0.0103224
OFRAG00000000565.1	36.3522	6.1998
OFRAG00000000566.1	64.3406	3.11595
OFRAG00000000567.1	45.7892	12.6363
OFRAG00000000568.1	14.0835	0.351304
OFRAG00000000569.1	35.5493	6.43012
OFRAG00000000570.1	119.193	72.9914
OFRAG00000000571.1	0.327399	0
OFRAG00000000572.1	0.106531	0
OFRAG00000000573.1	18.1796	0.435104
OFRAG00000000574.1	113.35	60.9709
OFRAG00000000575.1	0	0.222741
OFRAG00000000576.1	0.473169	9.21222
OFRAG00000000577.1	2.60787	1.91683
OFRAG00000000578.1	24.6236	11.2934
OFRAG00000000579.1	11.5334	1.25729
OFRAG00000000580.1	0.0105345	0
OFRAG00000000581.1	0.192551	0.0340673
OFRAG00000000582.1	152.366	23.533
OFRAG00000000583.1	0.0113941	0
OFRAG00000000584.1	0.0142846	0.0329043
OFRAG00000000585.1	0.0416108	0.00902216
OFRAG00000000586.1	2.26478	1.14026
OFRAG00000000587.1	0	0
OFRAG00000000588.1	4.93528	2.99495
OFRAG00000000589.1	0	0.0167741
OFRAG00000000590.1	1.95115	1.63553
OFRAG00000000591.1	12.6849	8.33624
OFRAG00000000592.1	25.2511	22.6775
OFRAG00000000593.1	30.4124	14.7196
OFRAG00000000593.2	6.9945	1.78476
OFRAG00000000594.1	0.0678047	0.244872
OFRAG00000000595.1	37.7021	28.2713
OFRAG00000000596.1	66.0082	158.665
OFRAG00000000597.1	0	0.0933554
OFRAG00000000598.1	2.29889	268.474
OFRAG00000000599.1	0.114563	1.33645
OFRAG00000000600.1	0.0884853	1.79872
OFRAG00000000601.1	0.0204877	5.72493
OFRAG00000000602.1	0	0
OFRAG00000000603.1	0.567318	43.1216
OFRAG00000000604.1	8.00601	62.5576
OFRAG00000000605.1	25.8766	8.45
OFRAG00000000606.1	0.265608	0.267259
OFRAG00000000607.1	2.16519	0.00702775
OFRAG00000000608.1	1.4156	0.464082
OFRAG00000000609.1	97.6111	57.2979
OFRAG00000000610.1	1800.69	4.69134
OFRAG00000000611.1	0.32453	0.0515194
OFRAG00000000612.1	524.042	116.291
OFRAG00000000613.1	1.36094	0.00963479
OFRAG00000000614.1	0	0.115841
OFRAG00000000615.1	14.2426	3.82863
OFRAG00000000616.1	190.984	12561.2
OFRAG00000000617.1	207.071	10227.9
OFRAG00000000618.1	11.3495	15.0449
OFRAG00000000618.2	8.94799	1.28071
OFRAG00000000619.1	0.0543657	0
OFRAG00000000620.1	0	0
OFRAG00000000621.1	0.061437	0.00664751
OFRAG00000000622.1	1.67899	0.664356
OFRAG00000000623.1	0.015122	0.0914553
OFRAG00000000624.1	12.861	22.2064
OFRAG00000000625.1	11.9181	15.4722
OFRAG00000000626.1	5.09633	2.14945
OFRAG00000000627.1	26.5183	28.8455
OFRAG00000000628.1	19.8589	9.36383
OFRAG00000000629.1	167.943	49.7772
OFRAG00000000630.1	0.366956	0.219864
OFRAG00000000631.1	40.8973	17.7672
OFRAG00000000632.1	34.1226	6.82273
OFRAG00000000633.1	18.6394	1.94876
OFRAG00000000634.1	20.8114	2.82211
OFRAG00000000635.1	1244.98	823.177
OFRAG00000000636.1	11.2617	5.55005
OFRAG00000000637.1	22.8585	6.13394
OFRAG00000000638.1	31.5393	16.4182
OFRAG00000000639.1	17.2315	2.35513
OFRAG00000000640.1	50.0481	0.453012
OFRAG00000000641.1	1843.47	1952.78
OFRAG00000000642.1	39.6916	13.0369
OFRAG00000000643.1	2.52734	0.699179
OFRAG00000000644.1	5.22782	6.59561
OFRAG00000000645.1	18.2321	9.20376
OFRAG00000000646.1	171.993	63.4826
OFRAG00000000647.1	25.6001	15.7312
OFRAG00000000647.2	16.8155	15.1027
OFRAG00000000648.1	0.0199116	0.0401863
OFRAG00000000649.1	0.032494	0
OFRAG00000000650.1	0.0314233	0
OFRAG00000000651.1	89.5102	0.713837
OFRAG00000000652.1	4.8752	0.0397349
OFRAG00000000653.1	54.7256	0.440078
OFRAG00000000654.1	4.88062	2.87664
OFRAG00000000655.1	1.0635	2.60862
OFRAG00000000656.1	0.63155	0.15449
OFRAG00000000657.1	244.193	147.125
OFRAG00000000658.1	20.6855	48.1881
OFRAG00000000659.1	45.845	0.961299
OFRAG00000000660.1	15.871	10.4
OFRAG00000000661.1	25.1859	9.98945
OFRAG00000000662.1	28.7982	17.1097
OFRAG00000000663.1	43.1739	13.1303
OFRAG00000000664.1	13.3507	3.22393
OFRAG00000000665.1	5.12472	4.66285
OFRAG00000000666.1	0.853334	0.0217984
OFRAG00000000667.1	2.50023	0
OFRAG00000000668.1	17.2762	114.667
OFRAG00000000669.1	117.697	391.263
OFRAG00000000670.1	65.8429	10.9928
OFRAG00000000671.1	2.74994	0.280673
OFRAG00000000672.1	2318.69	1618.96
OFRAG00000000673.1	9.62485	0.424656
OFRAG00000000673.2	2.68888	0.147094
OFRAG00000000674.1	6.64702	4.20883
OFRAG00000000675.1	0.173288	0.634287
OFRAG00000000676.1	0.835593	1.06038
OFRAG00000000677.1	3.02858	3.3624
OFRAG00000000678.1	2.33199	2.09153
OFRAG00000000679.1	24.3198	6.28909
OFRAG00000000680.1	60.1658	0.538386
OFRAG00000000681.1	16.4928	3.07923
OFRAG00000000682.1	8.90032	3.33472
OFRAG00000000683.1	55.9896	0.559675
OFRAG00000000684.1	0.213276	0
OFRAG00000000685.1	0	0
OFRAG00000000686.1	0.0229078	0
OFRAG00000000687.1	0.00661957	0
OFRAG00000000688.1	0	0
OFRAG00000000689.1	0	0
OFRAG00000000690.1	0	0
OFRAG00000000691.1	0	0
OFRAG00000000692.1	0	0.089933
OFRAG00000000693.1	0.0375793	0
OFRAG00000000694.1	16.8702	6.3844
OFRAG00000000695.1	7.75405	12.3682
OFRAG00000000696.1	52.1301	32.1559
OFRAG00000000697.1	0.124882	0.270933
OFRAG00000000698.1	0.365949	0.145675
OFRAG00000000699.1	56.2196	17.8956
OFRAG00000000700.1	26.9981	18.63
OFRAG00000000701.1	2.84459	1.24165
OFRAG00000000702.1	27.6627	6.88767
OFRAG00000000703.1	2.66923	0.103339
OFRAG00000000704.1	0.60694	0
OFRAG00000000705.1	25.6218	9.08164
OFRAG00000000706.1	1.38144	3.34946
OFRAG00000000706.2	1.28961	1.21694
OFRAG00000000707.1	7.76237	21.0475
OFRAG00000000708.1	1.6015	0.833773
OFRAG00000000709.1	0.0457358	0.118547
OFRAG00000000710.1	2.37664	0.86742
OFRAG00000000711.1	0	0
OFRAG00000000712.1	0.217409	1288.23
OFRAG00000000713.1	0.477008	629.287
OFRAG00000000714.1	0.185739	1482.87
OFRAG00000000715.1	0.075021	952.109
OFRAG00000000716.1	0.075021	952.109
OFRAG00000000717.1	0.075021	4.65511
OFRAG00000000718.1	0.175276	704.069
OFRAG00000000719.1	0	1337.68
OFRAG00000000720.1	0.0185453	327.168
OFRAG00000000721.1	0	501.309
OFRAG00000000722.1	0.280095	1760.38
OFRAG00000000723.1	0.0477805	0.00917536
OFRAG00000000724.1	68.2885	0.638597
OFRAG00000000725.1	9.64186	7.70682
OFRAG00000000726.1	43.5659	25.5442
OFRAG00000000727.1	35.8136	11.5523
OFRAG00000000728.1	1.32988	0.0692333
OFRAG00000000729.1	2.0395	0.16752
OFRAG00000000730.1	86.4506	57.451
OFRAG00000000731.1	0.0869801	0.0234906
OFRAG00000000732.1	7.22471	6.85491
OFRAG00000000733.1	17.6596	11.4255
OFRAG00000000734.1	6.10242	3.93288
OFRAG00000000735.1	162.894	0.445153
OFRAG00000000736.1	11.9681	28.2063
OFRAG00000000737.1	138.446	167.609
OFRAG00000000738.1	21.1065	14.0088
OFRAG00000000739.1	1206.64	366.338
OFRAG00000000740.1	5.45632	0.0746743
OFRAG00000000741.1	0.14793	0
OFRAG00000000742.1	1.67078	0.0673644
OFRAG00000000743.1	7.57788	8.2679
OFRAG00000000744.1	0.270364	0.0239901
OFRAG00000000745.1	0.906516	0
OFRAG00000000746.1	0.0761156	0
OFRAG00000000747.1	0.238268	0
OFRAG00000000748.1	91.3395	21.0407
OFRAG00000000749.1	75.7353	20.4182
OFRAG00000000750.1	1.84132	0.0422153
OFRAG00000000751.1	31.417	20.5821
OFRAG00000000752.1	5.45496	0.205869
OFRAG00000000753.1	91.238	18.9381
OFRAG00000000754.1	86.1732	46.7962
OFRAG00000000755.1	18.046	13.2022
OFRAG00000000756.1	13.8214	12.7964
OFRAG00000000756.2	1.42328	4.00127
OFRAG00000000757.1	3.26921	4.8425
OFRAG00000000758.1	5.18791	2.11884
OFRAG00000000759.1	13.6805	10.254
OFRAG00000000760.1	17.6446	3.34725
OFRAG00000000761.1	0	0
OFRAG00000000762.1	0.0557693	0.259342
OFRAG00000000763.1	205.819	44.4619
OFRAG00000000764.1	7.23182	0.711183
OFRAG00000000765.1	11.502	5.43848
OFRAG00000000766.1	8.55227	10.412
OFRAG00000000767.1	11.8425	9.33445
OFRAG00000000768.1	5.48648	2.80014
OFRAG00000000769.1	0.0162606	0.0326645
OFRAG00000000770.1	0	0
OFRAG00000000771.1	0.170904	0.120471
OFRAG00000000772.1	8.48974	5.85745
OFRAG00000000773.1	66.6454	2.39598
OFRAG00000000774.1	0.707312	0.408825
OFRAG00000000774.2	9.80081	4.48894
OFRAG00000000775.1	34.3793	28.258
OFRAG00000000776.1	6.71718	3.43541
OFRAG00000000777.1	34.7095	46.1779
OFRAG00000000778.1	28.1032	0.0254825
OFRAG00000000779.1	1.03744	0
OFRAG00000000780.1	75.0672	38.7064
OFRAG00000000781.1	1.27625	0
OFRAG00000000782.1	11.5599	3.9625
OFRAG00000000783.1	0.00350072	0
OFRAG00000000784.1	0.52075	0
OFRAG00000000785.1	0	0
OFRAG00000000786.1	6.60284	2.73048
OFRAG00000000786.2	16.79	8.83599
OFRAG00000000787.1	6.73455	5.12755
OFRAG00000000788.1	3.84691	0.454552
OFRAG00000000789.1	71.1897	12.3094
OFRAG00000000790.1	2.1607	0.0630148
OFRAG00000000791.1	22.2332	4.27213
OFRAG00000000792.1	1.48179	0.111926
OFRAG00000000793.1	0.0319996	0
OFRAG00000000794.1	0.0309501	0.00267031
OFRAG00000000795.1	0.418025	0.00379999
OFRAG00000000796.1	7.2996	3.53775
OFRAG00000000797.1	1.05668	2.87429
OFRAG00000000798.1	4.87395	2.78231
OFRAG00000000799.1	2.36006	0.0148063
OFRAG00000000800.1	0	0
OFRAG00000000801.1	0.00541266	0
OFRAG00000000802.1	0	0.00588248
OFRAG00000000803.1	182.97	69.5538
OFRAG00000000804.1	29.5454	34.075
OFRAG00000000805.1	39.4708	1.63659
OFRAG00000000806.1	25.8927	5.94441
OFRAG00000000807.1	22.3723	10.2087
OFRAG00000000808.1	7.50607	2.34447
OFRAG00000000809.1	5.51329	2.64511
OFRAG00000000810.1	11.8246	7.05283
OFRAG00000000811.1	5.63626	8.33851
OFRAG00000000812.1	1.71986	1.26611
OFRAG00000000813.1	0	0
OFRAG00000000814.1	6.60786	1.8132
OFRAG00000000815.1	39.9917	30.5051
OFRAG00000000816.1	1.73329	0.568656
OFRAG00000000817.1	4.25011	0.178485
OFRAG00000000818.1	1.01192	0.261522
OFRAG00000000819.1	21.6699	16.3745
OFRAG00000000820.1	0.478478	1.12759
OFRAG00000000821.1	10.767	1.88579
OFRAG00000000822.1	38.3005	0.388747
OFRAG00000000823.1	9.88458	3.81455
OFRAG00000000824.1	4.03892	0.141454
OFRAG00000000825.1	18.2798	0.125655
OFRAG00000000826.1	6.96472	2.81566
OFRAG00000000827.1	2.57414	1.7183
OFRAG00000000828.1	5.94276	5.71897
OFRAG00000000829.1	0.16693	0.0369959
OFRAG00000000830.1	0	0
OFRAG00000000831.1	26.2175	26.5525
OFRAG00000000832.1	22.6626	15.5053
OFRAG00000000833.1	20.7792	33.1938
OFRAG00000000834.1	60.7385	38.1621
OFRAG00000000835.1	71.5038	1.61507
OFRAG00000000836.1	9.50891	0
OFRAG00000000837.1	21.7125	3.39136
OFRAG00000000838.1	0.055701	0
OFRAG00000000839.1	31.4796	17.2361
OFRAG00000000840.1	5.13405	3.85335
OFRAG00000000841.1	0	0.0308199
OFRAG00000000842.1	10.1316	8.74503
OFRAG00000000843.1	17.9572	8.83936
OFRAG00000000844.1	6.35999	2.48778
OFRAG00000000845.1	6.64447	0.996696
OFRAG00000000846.1	3.97457	0.256563
OFRAG00000000847.1	33.1657	7.76758
OFRAG00000000848.1	230.602	36.3477
OFRAG00000000848.2	2.2016	32.7451
OFRAG00000000849.1	8.51918	3.81749
OFRAG00000000850.1	0	0
OFRAG00000000851.1	0.667569	0.0536783
OFRAG00000000852.1	0.113594	0.0495426
OFRAG00000000853.1	0	0.016024
OFRAG00000000854.1	3.6425	0.0477083
OFRAG00000000855.1	2.0546	1.22184
OFRAG00000000856.1	30.1545	20.9559
OFRAG00000000857.1	11.65	9.54261
OFRAG00000000858.1	3.3584	2.53376
OFRAG00000000859.1	0	0.0617007
OFRAG00000000860.1	0.181409	0.422331
OFRAG00000000861.1	3.78289	5.68004
OFRAG00000000862.1	0.932045	0.28961
OFRAG00000000863.1	19.4014	21.7387
OFRAG00000000864.1	15.2629	0.541926
OFRAG00000000865.1	0	0
OFRAG00000000866.1	1.52237	0
OFRAG00000000867.1	0.0451125	0.050354
OFRAG00000000868.1	0.0350553	0.0295188
OFRAG00000000869.1	0.258284	0.336098
OFRAG00000000870.1	6.79447	0.271146
OFRAG00000000871.1	36.6458	23.3053
OFRAG00000000872.1	10.1707	2.41598
OFRAG00000000873.1	6.9452	0
OFRAG00000000874.1	0	0.0193451
OFRAG00000000875.1	8.50919	4.12962
OFRAG00000000876.1	3157.48	1800.01
OFRAG00000000877.1	17.5716	5.3545
OFRAG00000000878.1	14.4509	3.53198
OFRAG00000000879.1	6.87072	22.8924
OFRAG00000000880.1	7.19052	0.960235
OFRAG00000000881.1	33.6243	7.87304
OFRAG00000000882.1	4.53138	0.12997
OFRAG00000000883.1	50.6053	0.00511205
OFRAG00000000884.1	354.327	814.093
OFRAG00000000885.1	75.8433	4.06755
OFRAG00000000886.1	70.1882	28.5367
OFRAG00000000887.1	23.0052	15.1724
OFRAG00000000888.1	1.74507	0.728354
OFRAG00000000889.1	0.0241268	0
OFRAG00000000890.1	2.30998	0
OFRAG00000000891.1	35.6662	0.0419383
OFRAG00000000892.1	7.84425	14.3859
OFRAG00000000893.1	0.497105	0
OFRAG00000000894.1	0.426553	0.238255
OFRAG00000000895.1	2.52037	0.0444385
OFRAG00000000896.1	22.8398	21.4438
OFRAG00000000897.1	3.75952	3.91086
OFRAG00000000898.1	0.0089151	0.0463425
OFRAG00000000899.1	14.0793	11.1084
OFRAG00000000900.1	1.15077	0.647249
OFRAG00000000901.1	0.0722825	0.923599
OFRAG00000000902.1	0	12.3024
OFRAG00000000903.1	0	0
OFRAG00000000904.1	0	0
OFRAG00000000905.1	0.882415	0.838802
OFRAG00000000905.2	1.13833	1.06789
OFRAG00000000906.1	17.3377	1.1028
OFRAG00000000907.1	0.2091	0
OFRAG00000000908.1	13.8323	9.73271
OFRAG00000000909.1	23.6289	14.4959
OFRAG00000000910.1	0.186997	7.78612
OFRAG00000000911.1	26.3072	0.0843846
OFRAG00000000911.2	7.93261	2.57394
OFRAG00000000911.3	1.5948	0.144151
OFRAG00000000911.4	6.72737	1.95308
OFRAG00000000912.1	0	0.0241222
OFRAG00000000913.1	18.8436	7.55884
OFRAG00000000914.1	9.08541	20.4943
OFRAG00000000915.1	0.15223	4.12587
OFRAG00000000916.1	1.08379	1.35963
OFRAG00000000917.1	0.155198	0.0155958
OFRAG00000000917.2	0.153462	0.00507568
OFRAG00000000918.1	8.55725	4.73837
OFRAG00000000919.1	2.25116	0.587524
OFRAG00000000920.1	17.6653	23.7084
OFRAG00000000921.1	0.0447266	0
OFRAG00000000922.1	11.8378	12.2233
OFRAG00000000923.1	0.120989	0.495098
OFRAG00000000924.1	12.0429	5.09143
OFRAG00000000925.1	85.3907	107.647
OFRAG00000000926.1	0.703153	1.11928
OFRAG00000000927.1	34.0873	9.37467
OFRAG00000000928.1	0.148719	0.164527
OFRAG00000000929.1	3.41255	2.21721
OFRAG00000000930.1	2.54286	1.30051
OFRAG00000000931.1	11.3951	4.0772
OFRAG00000000932.1	8.87288	9.7272
OFRAG00000000933.1	137.31	108.013
OFRAG00000000934.1	2.30232	0.686184
OFRAG00000000935.1	0.326428	0.160216
OFRAG00000000936.1	40.7965	19.7529
OFRAG00000000937.1	250.942	142.376
OFRAG00000000938.1	35.3682	55.7334
OFRAG00000000939.1	14.8997	12.9161
OFRAG00000000940.1	14.9523	9.07965
OFRAG00000000941.1	53.934	20.8665
OFRAG00000000942.1	0	0
OFRAG00000000943.1	0.21061	0.0160215
OFRAG00000000944.1	152.225	0.0519195
OFRAG00000000945.1	0.149164	0
OFRAG00000000946.1	21.8692	0.00865325
OFRAG00000000947.1	8.76431	4.47169
OFRAG00000000948.1	0.723585	1.89767
OFRAG00000000949.1	16.2698	21.5136
OFRAG00000000950.1	127.786	54.283
OFRAG00000000951.1	7.90799	0.852309
OFRAG00000000952.1	0.910411	0
OFRAG00000000953.1	3.09365	0.294402
OFRAG00000000954.1	330.103	120.081
OFRAG00000000955.1	366.858	168.911
OFRAG00000000956.1	0	0
OFRAG00000000957.1	0	0
OFRAG00000000958.1	11.929	104.976
OFRAG00000000959.1	0.0862442	1.83891
OFRAG00000000960.1	0	0.00693691
OFRAG00000000961.1	0.966715	2.3061
OFRAG00000000962.1	13.9139	7.1206
OFRAG00000000963.1	9.31363	4.22314
OFRAG00000000964.1	7.52893	3.20526
OFRAG00000000965.1	6.84306	5.95839
OFRAG00000000966.1	2.01488	65.474
OFRAG00000000967.1	10.8284	60.6969
OFRAG00000000968.1	5.26171	0.554693
OFRAG00000000968.2	1.94442	0.158656
OFRAG00000000969.1	0	0
OFRAG00000000970.1	17.1935	7.38916
OFRAG00000000971.1	0.00446327	0
OFRAG00000000972.1	0.276263	0
OFRAG00000000973.1	0	0
OFRAG00000000974.1	1.06317	0.96621
OFRAG00000000975.1	5.33141	4.68578
OFRAG00000000976.1	12.127	5.72811
OFRAG00000000977.1	33.9302	12.923
OFRAG00000000978.1	23.779	4.04598
OFRAG00000000979.1	0.0399549	9.26658
OFRAG00000000980.1	0	0.501602
OFRAG00000000981.1	0	0.156051
OFRAG00000000982.1	132.362	62.807
OFRAG00000000983.1	59.8818	9.32128
OFRAG00000000984.1	20.217	6.31737
OFRAG00000000985.1	138.79	575.319
OFRAG00000000986.1	0.0563089	0.325337
OFRAG00000000987.1	0.0344632	0.330314
OFRAG00000000988.1	12.8153	3.38031
OFRAG00000000989.1	40.0679	12.1894
OFRAG00000000990.1	0.0833576	0.0243963
OFRAG00000000991.1	2.36633	5.55314
OFRAG00000000992.1	0.379512	1.1593
OFRAG00000000993.1	19.0762	16.7659
OFRAG00000000994.1	14.2854	6.69624
OFRAG00000000995.1	9.23095	9.13467
OFRAG00000000996.1	0.208812	2.79698
OFRAG00000000997.1	1.68676	13.4816
OFRAG00000000998.1	51.4205	60.4519
OFRAG00000000999.1	26.0888	0.0127514
OFRAG00000001000.1	0	0
OFRAG00000001001.1	0	0
OFRAG00000001002.1	0	0
OFRAG00000001003.1	0	0
OFRAG00000001004.1	16.7041	136.851
OFRAG00000001005.1	2290.11	118.576
OFRAG00000001006.1	4747	210.612
OFRAG00000001007.1	0.0862247	0.0447269
OFRAG00000001008.1	0	0.0738541
OFRAG00000001009.1	44.6637	0.403489
OFRAG00000001010.1	0.0862247	0.0447269
OFRAG00000001011.1	1.4121	0.0738541
OFRAG00000001012.1	392.836	0.143053
OFRAG00000001013.1	0.558385	0.0166422
OFRAG00000001014.1	342.61	0.504461
OFRAG00000001015.1	58.0262	0.550806
OFRAG00000001016.1	0.124993	0
OFRAG00000001017.1	10.0122	0.157661
OFRAG00000001018.1	0.40194	1.99739
OFRAG00000001019.1	10.2995	6.5575
OFRAG00000001019.2	3.07646	2.34603
OFRAG00000001020.1	2.00854	0.0145071
OFRAG00000001021.1	0.0484881	0.0105251
OFRAG00000001022.1	1.80922	0.00701022
OFRAG00000001023.1	0.227417	0.276356
OFRAG00000001024.1	0.486849	0
OFRAG00000001025.1	0.0185107	0
OFRAG00000001026.1	0	0
OFRAG00000001027.1	0.0293866	0
OFRAG00000001028.1	0	0
OFRAG00000001029.1	2.36396	6.74426
OFRAG00000001030.1	121.731	22.7809
OFRAG00000001031.1	2.38763	0.0899773
OFRAG00000001032.1	31.3433	10.8302
OFRAG00000001033.1	0.678694	0.389512
OFRAG00000001034.1	19.9347	8.8265
OFRAG00000001035.1	2.09648	2.14689
OFRAG00000001036.1	72.4597	82.1425
OFRAG00000001037.1	15.7411	0.133179
OFRAG00000001038.1	1561.14	0.189045
OFRAG00000001039.1	124.546	0
OFRAG00000001040.1	46.2365	0
OFRAG00000001041.1	5.01755	3.85673
OFRAG00000001042.1	127.202	0.12603
OFRAG00000001043.1	127.202	0.12603
OFRAG00000001044.1	0	0
OFRAG00000001045.1	10.2904	11.5105
OFRAG00000001046.1	0.555546	105.285
OFRAG00000001047.1	4.00785	12.4476
OFRAG00000001048.1	76.8368	1.35963
OFRAG00000001049.1	5.99963	0.533895
OFRAG00000001050.1	0.359814	9.21919
OFRAG00000001051.1	6.22122	0.409276
OFRAG00000001052.1	0	0
OFRAG00000001053.1	0	0
OFRAG00000001054.1	0.74352	0.559888
OFRAG00000001055.1	24.8788	14.7024
OFRAG00000001056.1	5.76413	4.1387
OFRAG00000001057.1	0	0.00439064
OFRAG00000001058.1	0	0
OFRAG00000001059.1	0	0
OFRAG00000001060.1	10.2342	0.63886
OFRAG00000001061.1	65.0527	13.9858
OFRAG00000001062.1	29.6689	27.627
OFRAG00000001063.1	0.077011	0.186312
OFRAG00000001064.1	2.14947	0.165169
OFRAG00000001065.1	37.8785	0.544853
OFRAG00000001066.1	6.79411	0.669799
OFRAG00000001067.1	5.90653	4.17772
OFRAG00000001068.1	0.734106	0.484623
OFRAG00000001069.1	0.518081	0.0682641
OFRAG00000001070.1	0.331324	0.0939507
OFRAG00000001071.1	14.1332	7.80069
OFRAG00000001072.1	0.0298027	0.00367634
OFRAG00000001073.1	9.38039	3.30046
OFRAG00000001074.1	80.5713	26.5151
OFRAG00000001075.1	1023.48	383.344
OFRAG00000001076.1	169.895	53.0355
OFRAG00000001077.1	310.836	55.6299
OFRAG00000001078.1	34.1777	6.934
OFRAG00000001079.1	184.998	16.8951
OFRAG00000001080.1	34.5418	8.86865
OFRAG00000001081.1	9.43777	0.135206
OFRAG00000001082.1	0.118958	1.34589
OFRAG00000001083.1	0.013723	1.14516
OFRAG00000001084.1	2.73543	132.005
OFRAG00000001085.1	1.01888	1.00633
OFRAG00000001086.1	29.1342	11.0628
OFRAG00000001087.1	1.27311	0.459367
OFRAG00000001087.2	0.645746	0.091005
OFRAG00000001087.3	19.1542	10.8774
OFRAG00000001088.1	4.27299	0.0455715
OFRAG00000001089.1	8.96398	6.27924
OFRAG00000001090.1	10.5247	3.02471
OFRAG00000001091.1	9.49346	3.83414
OFRAG00000001092.1	1.01185	1.37304
OFRAG00000001093.1	0.0491279	0.262669
OFRAG00000001094.1	0	0
OFRAG00000001095.1	8.06663	8.22359
OFRAG00000001095.2	7.21082	10.4897
OFRAG00000001096.1	13.6935	9.86949
OFRAG00000001097.1	0.0760932	0.00658633
OFRAG00000001098.1	0	0
OFRAG00000001099.1	0.0586155	0.0101759
OFRAG00000001100.1	4.33575	1.31145
OFRAG00000001101.1	4.60171	3.39283
OFRAG00000001102.1	0.495339	0.884667
OFRAG00000001103.1	0	0
OFRAG00000001104.1	0	0.0136762
OFRAG00000001105.1	3.63543	2.64085
OFRAG00000001106.1	5.89174	2.70625
OFRAG00000001107.1	11.0247	0.119286
OFRAG00000001108.1	237.505	104.224
OFRAG00000001109.1	0	0
OFRAG00000001110.1	0	0.00718119
OFRAG00000001111.1	0	0.00718119
OFRAG00000001112.1	0.079489	0
OFRAG00000001113.1	10.1767	0.125534
OFRAG00000001114.1	1055.9	347.778
OFRAG00000001115.1	70.7869	21.9887
OFRAG00000001116.1	47.5873	39.5097
OFRAG00000001117.1	17.3819	16.4522
OFRAG00000001118.1	2.2259	20.8553
OFRAG00000001119.1	75.0504	74.3763
OFRAG00000001120.1	50.3365	48.076
OFRAG00000001121.1	159.847	77.1994
OFRAG00000001122.1	3.45902	0.0128405
OFRAG00000001123.1	12.9095	3.72913
OFRAG00000001124.1	33.6073	0.433927
OFRAG00000001125.1	3.28336	59.9201
OFRAG00000001126.1	33.1873	14.4645
OFRAG00000001127.1	5.32887	0.690135
OFRAG00000001128.1	14.8638	42.4228
OFRAG00000001129.1	0.0198708	0.0261164
OFRAG00000001130.1	13.0377	2.50158
OFRAG00000001131.1	4.53376	1.49754
OFRAG00000001132.1	0	0.0564045
OFRAG00000001133.1	13.3057	0.0473384
OFRAG00000001134.1	0.400321	0.124639
OFRAG00000001135.1	0.373928	230.399
OFRAG00000001136.1	75.4417	34.3615
OFRAG00000001137.1	0	2.04
OFRAG00000001138.1	6.77708	4.18159
OFRAG00000001139.1	4.03614	12.8516
OFRAG00000001140.1	43.2961	25.5142
OFRAG00000001141.1	4.70667	4.89375
OFRAG00000001142.1	7.929	3.43916
OFRAG00000001143.1	2.14932	1.60007
OFRAG00000001144.1	3.21331	1.4472
OFRAG00000001145.1	0.0186649	0
OFRAG00000001146.1	0.0659954	0.139293
OFRAG00000001147.1	0	0
OFRAG00000001148.1	0.0115127	0
OFRAG00000001149.1	0	0
OFRAG00000001150.1	0.000560292	0
OFRAG00000001151.1	0.0178293	0
OFRAG00000001152.1	0	0.0875562
OFRAG00000001153.1	0.111869	0.0802756
OFRAG00000001154.1	0	0
OFRAG00000001155.1	13.3918	3.99434
OFRAG00000001156.1	0.221481	0
OFRAG00000001157.1	0	0
OFRAG00000001158.1	0.0530775	0.0858776
OFRAG00000001159.1	0	0
OFRAG00000001160.1	0.0151889	0
OFRAG00000001161.1	2.82731	2.39732
OFRAG00000001162.1	11.1125	10.5261
OFRAG00000001163.1	9.33083	4.94149
OFRAG00000001164.1	0.034279	0.211666
OFRAG00000001165.1	3.39038	1.36936
OFRAG00000001166.1	0.854414	0.663376
OFRAG00000001166.2	3.14088	2.15701
OFRAG00000001167.1	9.21994	8.1219
OFRAG00000001168.1	0.65741	0.294255
OFRAG00000001169.1	19.0697	14.5544
OFRAG00000001170.1	3.71441	1.8142
OFRAG00000001171.1	0.105155	0.0456842
OFRAG00000001172.1	37.4574	27.5136
OFRAG00000001173.1	5.30224	3.02539
OFRAG00000001174.1	42.6148	22.704
OFRAG00000001175.1	4.62037	2.38317
OFRAG00000001176.1	42.036	16.4916
OFRAG00000001177.1	14.7358	0.782605
OFRAG00000001178.1	30.1937	24.5965
OFRAG00000001179.1	1.97399	0.39277
OFRAG00000001180.1	6.80962	10.5713
OFRAG00000001181.1	0	0
OFRAG00000001182.1	0	0
OFRAG00000001183.1	2.2827	2.18249
OFRAG00000001184.1	11.5724	8.05794
OFRAG00000001185.1	70.5862	56.3904
OFRAG00000001186.1	47.7731	23.7274
OFRAG00000001187.1	51.1271	20.4253
OFRAG00000001188.1	20.7465	17.1057
OFRAG00000001189.1	8.41727	6.49648
OFRAG00000001190.1	101.619	24.5099
OFRAG00000001191.1	10.9283	5.3674
OFRAG00000001192.1	66.4829	0.401204
OFRAG00000001193.1	10.7881	5.58434
OFRAG00000001194.1	25.8326	51.7006
OFRAG00000001195.1	7.52784	0.0470824
OFRAG00000001196.1	0.0228405	0
OFRAG00000001197.1	6.08185	18.3256
OFRAG00000001198.1	0.0288762	0.0125567
OFRAG00000001199.1	40.655	10.0285
OFRAG00000001200.1	9.93029	4.97589
OFRAG00000001201.1	0.574936	0
OFRAG00000001202.1	41.7881	0.0167294
OFRAG00000001203.1	0.020333	0
OFRAG00000001204.1	0.00657347	0
OFRAG00000001205.1	12.6814	2.26839
OFRAG00000001206.1	25.2816	15.3801
OFRAG00000001207.1	38.7537	18.1493
OFRAG00000001208.1	0.577113	0.00648682
OFRAG00000001209.1	0.0254828	0
OFRAG00000001210.1	0	0
OFRAG00000001211.1	0	0.00115049
OFRAG00000001212.1	0	0
OFRAG00000001213.1	198.823	73.16
OFRAG00000001214.1	408.645	89.4307
OFRAG00000001215.1	20.0643	11.5124
OFRAG00000001215.2	54.4243	44.4378
OFRAG00000001216.1	3.53799	1.12253
OFRAG00000001217.1	7.92119	3.21411
OFRAG00000001218.1	0	0.598314
OFRAG00000001219.1	0.070489	0.435602
OFRAG00000001220.1	8.95974	6.67414
OFRAG00000001221.1	0.00950495	0.00821036
OFRAG00000001222.1	14.9927	6.73985
OFRAG00000001223.1	7.91947	5.59904
OFRAG00000001224.1	11.5611	11.5442
OFRAG00000001225.1	15.9295	2.21294
OFRAG00000001226.1	19.3016	4.28532
OFRAG00000001227.1	6.42237	1.15709
OFRAG00000001228.1	3.14769	1.3667
OFRAG00000001229.1	0.918727	1.52979
OFRAG00000001230.1	14.3026	0.243411
OFRAG00000001231.1	0.758683	0.0161949
OFRAG00000001232.1	0	0
OFRAG00000001233.1	0	0
OFRAG00000001234.1	0	0
OFRAG00000001235.1	0.808443	0.0399646
OFRAG00000001236.1	0	0
OFRAG00000001237.1	0.544439	0
OFRAG00000001238.1	0.139572	0
OFRAG00000001239.1	0.37489	0
OFRAG00000001240.1	0.924955	0.0251812
OFRAG00000001241.1	3.36034	0.0481193
OFRAG00000001242.1	0.802973	0.0477322
OFRAG00000001243.1	0.431094	0.0039772
OFRAG00000001244.1	20.6497	0.0623857
OFRAG00000001245.1	0.143042	0
OFRAG00000001246.1	0.416856	0
OFRAG00000001247.1	1.29133	0.0151563
OFRAG00000001248.1	0	0
OFRAG00000001249.1	0.146856	0
OFRAG00000001250.1	0.0483236	0.00398064
OFRAG00000001251.1	0.0306592	0
OFRAG00000001252.1	0.0512039	0
OFRAG00000001253.1	0.438459	0
OFRAG00000001254.1	0.792171	0
OFRAG00000001255.1	0	0
OFRAG00000001256.1	0	0
OFRAG00000001257.1	0.504075	0.024711
OFRAG00000001258.1	0	0.39755
OFRAG00000001259.1	2.75454	0.0345447
OFRAG00000001260.1	0.555195	0.0075151
OFRAG00000001261.1	0	0
OFRAG00000001262.1	0	0
OFRAG00000001263.1	1.20841	0.0656755
OFRAG00000001264.1	0.122815	0
OFRAG00000001265.1	0.389354	0
OFRAG00000001266.1	2.06674	0.0199724
OFRAG00000001267.1	0	0
OFRAG00000001268.1	0	0
OFRAG00000001269.1	0	0
OFRAG00000001270.1	0	0
OFRAG00000001271.1	68.0314	0.739029
OFRAG00000001272.1	0.200633	0
OFRAG00000001273.1	0	0
OFRAG00000001274.1	0.127338	0
OFRAG00000001275.1	0	0
OFRAG00000001276.1	0.385245	0.0175288
OFRAG00000001277.1	0.531526	0.0100096
OFRAG00000001278.1	0.450635	0.00488312
OFRAG00000001279.1	0.599516	0.0522065
OFRAG00000001280.1	1.98241	0
OFRAG00000001281.1	0.626305	0
OFRAG00000001282.1	1.72756	0.0433221
OFRAG00000001283.1	0.129778	0
OFRAG00000001284.1	0.425567	0.0484731
OFRAG00000001285.1	1.42052	0
OFRAG00000001286.1	0.401933	0
OFRAG00000001287.1	7.22798	0.163639
OFRAG00000001288.1	0.0524493	0
OFRAG00000001289.1	2.13203	0
OFRAG00000001290.1	0.976619	0.0187
OFRAG00000001291.1	0.609855	0.0331086
OFRAG00000001292.1	1.17215	0.00604652
OFRAG00000001293.1	5.65904	0.349738
OFRAG00000001294.1	1.54039	0.132655
OFRAG00000001295.1	18.0029	6.97685
OFRAG00000001295.2	7.67759	5.61933
OFRAG00000001296.1	0.0821643	0.235297
OFRAG00000001297.1	0	0
OFRAG00000001298.1	8.79596	23.0489
OFRAG00000001299.1	0.108645	0.0631487
OFRAG00000001300.1	4.30269	15.0426
OFRAG00000001301.1	1.08134	0.263672
OFRAG00000001302.1	0	17.0725
OFRAG00000001303.1	0.0440904	0.695163
OFRAG00000001304.1	0	0.00191899
OFRAG00000001305.1	0	0
OFRAG00000001306.1	0	0
OFRAG00000001307.1	0.0127929	0
OFRAG00000001308.1	0.0304301	0
OFRAG00000001309.1	56.1686	0.155692
OFRAG00000001310.1	29.9594	16.8699
OFRAG00000001311.1	0.0862404	0.0252574
OFRAG00000001312.1	0.0656849	0.0142197
OFRAG00000001313.1	0	0.129774
OFRAG00000001314.1	200.636	71.9227
OFRAG00000001315.1	16.5665	10.3678
OFRAG00000001316.1	1.27111	2.88167
OFRAG00000001317.1	38.169	23.2665
OFRAG00000001318.1	0.276125	0.0358137
OFRAG00000001319.1	24.4136	15.2423
OFRAG00000001320.1	18.4695	0
OFRAG00000001321.1	7.19786	0.809974
OFRAG00000001322.1	2.39119	1.54688
OFRAG00000001323.1	74.9685	16.9363
OFRAG00000001324.1	0	0
OFRAG00000001325.1	8.67391	6.51977
OFRAG00000001326.1	3.27675	0.222117
OFRAG00000001327.1	79.7424	22.1723
OFRAG00000001328.1	11.9605	6.84636
OFRAG00000001329.1	15.9155	3.05209
OFRAG00000001330.1	0.0393001	0.00566515
OFRAG00000001331.1	0.268643	0.201164
OFRAG00000001332.1	0.293509	4.81785
OFRAG00000001333.1	0.158175	0.303958
OFRAG00000001334.1	0.00358952	0
OFRAG00000001335.1	0.321837	0
OFRAG00000001336.1	3.33497	1.46899
OFRAG00000001337.1	11.4692	8.31176
OFRAG00000001338.1	0.00277027	0.00482081
OFRAG00000001339.1	0.0111215	0
OFRAG00000001340.1	2.57699	5.43103
OFRAG00000001341.1	0	0.0267868
OFRAG00000001342.1	0.185221	1.75245
OFRAG00000001343.1	0	0.067415
OFRAG00000001344.1	0.0460704	0.211323
OFRAG00000001345.1	8.04463	6.72152
OFRAG00000001346.1	134.079	70.5817
OFRAG00000001347.1	0.138654	0.00631508
OFRAG00000001348.1	0.121641	0.446963
OFRAG00000001349.1	1.55356	0.441654
OFRAG00000001350.1	0.317232	0.00233869
OFRAG00000001351.1	28.2474	14.1532
OFRAG00000001352.1	814.76	186.649
OFRAG00000001353.1	123.794	22.7747
OFRAG00000001354.1	10.4506	0.36638
OFRAG00000001355.1	20.9122	13.1819
OFRAG00000001356.1	2.60966	1.43331
OFRAG00000001357.1	0	0
OFRAG00000001358.1	0.015097	0.0684161
OFRAG00000001359.1	0.015939	0.116854
OFRAG00000001360.1	1.42662	1.34722
OFRAG00000001361.1	14.1095	9.12866
OFRAG00000001362.1	2.19951	0.601685
OFRAG00000001363.1	10.9174	3.61993
OFRAG00000001364.1	28.6537	16.6709
OFRAG00000001365.1	0	0
OFRAG00000001366.1	1.179	0.849773
OFRAG00000001367.1	0	0
OFRAG00000001368.1	0	0
OFRAG00000001369.1	0.0213654	0
OFRAG00000001370.1	0	0.0435967
OFRAG00000001371.1	0	0
OFRAG00000001372.1	0.373691	3.58212
OFRAG00000001373.1	0.0112982	0
OFRAG00000001374.1	0.0143394	0.00825773
OFRAG00000001375.1	21.6891	8.65008
OFRAG00000001376.1	6.76596	1.71769
OFRAG00000001377.1	28.9468	19.0854
OFRAG00000001378.1	5.13409	0.112801
OFRAG00000001379.1	0	0
OFRAG00000001380.1	0	0
OFRAG00000001381.1	2.301	0.0228403
OFRAG00000001382.1	30.5083	17.526
OFRAG00000001383.1	47.1236	20.6401
OFRAG00000001384.1	0	0
OFRAG00000001385.1	0	0
OFRAG00000001386.1	0.0762316	0.211743
OFRAG00000001387.1	7.78665	0.5121
OFRAG00000001388.1	11.5918	4.60764
OFRAG00000001389.1	19.3974	14.8551
OFRAG00000001390.1	81.692	38.5745
OFRAG00000001391.1	5.01808	1.72364
OFRAG00000001392.1	167.888	92.0209
OFRAG00000001393.1	4.63636	11.0973
OFRAG00000001393.2	0.71796	45.2275
OFRAG00000001394.1	3.27969	1.44801
OFRAG00000001395.1	0.0107619	0.0373442
OFRAG00000001396.1	0	0
OFRAG00000001397.1	0	0
OFRAG00000001398.1	0.0738269	0.0669449
OFRAG00000001399.1	0	0
OFRAG00000001400.1	2.95133	0.153407
OFRAG00000001401.1	0	0
OFRAG00000001402.1	0.0281205	0
OFRAG00000001403.1	0.428116	0.0549659
OFRAG00000001404.1	0.0240407	0.0420953
OFRAG00000001405.1	0.022152	0
OFRAG00000001406.1	52.9032	31.4675
OFRAG00000001407.1	2.91904	1.78516
OFRAG00000001408.1	0.0542388	1.58878
OFRAG00000001409.1	1.07154	0.107655
OFRAG00000001410.1	0.0255295	0.066234
OFRAG00000001411.1	11.4535	17.0263
OFRAG00000001412.1	6.00721	2.42896
OFRAG00000001413.1	44.0153	2.8229
OFRAG00000001414.1	0	0
OFRAG00000001415.1	42.9099	25.668
OFRAG00000001416.1	8.34734	6.79189
OFRAG00000001417.1	37.583	37.6599
OFRAG00000001418.1	1838.28	1152.93
OFRAG00000001419.1	4.77366	1.76788
OFRAG00000001420.1	0.183743	0
OFRAG00000001421.1	11.5119	3.12271
OFRAG00000001422.1	4.00173	17.0641
OFRAG00000001423.1	11.3521	6.85926
OFRAG00000001424.1	46.3439	27.337
OFRAG00000001425.1	0	1.26857
OFRAG00000001426.1	0.122312	2.10136
OFRAG00000001427.1	1.86212	0.954422
OFRAG00000001428.1	27.5809	14.1636
OFRAG00000001429.1	33.9315	0
OFRAG00000001430.1	0.0711482	0.115095
OFRAG00000001431.1	4.97214	0.489163
OFRAG00000001432.1	3.59245	0.413051
OFRAG00000001433.1	2151.09	558.635
OFRAG00000001434.1	11.9317	7.49816
OFRAG00000001435.1	12.6722	6.3135
OFRAG00000001436.1	18.3103	15.0642
OFRAG00000001437.1	0.179508	0.164636
OFRAG00000001438.1	12.7648	1.92047
OFRAG00000001439.1	0	0.0875562
OFRAG00000001440.1	0.212454	0.290253
OFRAG00000001441.1	0.117425	0.20247
OFRAG00000001442.1	0.0346688	0.0300307
OFRAG00000001443.1	0.025415	0.0146302
OFRAG00000001444.1	9.4091	13.1234
OFRAG00000001445.1	3.86793	2.17032
OFRAG00000001446.1	47.3063	38.8229
OFRAG00000001447.1	37.0234	29.1397
OFRAG00000001448.1	4.2238	0
OFRAG00000001449.1	10.9131	3.66352
OFRAG00000001450.1	0.0672157	0.176463
OFRAG00000001451.1	0.0670588	0.704644
OFRAG00000001452.1	3.48102	37.2155
OFRAG00000001453.1	6.39243	1.92948
OFRAG00000001453.2	1.1571	0.0826858
OFRAG00000001454.1	0	0.0390128
OFRAG00000001455.1	0.0747128	0
OFRAG00000001456.1	0.118621	0.0415953
OFRAG00000001457.1	12.6491	4.96265
OFRAG00000001458.1	5.26607	5.15682
OFRAG00000001458.2	1.5805	0.0559654
OFRAG00000001459.1	150.922	61.9444
OFRAG00000001460.1	5.52372	1.87366
OFRAG00000001460.2	0	0.122618
OFRAG00000001461.1	8.67743	9.61429
OFRAG00000001462.1	34.1135	15.5122
OFRAG00000001463.1	2.30809	0.733113
OFRAG00000001464.1	6.98757	11.0432
OFRAG00000001465.1	0	0
OFRAG00000001466.1	36.0548	1.53396
OFRAG00000001466.2	29.5531	1.15851
OFRAG00000001467.1	0.478419	0.124835
OFRAG00000001468.1	120.431	66.4291
OFRAG00000001469.1	5.96409	2.08935
OFRAG00000001470.1	1.01062	100.168
OFRAG00000001471.1	6.69897	126.665
OFRAG00000001472.1	5.50085	1.69692
OFRAG00000001473.1	16.4601	6.22294
OFRAG00000001473.2	14.2041	3.03747
OFRAG00000001474.1	7.76757	8.0568
OFRAG00000001475.1	11.0909	5.21414
OFRAG00000001476.1	6.12395	2.71808
OFRAG00000001477.1	0.150317	0
OFRAG00000001478.1	231.821	1.44917
OFRAG00000001479.1	10.4664	1.32477
OFRAG00000001480.1	30.035	11.9456
OFRAG00000001481.1	7417.01	4893
OFRAG00000001482.1	13.4449	1.69862
OFRAG00000001483.1	31.9848	13.0386
OFRAG00000001484.1	34.101	10.2856
OFRAG00000001485.1	4.64162	6.79398
OFRAG00000001486.1	0.0152318	0.172307
OFRAG00000001487.1	56.9578	16.5805
OFRAG00000001487.2	21.2305	9.88323
OFRAG00000001488.1	10.818	2.01412
OFRAG00000001488.2	3.46123	2.72384
OFRAG00000001489.1	10.8111	1.79712
OFRAG00000001490.1	13.278	14.0528
OFRAG00000001491.1	8.03416	6.38665
OFRAG00000001492.1	0.596167	2.33297
OFRAG00000001493.1	9.21803	4.5531
OFRAG00000001494.1	84.0661	21.5126
OFRAG00000001495.1	9.52636	5.75995
OFRAG00000001496.1	0.0625402	0.0183494
OFRAG00000001497.1	0	0.0183494
OFRAG00000001498.1	0.0625402	0.0183494
OFRAG00000001499.1	0.136928	0
OFRAG00000001500.1	0.846588	0.00805788
OFRAG00000001500.2	0.627294	0
OFRAG00000001501.1	6.22377	0.0444768
OFRAG00000001502.1	52.1407	9.3506
OFRAG00000001503.1	18.8016	9.29992
OFRAG00000001504.1	8.32831	1.84391
OFRAG00000001505.1	0.105027	0
OFRAG00000001506.1	74.8411	34.0447
OFRAG00000001507.1	9.29	5.16442
OFRAG00000001508.1	0	0.193532
OFRAG00000001509.1	0	0.165035
OFRAG00000001510.1	79.4672	0.122436
OFRAG00000001511.1	0	0
OFRAG00000001512.1	0	0
OFRAG00000001513.1	0	0
OFRAG00000001514.1	0	0
OFRAG00000001515.1	1.21784	0
OFRAG00000001516.1	0.574329	0
OFRAG00000001517.1	2.02306	0.0315432
OFRAG00000001518.1	3.68752	0.188324
OFRAG00000001519.1	47.9423	55.6125
OFRAG00000001520.1	0.3279	0.765875
OFRAG00000001521.1	4.27104	0.307651
OFRAG00000001522.1	0	0
OFRAG00000001523.1	13.2488	21.0187
OFRAG00000001524.1	1.21979	3.77251
OFRAG00000001525.1	0.325518	1.4304
OFRAG00000001526.1	11.0744	39.4568
OFRAG00000001527.1	61.6773	65.0708
OFRAG00000001528.1	0.270529	0.152495
OFRAG00000001529.1	0.0531614	0.11329
OFRAG00000001530.1	0.873564	0.0749553
OFRAG00000001531.1	1.13753	0.282397
OFRAG00000001532.1	0.680997	0.263723
OFRAG00000001533.1	0.780831	0.318186
OFRAG00000001534.1	0.056644	0.220374
OFRAG00000001535.1	2.04696	0.846486
OFRAG00000001536.1	40.5893	54.1099
OFRAG00000001537.1	1.76043	0.324951
OFRAG00000001538.1	2.85613	1.4564
OFRAG00000001539.1	0.444494	0.566339
OFRAG00000001540.1	1.10109	0.238655
OFRAG00000001541.1	0	0
OFRAG00000001542.1	0	0
OFRAG00000001543.1	0.254237	0.0846778
OFRAG00000001544.1	0	0
OFRAG00000001545.1	0	0
OFRAG00000001546.1	0.275931	0.188295
OFRAG00000001547.1	0.314726	1.51462
OFRAG00000001548.1	0.220867	0.0906963
OFRAG00000001549.1	0	0
OFRAG00000001550.1	0.218199	0.212848
OFRAG00000001551.1	0.101815	0.262477
OFRAG00000001552.1	0	0.0507691
OFRAG00000001553.1	0.361386	0.362306
OFRAG00000001554.1	0.0877253	0.074753
OFRAG00000001555.1	0.117479	0.70826
OFRAG00000001556.1	0.030631	0.0285731
OFRAG00000001557.1	0.109229	0.189109
OFRAG00000001558.1	0	0.0293165
OFRAG00000001559.1	0.0258132	0
OFRAG00000001560.1	0.157164	0.871671
OFRAG00000001561.1	1.40114	2.95222
OFRAG00000001562.1	0.120157	0.0705624
OFRAG00000001563.1	0.413007	0.190273
OFRAG00000001564.1	0	0
OFRAG00000001565.1	1.28656	0.822123
OFRAG00000001566.1	0	0
OFRAG00000001567.1	0.680997	0.263723
OFRAG00000001568.1	1.03699	2.28792
OFRAG00000001569.1	0.681532	0
OFRAG00000001570.1	0.222248	0.369143
OFRAG00000001571.1	33.3138	25.3972
OFRAG00000001572.1	0.928307	1.63938
OFRAG00000001573.1	3.14736	10.3482
OFRAG00000001574.1	47.9423	55.6125
OFRAG00000001575.1	5.39842	8.66738
OFRAG00000001576.1	0.564985	0.17227
OFRAG00000001577.1	6.38428	1.01915
OFRAG00000001578.1	21.6037	27.6824
OFRAG00000001579.1	25.3008	59.4363
OFRAG00000001579.2	16.7242	25.7689
OFRAG00000001580.1	1.16591	3.13029
OFRAG00000001581.1	0.0409437	13.488
OFRAG00000001582.1	5.31746	1.03891
OFRAG00000001583.1	11.2428	6.1169
OFRAG00000001584.1	0.466524	3.95456
OFRAG00000001585.1	0.290877	0.287523
OFRAG00000001586.1	8.12896	9.07104
OFRAG00000001586.2	13.0948	1.19976
OFRAG00000001587.1	0.205692	1.183
OFRAG00000001588.1	0	0
OFRAG00000001589.1	3661.17	2897.01
OFRAG00000001590.1	30.2429	17.092
OFRAG00000001591.1	4.90577	0.0880536
OFRAG00000001592.1	3.07142	2.01371
OFRAG00000001593.1	57.6878	32.2453
OFRAG00000001594.1	27.6259	20.9763
OFRAG00000001595.1	10.5137	0.738442
OFRAG00000001596.1	44.4319	40.4451
OFRAG00000001597.1	12.6676	5.31519
OFRAG00000001598.1	9.01517	3.13996
OFRAG00000001599.1	7.76454	0.678811
OFRAG00000001600.1	44.0138	25.1921
OFRAG00000001601.1	3.79561	1.52244
OFRAG00000001602.1	13.027	3.44948
OFRAG00000001603.1	128.787	41.5888
OFRAG00000001604.1	118.501	27.7625
OFRAG00000001605.1	40.4776	17.5628
OFRAG00000001606.1	46.1346	13.8441
OFRAG00000001607.1	0.0611594	0
OFRAG00000001608.1	0	4.87679
OFRAG00000001609.1	0.0454523	37.4905
OFRAG00000001610.1	13.7807	8.66242
OFRAG00000001610.2	5.4265	2.15144
OFRAG00000001611.1	0	0
OFRAG00000001612.1	0.0145102	0.0313907
OFRAG00000001613.1	16.2016	38.4644
OFRAG00000001613.2	15.067	22.5482
OFRAG00000001614.1	8.25661	5.4699
OFRAG00000001615.1	35.178	27.0209
OFRAG00000001616.1	5.2989	0.663239
OFRAG00000001617.1	30.4359	9.53561
OFRAG00000001617.2	0.915752	0.987727
OFRAG00000001618.1	7.8819	0.135595
OFRAG00000001618.2	0.552656	0
OFRAG00000001619.1	15.8673	4.9824
OFRAG00000001620.1	12.9452	3.18619
OFRAG00000001621.1	17.8025	5.38978
OFRAG00000001622.1	7.25684	37.8793
OFRAG00000001623.1	28.5752	1.43502
OFRAG00000001624.1	0.0383925	0.0553373
OFRAG00000001625.1	205.269	0.0147573
OFRAG00000001626.1	0	0
OFRAG00000001627.1	12.8821	1.09539
OFRAG00000001628.1	0.28477	1.76729
OFRAG00000001629.1	7.52771	0.55234
OFRAG00000001630.1	10.6902	41.5024
OFRAG00000001631.1	6.09617	2.04448
OFRAG00000001632.1	124.646	45.5088
OFRAG00000001633.1	21.2729	48.5086
OFRAG00000001634.1	0.47148	0.933257
OFRAG00000001635.1	135.498	59.497
OFRAG00000001636.1	45.8228	325.51
OFRAG00000001637.1	4.68156	5.33281
OFRAG00000001638.1	0.0536754	2.46496
OFRAG00000001639.1	3.19976	6.7248
OFRAG00000001640.1	23.1687	6.16547
OFRAG00000001641.1	0.125309	12.7935
OFRAG00000001642.1	0	0
OFRAG00000001643.1	0	0.00944409
OFRAG00000001644.1	0.108975	0
OFRAG00000001645.1	43.3846	1.12895
OFRAG00000001646.1	4.44023	55.1874
OFRAG00000001647.1	282.111	3.18359
OFRAG00000001648.1	0.298772	6.32319
OFRAG00000001649.1	0	0.201211
OFRAG00000001650.1	1.23842	0.093415
OFRAG00000001651.1	14.0889	11.049
OFRAG00000001652.1	1.06915	0.248194
OFRAG00000001653.1	1.19566	0.465926
OFRAG00000001654.1	406.393	79.2071
OFRAG00000001655.1	103.404	48.6815
OFRAG00000001656.1	36.8938	0.156135
OFRAG00000001657.1	0	0
OFRAG00000001658.1	2.19067	15.4311
OFRAG00000001658.2	2.04178	2.81047
OFRAG00000001659.1	0	0.317879
OFRAG00000001660.1	1.35352	0.587775
OFRAG00000001660.2	53.7941	24.5661
OFRAG00000001661.1	4.87167	0.014458
OFRAG00000001662.1	16.4852	20.4925
OFRAG00000001663.1	20.7037	15.4796
OFRAG00000001664.1	31.1955	24.3713
OFRAG00000001665.1	19.0649	29.5603
OFRAG00000001666.1	27.4647	16.241
OFRAG00000001667.1	4.58476	1.46923
OFRAG00000001667.2	1.76677	0.603539
OFRAG00000001668.1	1.33168	0.641551
OFRAG00000001668.2	3.33014	0.188563
OFRAG00000001669.1	1.22917	0.116496
OFRAG00000001670.1	44.2683	7.08474
OFRAG00000001671.1	5.24102	0.00933605
OFRAG00000001672.1	5.0178	0.00943755
OFRAG00000001673.1	0	0
OFRAG00000001674.1	6.10059	8.22422
OFRAG00000001675.1	26.0606	8.93904
OFRAG00000001676.1	74.3787	1.94622
OFRAG00000001677.1	2.78894	0
OFRAG00000001678.1	7.977	2.65982
OFRAG00000001679.1	5.17146	3.25932
OFRAG00000001680.1	0	0.00883648
OFRAG00000001681.1	5.64565	0.164877
OFRAG00000001682.1	44.286	28.1577
OFRAG00000001683.1	29.4761	0.0346266
OFRAG00000001684.1	0.0318304	0.00698046
OFRAG00000001685.1	0.0493011	0
OFRAG00000001686.1	7.95197	2.98524
OFRAG00000001687.1	6.31826	3.04881
OFRAG00000001688.1	123.976	21.1105
OFRAG00000001689.1	5.43401	3.51283
OFRAG00000001690.1	0.183342	0.0418431
OFRAG00000001691.1	5.00112	1.0845
OFRAG00000001692.1	21.4011	6.66002
OFRAG00000001693.1	91.2931	76.6048
OFRAG00000001693.2	1.64434	1.35552
OFRAG00000001694.1	52.4601	24.8448
OFRAG00000001695.1	8.04244	1.26792
OFRAG00000001696.1	3.39246	0.384647
OFRAG00000001696.2	2.03962	0.517175
OFRAG00000001697.1	15.8964	9.11845
OFRAG00000001698.1	38.4832	8.90152
OFRAG00000001699.1	9.5081	0.00673593
OFRAG00000001700.1	3.35462	0.0690065
OFRAG00000001701.1	0	0
OFRAG00000001702.1	72.3101	1.74958
OFRAG00000001703.1	63.625	71.1053
OFRAG00000001704.1	181.179	73.4985
OFRAG00000001705.1	15.0069	11.1935
OFRAG00000001706.1	0.507213	0.14909
OFRAG00000001707.1	0.403346	0.330288
OFRAG00000001708.1	0	0.047184
OFRAG00000001709.1	0.664545	0.263768
OFRAG00000001710.1	3.63844	1.5373
OFRAG00000001711.1	0	0.436357
OFRAG00000001712.1	0.0761268	0.201341
OFRAG00000001713.1	0	0.18832
OFRAG00000001714.1	0	0
OFRAG00000001715.1	0	0.00958618
OFRAG00000001716.1	0	0
OFRAG00000001717.1	0	0
OFRAG00000001718.1	0.456475	0
OFRAG00000001719.1	0	0
OFRAG00000001720.1	0.0177686	0
OFRAG00000001721.1	0.0582898	0.0217619
OFRAG00000001722.1	0.226444	0
OFRAG00000001723.1	5.3353	3.98015
OFRAG00000001724.1	0.396723	0.248081
OFRAG00000001725.1	0	0.0322834
OFRAG00000001726.1	13.5942	4.55079
OFRAG00000001727.1	107.372	96.3303
OFRAG00000001728.1	22.2912	0.230877
OFRAG00000001729.1	62.7084	5.2493
OFRAG00000001730.1	3.77704	1.64969
OFRAG00000001731.1	30.3067	45.1355
OFRAG00000001732.1	53.4756	10.7052
OFRAG00000001733.1	19.2895	24.4403
OFRAG00000001734.1	3.22119	3.3847
OFRAG00000001735.1	27.5888	15.3713
OFRAG00000001736.1	0.358772	0.100532
OFRAG00000001737.1	0.870261	0.54912
OFRAG00000001738.1	41.6615	11.5135
OFRAG00000001739.1	58.2503	26.1772
OFRAG00000001740.1	2.54031	0.0996071
OFRAG00000001741.1	0.0207499	0
OFRAG00000001742.1	0	0.0456818
OFRAG00000001743.1	0	0
OFRAG00000001744.1	0	0.0100332
OFRAG00000001745.1	0.361865	3.89533
OFRAG00000001746.1	9.43187	30.6556
OFRAG00000001747.1	0.297648	2.10602
OFRAG00000001748.1	0.714996	2.74677
OFRAG00000001749.1	13.5186	18.0037
OFRAG00000001750.1	5.79926	4.55711
OFRAG00000001751.1	142.429	62.2261
OFRAG00000001752.1	2.87415	0.308134
OFRAG00000001753.1	171.989	44.3676
OFRAG00000001754.1	0	0
OFRAG00000001755.1	0	0
OFRAG00000001756.1	0	0
OFRAG00000001757.1	2.70337	1.79824
OFRAG00000001758.1	1.01885	0.00976348
OFRAG00000001759.1	0.0668272	0
OFRAG00000001760.1	0.112674	0
OFRAG00000001761.1	11.5226	18.7801
OFRAG00000001762.1	9.0459	4.7827
OFRAG00000001763.1	9.62455	67.3246
OFRAG00000001764.1	4.48415	1.81085
OFRAG00000001765.1	5.9073	1.50038
OFRAG00000001766.1	5.9215	0.898541
OFRAG00000001767.1	7.17402	0.164106
OFRAG00000001768.1	1022.08	134.179
OFRAG00000001769.1	0.113885	0.213445
OFRAG00000001770.1	50.0163	19.3951
OFRAG00000001771.1	0.122366	0.170108
OFRAG00000001772.1	18.3826	11.2807
OFRAG00000001773.1	23.355	9.79693
OFRAG00000001774.1	10.2705	3.14712
OFRAG00000001775.1	14.8428	6.7733
OFRAG00000001776.1	0	0
OFRAG00000001777.1	16.0319	6.51794
OFRAG00000001778.1	15.9779	3.56951
OFRAG00000001779.1	1.39157	1.46564
OFRAG00000001780.1	60.8266	41.5428
OFRAG00000001781.1	6.45353	2.949
OFRAG00000001782.1	645.555	470.147
OFRAG00000001783.1	84.3182	64.13
OFRAG00000001784.1	2.27158	0
OFRAG00000001785.1	3.53361	0
OFRAG00000001786.1	14.4956	25.4835
OFRAG00000001787.1	0.0681784	2.40528
OFRAG00000001788.1	7.31173	3.24448
OFRAG00000001789.1	51.9625	36.1296
OFRAG00000001790.1	39.6361	53.7137
OFRAG00000001791.1	8.35424	5.89716
OFRAG00000001792.1	12.0689	9.12261
OFRAG00000001793.1	1.84122	0.242255
OFRAG00000001794.1	0	0.132648
OFRAG00000001795.1	18.7104	6.76927
OFRAG00000001796.1	43.9669	0.137698
OFRAG00000001797.1	1.34914	0.643612
OFRAG00000001798.1	37.5943	26.5281
OFRAG00000001799.1	12.4525	6.2576
OFRAG00000001800.1	68.3882	84.1865
OFRAG00000001801.1	10.3031	3.883
OFRAG00000001802.1	0.780344	0.0208459
OFRAG00000001803.1	1.05319	0
OFRAG00000001804.1	18.2917	13.3554
OFRAG00000001805.1	10.7022	5.08478
OFRAG00000001806.1	66.1602	0.00364025
OFRAG00000001807.1	0	0
OFRAG00000001808.1	0	0
OFRAG00000001809.1	0	0
OFRAG00000001810.1	269.076	9.2445
OFRAG00000001811.1	27.2889	27.8518
OFRAG00000001812.1	0.0192775	0.242295
OFRAG00000001813.1	0.137905	0.0775775
OFRAG00000001814.1	1.01923	0.394978
OFRAG00000001815.1	57.3322	74.4228
OFRAG00000001816.1	48.8862	51.4767
OFRAG00000001817.1	717.11	257.969
OFRAG00000001818.1	54.9908	38.7322
OFRAG00000001819.1	6.4499	3.69172
OFRAG00000001820.1	0.0689527	0
OFRAG00000001821.1	0	0.116366
OFRAG00000001822.1	14.2705	0.475651
OFRAG00000001823.1	20.4496	8.01042
OFRAG00000001824.1	19.4981	0.0440882
OFRAG00000001825.1	3.63767	1.49693
OFRAG00000001826.1	0	0.0142187
OFRAG00000001827.1	0	0
OFRAG00000001828.1	0.850361	0
OFRAG00000001829.1	4.438	0
OFRAG00000001830.1	3.80909	2.45997
OFRAG00000001831.1	5.42656	1.02201
OFRAG00000001832.1	6.23623	2.57335
OFRAG00000001833.1	3.0155	2.68602
OFRAG00000001834.1	0	0
OFRAG00000001835.1	0	0
OFRAG00000001836.1	0	0
OFRAG00000001837.1	0.00676319	0.0117008
OFRAG00000001838.1	6.70054	0.00782598
OFRAG00000001839.1	19.6529	11.7201
OFRAG00000001840.1	16.68	5.83389
OFRAG00000001841.1	18.08	8.95381
OFRAG00000001842.1	0.0193736	0.0169043
OFRAG00000001843.1	5.19092	0
OFRAG00000001843.2	0.392372	0
OFRAG00000001844.1	536.73	242.509
OFRAG00000001845.1	22.9741	5.47164
OFRAG00000001846.1	11.9505	2.14689
OFRAG00000001847.1	44.801	5.24364
OFRAG00000001848.1	25.0098	170.42
OFRAG00000001849.1	113.019	148.491
OFRAG00000001850.1	14.4874	3.83425
OFRAG00000001851.1	0.41149	0.452588
OFRAG00000001852.1	0	0
OFRAG00000001853.1	123.99	40.3456
OFRAG00000001854.1	6.01444	0.670305
OFRAG00000001855.1	45.1503	10.8032
OFRAG00000001856.1	187.993	56.9043
OFRAG00000001857.1	24.5734	5.61241
OFRAG00000001858.1	1.63046	0.170462
OFRAG00000001859.1	21.2291	1.42293
OFRAG00000001860.1	19.6876	15.0446
OFRAG00000001861.1	148.564	34.6254
OFRAG00000001862.1	6.11298	4.68699
OFRAG00000001863.1	0	1.89466
OFRAG00000001864.1	0.346444	0.129226
OFRAG00000001865.1	0.252763	0
OFRAG00000001866.1	0.00602062	0.392357
OFRAG00000001867.1	1.01602	0.0909976
OFRAG00000001868.1	0.07339	0
OFRAG00000001869.1	0.942442	0
OFRAG00000001870.1	0.346444	0.129226
OFRAG00000001871.1	1.4551	0
OFRAG00000001872.1	6.71482	0.591815
OFRAG00000001873.1	0.0887163	0
OFRAG00000001874.1	0.689372	0
OFRAG00000001875.1	0.0502016	0.38822
OFRAG00000001876.1	0.60961	0
OFRAG00000001877.1	0	0.0920098
OFRAG00000001878.1	0.634241	0
OFRAG00000001879.1	0.648618	0.120952
OFRAG00000001880.1	0.111136	0
OFRAG00000001881.1	0.000114814	0
OFRAG00000001882.1	0	0
OFRAG00000001883.1	0.00858093	0
OFRAG00000001884.1	1.5474	0
OFRAG00000001885.1	3.82056	0
OFRAG00000001886.1	0.146529	0
OFRAG00000001887.1	16.4994	0.311724
OFRAG00000001888.1	1.4304	0.235589
OFRAG00000001889.1	0.0286944	0
OFRAG00000001890.1	0	0
OFRAG00000001891.1	0	0
OFRAG00000001892.1	0	0
OFRAG00000001893.1	0.144352	0.0385692
OFRAG00000001894.1	0	0
OFRAG00000001895.1	0.0542191	0
OFRAG00000001896.1	0	0
OFRAG00000001897.1	0	0
OFRAG00000001898.1	1.2366	0.121381
OFRAG00000001899.1	23.1341	0.271586
OFRAG00000001900.1	14.4144	6.35586
OFRAG00000001901.1	6.94967	3.22523
OFRAG00000001902.1	0	0
OFRAG00000001903.1	0.536198	34.6896
OFRAG00000001904.1	0.176321	0.00804203
OFRAG00000001905.1	0	0
OFRAG00000001906.1	0.859454	0.0973609
OFRAG00000001907.1	24.4679	112.388
OFRAG00000001908.1	133.197	39.7749
OFRAG00000001909.1	1.37619	1.30162
OFRAG00000001910.1	15.2153	2.66624
OFRAG00000001911.1	137.396	93.7164
OFRAG00000001912.1	1.05028	0.834304
OFRAG00000001913.1	0.0912121	0
OFRAG00000001914.1	3.18355	0.354321
OFRAG00000001915.1	0.551515	0.0299604
OFRAG00000001915.2	2.32615	0.376906
OFRAG00000001916.1	0	0
OFRAG00000001917.1	0	0.0650565
OFRAG00000001918.1	12.1214	12.4131
OFRAG00000001919.1	11.8875	3.01521
OFRAG00000001919.2	0.450199	0.117441
OFRAG00000001920.1	5.62083	7.84516
OFRAG00000001921.1	59.9249	13.8387
OFRAG00000001922.1	15.8708	13.003
OFRAG00000001923.1	21.5692	10.6034
OFRAG00000001924.1	8.28384	11.3056
OFRAG00000001925.1	14.3073	8.46534
OFRAG00000001926.1	17.1107	41.66
OFRAG00000001927.1	2.32977	1.19879
OFRAG00000001928.1	71.2266	22.6803
OFRAG00000001929.1	2.06686	1.16356
OFRAG00000001930.1	16.412	0.0202534
OFRAG00000001931.1	1.01624	0.0478465
OFRAG00000001932.1	0.0582997	0.0522883
OFRAG00000001933.1	37.9896	133.487
OFRAG00000001934.1	13.3336	15.2899
OFRAG00000001935.1	0.092343	0.219412
[truncated: 16,658 more rows]
