# Supplementary material for: Distinct genomic routes underlie transitions to specialised symbiotic lifestyles in deep-sea annelid worms
Source: Nat Commun. 2023 May 17;14:2814. doi: 10.1038/s41467-023-38521-6 (PMC10192322; doi:10.1038/s41467-023-38521-6)
Supplement: Supplementary file 6 — Source Data [file 41467_2023_38521_MOESM6_ESM.zip › riftia_kallisto_tpm.tsv]

target_id	crown_our	trunk_wall_our	plume_1	plume_2	vestimentum_1	vestimentum_2	body_wall_1	body_wall_2	plume_3	vestimentum_3	vestimentum_4	vestimentum_5	trophosome_1	trophosome_2	trophosome_3	trophosome_4	trophosome_5	trophosome_6	body_wall_3	body_wall_4	body_wall_5	body_wall_6	plume_4	plume_5
RPACG00000000001.1	0	1.07131e-08	20.5333	10.643	2.41609	4.8092	4.70356e-05	2.37381	31.1028	1.26051	0.527373	1.33999	3.56239	2.23059	0	0	0	0.65855	0.500316	2.00949	2.15447	6.62576	6.40774	16.3389
RPACG00000000002.1	0.0415777	0.0372233	0	0.343786	0.0177425	0	0.154669	0.109015	0.596222	0.0341293	0.0135374	0	0.0621333	0	0	0.042863	0.10202	0.232125	0.0555001	0.051682	0	0.150967	0.332816	0.442166
RPACG00000000003.1	0	0	1.23136	0.201469	0	0	0.309707	0.0417012	0	0.0580945	0.0192782	0.040862	0.0320458	0	0	0	0	0	0.0820885	0	0	0.100013	0.467502	0.28935
RPACG00000000004.1	0	0	0	0	0	0	0	0	0	0	0	0	0	0	0	0	0	0	0	0	0	0	0	0
RPACG00000000005.1	0	0.0662365	0	0	0	0	0	0	0	0	0	0	0	0.288286	5.62269	0	0	0	0	0	0	0	0.222909	0
RPACG00000000006.1	0	0.0550673	1.23136	0.201469	0	0	0.309707	0.0417012	0	0.0580945	0.0192782	0.040862	0.0320458	0.0276673	0.271985	0	0	0	0.0820885	0	0	0.100013	0.467502	0.28935
RPACG00000000007.1	6.71168	1.46044	13.6343	11.571	0.581964	0.794547	6.85619	4.03852	1.63492	0.490446	0.666494	0.505928	3.16784	5.11464	6.96098	5.97119	7.44051	8.19936	2.20659	0.423948	0.613962	4.93771	15.1751	11.6763
RPACG00000000008.1	0	0	0.462036	0	0	0	0	0	0	0	0	0	0	0.0946724	0.120357	0	0.182569	0	0	0	0	0	0	0
RPACG00000000009.1	0.616344	0.412149	0	0	0.0534642	0	1.07427e-06	1.5642e-07	3.49142	2.67387e-07	1.13301e-07	1.24407e-07	0.260995	0.959506	1.92159	0.359657	0.22864	0.280799	3.65038e-07	0	0.213988	3.33703e-08	0.0901421	0
RPACG00000000010.1	0	0.0550673	1.23136	0.201469	0	0	0.309707	0.0417012	0	0.0580945	0.0192782	0.040862	0.0320458	0.0276673	0.271985	0	0	0	0.0820885	0	0	0.100013	0.467502	0.28935
RPACG00000000011.1	1.67163	0.415332	3.64233	0.532621	0.0844665	0	2.10149	0.611551	0.790406	0.13846	0.203339	0.0378951	0.182773	0.138417	1.56392	2.66124	1.78143	0.673127	1.46103	1.28774	0.52644	0.285329	3.22763	0.84089
RPACG00000000012.1	0	0	0	0	0	0	0.0234081	0	0	0	0	0	0	0	0	0	0.0335741	0.0401489	0	0	0	0	0.0373404	0.0747676
RPACG00000000013.1	0	0	0	0.160102	0	0	0	0.0339946	0	0	0	0	0.028428	0.0228146	0	0	0.0446571	0.0698196	0.0170801	0	0	0	0.0735686	0.201325
RPACG00000000014.1	0	0	0	0	0	0	0	0	0	0	0	0	0	0	0	0	0	0	0	0	0	0	0	1.42966
RPACG00000000015.1	3.49752	0.0163599	5.49163	2.68151	0	0	0.372163	0.174591	1.37796	0.0469106	0.0135352	0.079573	0.0808203	0.19596	5.80389	0.135574	2.91175	1.81301	0.235676	0.130337	0.256566	0.484731	9.45648	5.02817
RPACG00000000016.1	1.72639	0.368126	5.53991	3.33225	0	0	2.62789	0.378519	0	0.331317	0.264931	0	1.46364	0.598664	1.01099	0.377144	1.06908	0.724659	0.815069	0	0.959506	0.286096	9.60739	4.00381
RPACG00000000017.1	0	0	0	0	0	0	0.0768834	0	0	0	0	0	0	0	0	0	0	0	0	0	0	0.0491921	0	0
RPACG00000000018.1	0	0	0	0	0.0284404	0	0.0265646	0	0	0	0	0	0.384322	0.194992	0	0.572561	0	0	0.0196631	0	0	0	0	0
RPACG00000000019.1	0	0	0	0	0	0	0	0	0	0	0	0	0	0	0	0	0	0	0	0	0	0.330741	0	0
RPACG00000000020.1	0	0.0275692	0	0	0	0	0	0	0	0	0	0	0	0	0	0	0	0	0	0	0	0.06121	0	0
RPACG00000000021.1	0	0.00791188	0.0507963	0	0	0	0.112998	0.0741828	0	0.00728312	0	0	1.74501	0.856655	0	0.902309	0.0688614	0.115752	0.0313637	0.0882172	0.0637773	0.0919888	0.0894412	0
RPACG00000000022.1	0	0	0.146114	0	0	0	0.0405635	0.0708384	0	0	0	0	0	0.0371549	0	0.0349166	0	0.0667707	0	0.0631263	0.0910075	0	0.0854649	0
RPACG00000000023.1	0	0	0	0	0	0	0	0	0	0	0	0	0	0	0	0.0549502	0	0	0	0	0	0	0	0
RPACG00000000024.1	0	0	0	0	0	0	0	0	0	0	0	0	0	0.0786524	0	0	0	0	0	0	0	0	0	0
RPACG00000000025.1	0	0	0	0	0	0	0	0	0	0	0	0	0	0	0	0	0	0	0	0	0	0	0	0
RPACG00000000026.1	1.03449	0.0708863	2.83456e-07	4.2658	1.15882e-10	1.89239e-09	0.836656	2.26068e-08	3.98324e-09	2.2113e-09	5.91988e-09	0.0827759	5.91871e-08	0.380622	1.60992	0.449446	2.57294	1.06037	2.20799e-08	0.439232	7.17592e-09	2.096e-09	1.91315	1.82092e-07
RPACG00000000026.2	0.697613	0.307611	5.56002	7.64565e-05	0.104131	0.142109	0.716221	0.712035	1.75316	0.0563856	0.104323	0	0.648176	0.065816	0.470535	2.28823e-06	0	0.731319	0.511816	7.90993e-06	0.535118	1.61882	4.57979	3.97258
RPACG00000000027.1	1.36409	0.186608	0.815962	0	0	0	0	0.19566	0	0	0	0	0.627458	0.20585	0.517806	0.193329	0.923005	0.562542	0	0.174728	0	0	0.236994	0.416583
RPACG00000000028.1	47.3117	6.2054	30.5043	35.2492	0.844765	2.30322	22.9589	35.7952	17.0676	0.710612	1.41412	0.929152	45.0566	24.2553	28.6174	67.0825	69.1177	55.9048	12.0481	6.28779	7.89889	14.4748	58.4176	40.8837
RPACG00000000029.1	10.3033	0.856011	25.5487	21.8479	0.256745	2.10125	6.19985	2.39921	18.2255	0.185253	0.359186	0.304008	1.82137	2.97117	2.45128	3.9972	2.65915	2.2021	1.37863	1.84903	2.19311	3.55231	23.8994	17.3056
RPACG00000000030.1	1.72584	0.493668	4.70799	0.359488	0.0498519	0.814134	2.09956	1.38451	1.66545	0.119568	0.11396	0.0245732	1.55743	0.726051	1.97497	1.44488	2.51014	2.15279	0.518075	0.435367	0.209078	0.852771	5.60153	1.561
RPACG00000000031.1	1.67198	1.15564	3.93437	2.59455	0.740405	2.4494	4.32219	3.44393	4.19642	0.424736	0.642205	0.530661	27.9187	35.8031	4.83689	39.8394	4.1662	7.1443	2.13097	1.69958	2.39635	8.23181	5.84458	3.39101
RPACG00000000032.1	0	0	0.110947	0	0	0	0.154095	0.0538698	0	0	0.0125747	0	0	0	0	0.0265585	0.0501632	0.1013	0	0	0	0	0	0
RPACG00000000033.1	0.0177452	0.00596425	0	0	0	0	0.0428014	0.0562161	0.257361	0	0.00875733	0	0	0	0	0	0	0.0350561	0	0	0.0725319	0	0.0225911	0.0400129
RPACG00000000034.1	0.205784	0.162622	0.521762	0.112359	0	0	0.754419	0.304774	0	0.0149605	0.0712025	0.0231211	0.0645896	0.0399938	0.413046	0.0250476	0.353665	0.285362	0.19329	0.0453036	0.0655023	0.321259	0.275599	0.271085
RPACG00000000035.1	3.23354	0.0485497	5.9966	1.28363	0.0889697	0	0.249697	0.0726696	16.365	0	0	0.0658378	8.52066	11.2437	0.439744	11.3187	0.203422	0.205546	0.215643	0.064756	0.280038	0.651686	4.29615	5.88316
RPACG00000000036.1	0	0	0	0	0	0	0	0	0	0	0	0	0	0	0	0	0	0	0	0	0	0	0.0742303	0
RPACG00000000037.1	0	0	0	0.256029	0	0	0.0331553	0	0	0	0	0	0	0	0	0	0	0.0545103	0	0	0	0	0	0
RPACG00000000038.1	0.0313904	0	0.391958	1.12011	0	0.422765	0.0362808	0.0633846	0	0	0	0	0.121119	0.199497	0.109384	0.0312474	0.059084	0.298396	0	0	0	0.0473277	0.994031	1.08073
RPACG00000000039.1	0.0191915	0	0.0557349	0.120198	0	0	0.00775198	0.0135792	0	0	0	0	0	0.00712909	0	0	0	0.0126923	0	0	0.0701111	0.0201856	0	0.029002
RPACG00000000040.1	0.511232	0.0152329	3.99934	7.81444	0	0	0.0447297	0.0179448	3.18825	0	0.00488025	0	0.0113083	0.0300416	0	0	0.0472156	0	0	0.376751	0.0486383	0.0144503	3.21105	3.10087
RPACG00000000041.1	2.59818	0.319308	27.0011	28.2818	0	0	3.49337	0.543559	25.8618	0.159383	0.177378	0.0654422	0.208181	0.227957	0.852294	0.321214	0.305439	0.206089	0.323273	0.871257	1.53169	1.63007	20.082	22.8968
RPACG00000000042.1	3.8008	0.493234	29.5402	18.2513	0.424994	1.22553	3.40248	1.711	40.2705	0.312591	0.341063	0.553009	0.904218	1.46258	3.53258	0.406814	3.159	2.96164	1.16183	1.4794	3.06278	4.74487	13.6897	12.7591
RPACG00000000043.1	0	0	0	0.0997527	0	0	0	0	0	0	0	0	0	0.0710097	0.0385734	0.0111178	0.0418476	0	0	0	0	0	0	0
RPACG00000000044.1	0	0	0	0	0	0	0	0	0	0	0	0	39.7212	32.0621	0	54.9804	0	0	0.06873	0	0	0	0	0
RPACG00000000045.1	0	0	0	0	0	0	0	0	0	0	0	0	0.962172	0.951069	0	1.66838	0	0	0	0	0	0	0	0
RPACG00000000046.1	0.04511	0	0	0	0	0	0	0	0	0	0	0	0.565764	0.279135	1.00049	0.48084	0.165865	0.167702	0	0	0	0	0.214143	0
RPACG00000000047.1	0	0	0	0	0	0	0	0	0	0	0	0	3.32344	0.879303	1.47475	1.15615	0.157821	0.319898	0	0	0.213854	0	0	0
RPACG00000000048.1	0.0731745	0.00447393	0.0579295	0.0624614	0.00864271	0	0	0.0141132	0	0.00415923	0.00329828	0	0.0269039	0	0	0.00695982	0	0	0.0178902	0	0.0728652	0.0314707	0.969773	0.0602839
RPACG00000000049.1	0	0	0	0	0	0	0	0	0	0	0	0	0	0	0	0	0	0	0	0	0	0	0	0
RPACG00000000050.1	0	0	0	0	0	0	0	0	0	0	0	0	0	0	0	0	0	0	0	0	0.078829	0	0	0
RPACG00000000051.1	5.46971	1.53461	5.09521	8.26104	0.482673	0.328185	4.12626	5.32264	2.68244	0.318098	0.643367	0.504761	5.21918	2.22202	3.34139	4.70945	4.79501	7.36977	1.25533	1.14116	1.64247	4.79939	8.92237	10.2796
RPACG00000000052.1	15.3453	0.0896489	30.008	4.58182	0.0334072	1.0923	0.156095	0	28.3599	0	0	0.165094	54.2317	42.7133	0.140987	76.8323	0.0508162	0.307863	0.254196	0.145923	0.561576	0.488527	17.1128	34.6698
RPACG00000000053.1	3.30232	1.04901	8.01267	4.57373	0.281273	1.05545	6.4735	4.06202	5.12807	0.219958	0.372338	0.248549	5.97407	3.42864	4.80485	6.39167	5.9624	5.34016	1.94079	1.67734	2.18606	4.81172	9.11878	6.89729
RPACG00000000054.1	5.05009	1.39125	13.2855	9.08095	0.335643	0.914029	3.88476	2.33021	6.55093	0.161104	0.655642	0.248474	3.31853	1.15035	6.98502	1.41885	5.81683	5.55373	1.88805	1.71015	1.93745	4.96623	19.5134	12.2672
RPACG00000000055.1	2.79179	0.744625	5.45045	1.8592	0.128734	0.280748	1.89934	2.27076	2.30388	0.0618689	0.373134	0.0636943	1.04351	0.882656	1.80602	1.88673	2.26824	3.94689	0.587264	0.337436	0.270758	1.06545	5.83198	4.12637
RPACG00000000056.1	1.11114	0.278499	7.75897	3.69224	0.0852964	0.232271	1.55574	2.09004	2.85355	0.0614084	0.178804	0.0210459	0.488276	0.511584	1.98619	0.583781	2.59941	2.23231	0.797277	0.372508	0.537075	1.50944	5.37929	4.7502
RPACG00000000057.1	0.839029	0.363053	5.36226	4.85723	0.416522	0.929988	1.40328	1.20576	12.531	0.177658	0.180626	0.436697	1.58157	1.23355	1.22797	0.937646	1.16115	1.99449	0.672826	1.1997	2.15464	2.42471	2.96306	4.45677
RPACG00000000058.1	0	0	0	0	0	0	0	0	1.84387	0	0	0	0	0	0	0	0	0	0	0	0	0	0	0
RPACG00000000059.1	13.7195	2.1594	12.0827	27.763	0.323307	0	0.304057	0.527364	28.0429	0.305982	0.491315	0.315059	467.979	670.983	0	948.208	0	0	1.13901	1.4105	2.65722	0.398595	12.7455	25.6397
RPACG00000000060.1	2.33079	0.836234	8.36676	3.15764	0.117369	0.71189	2.18787	2.04432	0.878238	0.0596307	0.0970551	0.0711895	0.764403	0.765861	1.7535	1.06592	3.44419	1.87019	0.809662	0.322962	0.687347	1.78013	4.6591	3.91187
RPACG00000000061.1	0.407613	0.0259065	2.1887	1.33238	0	0	0.952648	0.185323	0.794983	0.0136471	0.00541234	0.0703119	0.66269	0.328317	0.277467	0.651118	0.2795	0.455338	0.342762	0.0413231	0.2689	0.482522	1.45234	1.58259
RPACG00000000062.1	0	0.00501519	0	0	0	0	0	0	0	0	0	0	1.09029	1.45605	0	1.76756	0	0	0	0.0277979	0	0	0.037586	0
RPACG00000000063.1	0.209559	0.0582754	0.989145	3.72836	0.169568	1.18186	0.111136	0	7.66433	0	0.0331502	0.143515	162.348	231.603	0.248453	235.009	0	0	0.205	0.203969	1.41568	0.817371	1.99124	1.84135
RPACG00000000064.1	1.1173	0.107232	2.31267	0.635886	0	0	0.944113	1.60498	1.47961	0.0282234	0.0839504	0.0363514	3.86817	4.02375	1.76283	8.77664	1.75654	2.37699	0.253187	0.170924	0.370731	0.588114	3.69688	2.71042
RPACG00000000065.1	300.961	126.027	236.949	185.348	8.43015	23.6992	88.4931	209.527	52.4234	6.07096	11.588	9.84695	164.955	99.5162	115.232	131.807	104.546	342.29	51.7662	27.5915	38.0445	108.839	347.996	260.631
RPACG00000000066.1	5.80139	1.10529	7.49439	10.9932	0.229096	1.24473	4.18116	5.6477	9.31281	0	0.311238	0.487398	6.74706	3.22357	6.84835	6.14991	4.38094	12.5685	1.88403	1.55505	1.10615	2.19046	10.9767	5.25585
RPACG00000000066.2	1.09282	1.25671	0	0	0	0	0.670613	2.39515	0	0.715721	0.152631	0	1.59346	1.1762	0.960713	1.64589	3.24043	3.63899	0.87591	0	0.403368	1.79237	1.49817	6.228
RPACG00000000067.1	8.51459	1.62824	9.90176	3.24097	0.112217	0.76466	7.20579	3.02418	0.627331	0.175244	0.449334	0.235884	1.54552	1.65898	2.95424	3.07244	2.42996	3.1843	2.40502	0.449364	0.353928	1.43463	13.9261	6.64564
RPACG00000000068.1	14.5055	3.37663	51.602	32.9443	1.9452	1.72995	9.87408	6.41982	21.7034	0.857606	1.54348	1.25434	1.48706	1.93889	3.24631	0.92707	2.23689	2.50383	4.28655	6.12609	7.50158	13.0266	41.7745	40.4923
RPACG00000000069.1	0.663831	0.212309	0	0	0	0	0	0.418696	0	0	0	0	11.3445	11.5164	0	8.78524	0	0.401229	0	0.374479	2.11913	0.633722	0.506172	0
RPACG00000000070.1	0.821366	0.180748	1.3665	0	0.302132	0	1.41918	1.47826	0	0.192518	0.0765969	0.0492712	0	0	0.289186	0.161965	0.154755	0	0.350309	0.292958	1.04911	1.11409	0.992969	0.349358
RPACG00000000071.1	0.68632	0.85126	0.942232	0.994137	0.138709	0.750254	3.38882	1.12856	1.52256	0.0662824	0.263775	0.338311	1.0165	0.594093	0.399503	1.22745	0.426088	1.08221	0.484012	1.41299	0.287718	2.21956	0.27385	1.92411
RPACG00000000072.1	0.0598891	0.0133858	0.169634	0	0	0	0.0471421	0	0	0.0242647	0	0	0.10493	0.0216352	0.0708157	0.223608	0.0383394	0.15477	0.0174471	0.0367603	0.265482	0.184329	0.0497206	0
RPACG00000000073.1	0	0	0	0	0	0	0	0	0	0	0	0	0	0	0	0.041747	0	0	0	0	0	0	0.102226	0
RPACG00000000074.1	0.113674	0	0	0	0	0	0	0	0	0	0	0	0	0	0	0	0	0	0	0	0	0	0.236994	0
RPACG00000000075.1	0.10509	0	0.082748	0.0891547	0	0	0	0	0.415026	0	0	0	0	0.0105771	0	0.0993591	0	0	0	0	0	0	0.145751	0.172087
RPACG00000000076.1	0.151379	0	5.30883	1.13951	0	0	0	0	3.8802	0	0	0.0468169	0	0.0541084	0	0.0254222	0	0.0484656	0	0.0459668	0	0.0384597	1.0573	1.31944
RPACG00000000077.1	0.218058	0.00473036	1.46908	0.197981	0	0	0.02554	0.0149118	0.717124	0	0.00348482	0.00452987	0.369555	0.0939424	0.0382068	0.919198	0.0829648	0.0697029	0.00630109	0	0.0192457	0.0110846	0.287623	0.70062
RPACG00000000078.1	41.6897	0.226341	97.5587	7.67842	0.106869	0	0.703373	0.174118	90.678	0.0510537	0	0.522459	292.331	318.515	0.460428	518.503	0.164301	2.33107	0.892014	0.466259	0.444681	0.393931	63.604	83.0545
RPACG00000000079.1	0	0.225509	1.75591	0	0	0	0	0	0	0	0	0	0.55483	0.453423	9.07323	1.2902	0.802148	22.0616	0	0	0	0	0	0
RPACG00000000080.1	1.22395	0.0503788	2.16844	0.934828	0.0215607	0	0.341767	1.00345	1.57179	0.0259354	0.0493648	0.064156	3.25578	3.4379	0.330962	6.74532	0.522527	1.54764	0.0892796	0.109922	0.249874	0.287965	1.25217	2.29314
RPACG00000000081.1	8.91981	0.227172	23.1672	4.97996	0	0.469856	1.21872	4.94224	25.8591	0.786588	0.329256	0.551514	22.8447	21.1863	1.48646	19.6872	2.12532	6.19155	0.781669	1.7625	2.34801	1.48689	11.4296	38.759
RPACG00000000082.1	364.683	26.4436	29.7646	186.246	8.75495	16.0506	21.1809	40.7664	89.124	3.2106	4.51667	5.71964	35.2491	16.229	16.2198	16.1033	12.2561	43.0699	17.2686	32.8505	51.8101	48.1258	93.5681	115.102
RPACG00000000083.1	0.0730397	0.0245173	0.188026	0.134883	0	0	0.296214	0.152474	0.209124	0	0.0213698	0	0.34907	0.24008	0.365822	0.27066	0.509849	0.314312	0.154764	0.0271951	0.117922	0.272409	0.183851	0.390501
RPACG00000000084.1	0	0	0.906485	0	0	0	0.502698	0	0	0	0	0	0	0	0	0	0	0.625714	0	0	0	0.328803	0	0
RPACG00000000085.1	1.92753	0.497479	7.74697	5.43396	0.143864	2.54751	1.89857	1.58411	0	0.154413	0.141151	0	1.9828	2.06493	13.7967	1.04266	12.2232	10.6661	1.29573	0.470317	1.36221	3.02525	7.93703	1.12638
RPACG00000000085.2	0.375423	0.226702	0	1.47994	0	0	0.247025	2.3826	3.16079	0.00115835	0.165169	0.159845	0	0	0.545751	0	0.596966	1.62178	0.25026	1.12065	0.0823825	0.000220687	0	3.10063
RPACG00000000086.1	0.18094	0	0.605681	0.130603	0.00903583	0	0.0336955	0.059021	0.810981	0	0.00344826	0.00896477	0.00937623	0.147181	0.0126015	0.0291056	0.0684104	0.606932	0.0187047	0.0394874	0.0952197	0.109681	0.373541	0.504196
RPACG00000000087.1	0.0714768	0	0.113203	0	0	0	0	0	0.189506	0	0	0	0	0.0579185	0.0117749	0	0	0.141789	0	0	0	0	0	0.0294523
RPACG00000000088.1	0	0	0	0	0	0	0	0	0	0	0	0	0	0	0	0	0	0	0	0	0	0	0	0
RPACG00000000089.1	0	0	0	0	0	0	0	0	0	0	0	0	0	0	0	0	0	0	0	0	0	0	0	0
RPACG00000000090.1	0	0	0	0	0	0	0	0	0	0	0	0	0	0.0077396	0	0	0	0	0	0.013151	0	0	0	0
RPACG00000000091.1	0	0	0	0	0	0	0	0	0	0	0	0	0.00726476	0.0480258	0	0.0563883	0	0	0	0	0	0	0	0
RPACG00000000092.1	0	0.0052416	0	0	0	0	0.0592012	0.0898844	0	0	0	0	0.182568	0.225912	0	0.200667	0	0	0.00477524	0	0	0	0	0
RPACG00000000093.1	0	0	0	0	0	0	0	0	0	0	0	0	0	0	0	0	0	0	0	0	0	0	0	0
RPACG00000000094.1	0	0	0	0	0	0	0	0	0	0	0	0	0	0	0	0	0	0	0	0	0	0	0	0
RPACG00000000095.1	0	0	0	0	0	0	0	0	0	0	0	0	0	0	0	0	0	0	0	0	0	0	0	0
RPACG00000000096.1	0	0	0	0	0	0	0	0	0	0	0	0	0	0	0	0	0	0	0	0	0	0	0	0
RPACG00000000097.1	0	0	0	0	0	0	0	0	0	0	0	0	0	0	0	0	0	0	0	0	0	0	0	0
RPACG00000000098.1	0	0	0	0	0	0	0	0	0	0	0.00325204	0	0.0265264	0.0073055	0	0	0	0	0	0	0	0	0	0
RPACG00000000099.1	0	0	0	0	0	0	0.0067278	0	0	0	0	0	0	0	0	0	0.0104921	0.158646	0	0	0	0	0	0
RPACG00000000100.1	0	0	0	0	0	0	0	0	0	0	0	0	0	0	0	0	0	0	0	0	0	0	0	0
RPACG00000000101.1	0	0	0	0	0	0	0	0	0	0	0	0	0	0	0	0	0	0	0	0	0	0	0	0
RPACG00000000102.1	0	0	0	0	0	0	0	0	0	0	0	0	0	0	0	0	0	0	0	0	0	0	0	0
RPACG00000000103.1	0	0	0	0	0	0	0.302408	0.06056	0	0	0	0.00230132	0	0	0	0	0	0.0141388	0.0319746	0	0	0.00562333	0	0
RPACG00000000104.1	0	0.00887451	0	0	0	0	2.70763	0.587294	0	0	0	0	0	0	0	0	0	0	0.205453	0	0	0	0	0
RPACG00000000105.1	0	0.00454873	0	0	0	0	3.99961	1.47382	0	0	0.00662094	0	0	0	0	0	0	0.0530976	0.383531	0	0	0.0421888	0	0
RPACG00000000106.1	0	0	0	0	0	0	0	0	0	0	0	0	0	0	0	0	0	0	0	0	0	0	0	0
RPACG00000000107.1	0.0731103	0.0140366	0.0903136	0.194568	0	0	0.125577	0.307827	0	0.00647707	0	0.0133491	1.07623	0.530928	0	1.01919	0	0.164615	0.0092947	0.0196115	0.198531	0.0490651	0.31811	0.0938878
RPACG00000000108.1	37.322	10.2784	71.5233	99.2175	7.37832	10.4025	86.5991	102.503	57.3845	3.90906	6.56994	6.85063	45.2996	31.5886	85.1799	48.9447	85.0189	158.89	34.318	20.7061	26.439	35.8835	148.181	104.141
RPACG00000000109.1	0.988648	0.346184	2.86135	1.38777	0.0533451	0.174675	1.44247	2.21266	1.07694	0.0821369	0.236133	0.126989	1.14047	0.695115	1.96518	1.00521	2.19776	3.76386	0.419693	0.29528	0.921742	0.945636	4.38981	2.86474
RPACG00000000110.1	0	0.0217152	0.51302	0	0	0	0.284433	0.123767	0	0	0	0	0	0	0	0	0	0	0.0526443	0	0.316863	0.37167	0	0.526621
RPACG00000000111.1	1.95886	0.507578	4.0036	2.8287	0.12044	0.164329	2.61084	1.65537	2.02646	0.0772726	0.191503	0.0846276	2.39562	1.78968	2.77244	3.2087	2.31046	2.37547	0.921184	0.453224	0.655672	1.68152	6.52033	3.67507
RPACG00000000112.1	0	0.0392402	0.234034	0.4985	0	0	0.0648999	0	0	0	0	0	0	0	0	0	0	0	0	0	0	0.08479	0.136544	0
RPACG00000000113.1	0	0	0	0	0	0	0	0	0	0	0	0	0	0	0	0	0	0	0	0	0	0	0.368788	0
RPACG00000000114.1	0	0	0	0	0	0	0	0	0	0	0	0	0	0	0	0	0	0	0	0	0	0	0	0
RPACG00000000115.1	6.76421	0.128653	9.24594	5.06438	0	0	1.2394	0.287165	4.86809	0.168367	0.0669628	0.215644	11.2038	11.9034	0.881963	11.531	0.675248	1.36887	0.794856	1.40839	0.367245	2.26859	7.46063	7.63879
RPACG00000000116.1	0.0720708	0.150351	0.475516	0	0	0	0.337272	0.708795	0	0	0.0196635	0	0	0.0517785	0.105791	0	0.111835	0	0	0	0.139924	0.290383	0	0
RPACG00000000116.2	2.02704	0.821293	5.67408	0	0	0.97071	3.53662	2.00787	0	0.0454845	0.0953833	0.093301	1.1014	1.07757	5.17692	0.529806	3.79928	3.89737	1.14802	0.273639	0.79257	7.18328	2.68251	1.96604
RPACG00000000116.3	2.46432	0.0148893	5.23654	6.14495	0.170044	0	1.45252	1.42911	3.89952	0.0914983	0.151718	0.086454	0.749854	1.16615	6.753	0.771042	6.82633	3.49638	0.566455	0.717202	0.374154	2.29544	7.55922	4.22262
RPACG00000000117.1	0	0.456676	0	0	0	0	0.640706	1.11123	0	0	0	0	0.360153	0	2.94128	0.278203	3.13373	2.64994	0.240176	0	0	0.419087	0.671335	0
RPACG00000000118.1	0.0526872	0.0175357	0.21126	0	0	0	0.117167	0	0	0	0	0	0	0.0535494	0	0	0	0.0967293	0.0433736	0	0	0.382687	0	0
RPACG00000000119.1	0.978935	0.599525	2.86334	0.692171	0.206271	0.764034	3.90034	2.57434	2.06683	0.134732	0.362685	0.266845	0.412734	0.284208	2.60802	0.302552	2.20798	5.04738	1.17403	0.976577	1.49084	3.04847	2.08819	1.00207
RPACG00000000120.1	4.64156	0.795542	44.1335	18.2119	0.976551	2.00579	8.80021	2.50699	10.9079	0.997376	1.3503	0.485482	3.76712	1.63695	0.93969	3.74815	1.4918	0.726622	3.94353	3.07949	3.47592	9.51156	42.8717	28.9291
RPACG00000000121.1	13.3726	1.304	483.642	228.976	2.79328	2.33557	39.2205	16.0268	132.689	2.74324	4.0628	1.61854	27.6402	10.1173	2.85778	23.0434	4.27618	3.33098	17.6521	13.1263	18.8671	45.4513	345.841	311.522
RPACG00000000122.1	9.75416	3.24129	44.0632	30.6783	3.66551	55.8322	15.7974	10.8499	52.9576	1.23203	1.64335	3.05718	3.42381	7.09771	12.677	3.45229	9.0927	13.8899	5.35222	9.01544	9.8082	79.1405	27.0019	27.4421
RPACG00000000123.1	6.82696	1.35305	3.51181	3.75572	0	0	2.44976	0	0	0.247025	0	0.255009	0.55483	0.453423	3.78051	0.430067	3.20859	4.08548	2.20333	2.29179	1.07204	6.4156	4.10242	5.39231
RPACG00000000124.1	2.97489	1.42838	10.0454	4.67974	0.111915	0.523604	6.02105	3.44618	1.34551	0.0923331	0.286772	0.122952	1.83304	1.97375	9.3501	0.965608	8.27784	6.56372	2.17306	0.53567	0.674009	5.33597	8.765	4.65602
RPACG00000000125.1	0	0.127323	0	0	0	0	0.276167	0	0	0	0	0	0	0	0	0	0.450008	0	0	0	0	0	0.577777	0
RPACG00000000126.1	1.63408	0.369391	5.44341	0.831166	0	0.278969	1.79991	0.834882	3.29578	0.0553394	0.0780297	0.0887125	1.11444	0.953218	1.60636	1.93498	1.82048	1.52331	0.520532	0.595741	0.376951	2.00255	3.64875	2.76298
RPACG00000000127.1	189.786	6.15697	113.206	113.225	0.864982	2.1295	26.504	27.0249	26.5183	0.925128	1.63867	1.62851	5.62656	4.54353	32.907	4.26919	30.994	45.4075	12.8666	4.71316	7.80317	15.3556	164.066	138.32
RPACG00000000128.1	2061.43	877.829	1319.6	2425.69	521.961	1272.43	1429.17	1619.93	2585.3	264.401	278.704	383.441	570.257	842.781	943.826	267.695	902.454	1409.04	559.518	1388.16	1575.25	2926.57	1807.14	2397.44
RPACG00000000129.1	20.5903	0.663723	8.92623	3.24845	0.0817439	0.223012	0.63535	3.13706	8.24693	0.111416	0.161147	0.202608	0.807317	0.350498	4.62456	0.492753	4.60432	11.0356	0.583121	0.555639	0.980107	1.24672	3.89601	3.42005
RPACG00000000130.1	4.09362	1.42555	12.3668	8.54788	0.218978	1.03135e-08	2.49946	2.88337	0	1.98764e-09	0.160631	1.31937e-09	1.10852	0.628423	3.09144	1.75412	1.62166	4.80254	0.671442	0.746077	3.35325	5.6672	7.88846	7.22031
RPACG00000000130.2	5.15938	2.21632	35.8373	19.9837	0	2.25045	8.5023	6.09965	9.93728	0.137324	0.357688	0.172712	2.2432	1.94787	16.8223	1.26275	11.5395	15.0683	2.92097	1.27743	0	7.32495	30.4749	22.8704
RPACG00000000131.1	0.349869	0.132694	0.876967	1.04939	0.10167	0.396227	0.812876	0.474383	1.95345	0.0489054	0.0831246	0.0935854	1.96026	1.08319	0.608857	1.20471	0.726505	0.865914	0.310857	0.253863	0.611814	1.02346	1.37268	1.82293
RPACG00000000132.1	644.989	80.1116	235.209	584.849	27.8464	49.1702	151.572	327.633	329.516	13.5636	15.6398	16.1501	115.547	45.9369	103.722	77.2658	128.854	172.812	114.983	141.337	166.626	173.972	435.117	668.21
RPACG00000000133.1	12.2825	3.96973	50.8095	33.4325	0.255319	2.38469	7.07774	6.67768	5.52758	0.64804	0.363956	0.283047	1.20714	0	5.81913	0.538054	5.97554	6.02556	2.08809	0.923218	0	3.89023	45.0716	32.3965
RPACG00000000133.2	3.06545	1.4216	5.05776	0	0	0	4.43556	5.14286	2.82429	0	0.342768	0.336288	0.458446	1.11396	3.03864	0.814714	1.76126	4.03125	2.59761	1.29701	1.40621	4.59015	6.27733	7.66773
RPACG00000000134.1	8.04155	1.94356	39.8582	23.8687	1.03613	3.25615	12.968	6.57479	15.5618	0.726986	1.1089	0.806641	3.5247	4.1659	8.14672	2.69566	7.22229	6.74378	4.60658	2.49469	2.76114	16.1398	27.8787	26.3589
RPACG00000000135.1	0.0474089	0	0	0	0	0	0	0	0	0	0	0	0	0	0	0	0.0452237	0	0	0	0	0	0	0
RPACG00000000136.1	0.037018	0	0.188716	0	0	0	0	0	0	0	0	0	0	0.0617443	0	0	0	0	0	0	0	0	0.0892156	0
RPACG00000000137.1	0	0	0	0	0	0	0	0	0	0	0	0	0	0	0.0539209	0	0.0407401	0	0	0	0	0	0	0.0934238
RPACG00000000138.1	0.0777859	0.0162824	0	0	0	0	0	0	0	0	0	0	0.0428169	0.0425363	0	0	0	0	0	0	0	0	0	0
RPACG00000000139.1	0.0183541	0	0.116407	0	0	0	0.0550652	0	0	0	0	0	0	0	0.0706843	0	0.0298405	0.0301046	0	0	0	0	0	0
RPACG00000000140.1	1.93458	0.0382493	6.41632	0.490972	0.011324	0	0.0844754	0.0924608	4.19071	0.00544842	0.00864218	0.0730009	3.94901	2.81521	0.0316107	9.885	0.0686165	0.121078	0.0468934	0.0494847	0.0954388	0.123755	2.69755	3.63279
RPACG00000000141.1	1.32352	0.0142842	5.61774	0.708973	0.00265058	0	0.0518601	0.0389522	3.45343	0.00255233	0.00607054	0.0539634	2.42174	1.76124	0.165969	4.50372	0.108236	0.137356	0.0365552	0.0193079	0.0614987	0.122135	2.73878	3.26429
RPACG00000000142.1	0.249362	0.180099	0.652908	0.701754	0.0728805	0.132463	0.34023	0.158708	0.271802	0.0467068	0.0648591	0.0360677	1.1107	0.353964	0.408768	0.626018	0.922256	0.521186	0.0839448	0.0707554	0.204418	0.177366	0.526329	0.423239
RPACG00000000143.1	8.8235	2.01145	70.9041	14.7807	1.0348	3.26031	6.74078	13.9335	8.49222	0.80694	1.46475	1.1724	9.50893	5.69602	10.6034	9.33301	13.0217	32.9022	3.607	2.51163	3.33834	8.08501	28.2155	18.6706
RPACG00000000144.1	5.12184	0.502875	6.11021	0	0	0	0	0	0	0	0	0.593518	7.08565	7.88766	0	5.48825	0	0	0	0	1.24972	1.48317	8.33132	2.08704
RPACG00000000145.1	1.75782	0.017061	6.21551	1.15004	0	0	0.0595401	0.104083	1.77996	0.0306104	0.0121486	0.0157493	0.795112	1.03757	0	0.872352	0.0484511	0	0.0661083	0.0927838	0.133924	0.116452	3.45236	4.21681
RPACG00000000146.1	9.21176	1.60323	14.1567	5.61339	0	0.192617	1.45382	1.09711	0	0.10186	0.0673862	0.0174645	0.625077	0.272635	3.38396	0.483941	3.69001	4.72602	0.342411	0.257344	0.222789	0.646388	8.2459	4.92384
RPACG00000000147.1	6.97846	1.5161	19.2464	11.6815	0.46756	3.33136	6.32032	4.99361	13.6529	0.241799	0.987232	0.85281	5.05054	4.77707	3.49427	4.05478	2.4851	3.31658	2.91158	3.35131	6.42176	12.3649	13.0829	11.1459
RPACG00000000148.1	0.308819	0.0725827	2.10936	0	0	0	0.116277	0.593843	1.32389	0.0487673	0.0641839	0.0428225	0.101533	0.667324	0.0749145	0.203043	0	0.0460148	0.0484456	0.100776	0.202481	0.26741	0.494153	1.26373
RPACG00000000149.1	0	0	0	0	0	0	0	0	0	0	0	0	0	0.0921479	0	0.134371	0	0	0	0.0917939	0	0	0	0
RPACG00000000150.1	0.00882849	0	0	0	0	0	0	0	0	0	0	0.0248005	0	0	0	0	0	0	0.0173198	0	0	0	0	0.0873134
RPACG00000000151.1	0	0	0	0	0	0	0	0	0	0	0	0	0	0	0	0	0	0.0870802	0	0	0	0	0	0
RPACG00000000152.1	0	0	0	0	0	0	0	0	0	0	0	0	0	0	0	0	0	0	0	0	0	0	0	0
RPACG00000000153.1	0	0	0	0	0	0	0	0	0	0	0	0	0	0	0	0	0	0	0	0	0	0	0	0
RPACG00000000154.1	0	0	0	0	0	0	0	0	0	0	0	0	0	0	0	0	0	0	0	0	0	0	0	0
RPACG00000000155.1	0	0.000378264	0	0	0	0	0	0	0	0	0	0.0336027	0	0	0	0	0	0	0	0	0	0	0	0
RPACG00000000156.1	0	0	0	0	0	0	0.00671147	0	0	0.013628	0	0.0178535	0	0	0	0	0	0.0389404	0	0	0.187458	0.0612695	0.0626915	0
RPACG00000000157.1	0	0	0	0	0	0	0	0	0	0	0	0	0	0	0	0	0	0	0	0	0	0	0	0
RPACG00000000158.1	0	0	0	0	0	0	0.00671147	0	0	0.013628	0	0.0178535	0	0	0	0	0	0.0389404	0	0	0.187458	0.0612695	0.0626915	0
RPACG00000000159.1	0	0	0	0.310278	0	0	0.0653234	0	0.525019	0	0	0	0.0362796	0	0	0	0	0	0	0	0	0	0	0
RPACG00000000160.1	0	0	0	0	0	0	0	0	0	0	0	0	0	0	0	0	0	0	0	0.0225412	0	0	0	0
RPACG00000000161.1	0	0	0	0	0	0	0	0.0715554	0	0	0	0	0.0127812	0	0	0	0	0	0	0.0322237	0.125224	0.0736644	0	0
RPACG00000000162.1	0	0.000378264	0	0	0	0	0	0	0	0	0	0	0	0	0	0	0	0	0	0	0	0.0488628	0	0
RPACG00000000163.1	0.0089212	0	0	0	0	0	0	0	0	0	0.00305313	0	0	0	0	0	0	0	0	0	0	0.0185741	0	0
RPACG00000000164.1	0.0218737	0.0139732	0.12264	0	0	0	0.0484287	0.110172	0	0	0.020946	0	0	0	0.0255164	0	0	0	0	0.0672868	0.197842	0.107653	0.203539	0.0638055
RPACG00000000165.1	10.9024	5.90977	23.877	13.8218	0.917165	1.8198	12.97	20.4882	7.40183	0.738668	1.8532	1.37748	16.7722	14.153	26.2056	26.695	28.3585	38.6983	5.97335	2.69842	5.44736	9.09836	28.8261	20.3032
RPACG00000000166.1	1.65958	0.318463	1.74999	3.685	0.256483	1.38272	0	0.418696	0	0.122224	0.195824	0.250164	0	0.442938	0.373177	0	0	1.20369	0	0.374479	1.05957	2.85175	1.01234	3.54517
RPACG00000000167.1	1.06243	0.390594	7.00583	5.12193	0.25313	0.497334	1.13042	1.28131	7.60934	0.170524	0.28206	0.502194	34.6229	27.3916	2.30257	60.0302	1.43233	1.97152	0.706983	0.929192	1.85632	1.57172	3.35394	5.33169
RPACG00000000167.2	0	0.0628116	2.09346	5.17177e-08	0	5.11082e-09	0.588528	1.19777	1.31184e-08	0	0	0	1.10799	2.25273	0	1.06579	0.673941	0.997777	0.0745043	2.94677e-09	0	0.643757	1.036	0
RPACG00000000168.1	16.8484	0.0270428	34.5564	3.30431	0	0	0.172579	0.149859	22.3413	0.0439467	0	0.0899861	5.56384	3.77532	0.263309	7.83007	0.141081	0.572275	0.191558	0.400882	0	0.790052	13.4047	24.8777
RPACG00000000169.1	18.2777	6.48206	49.2354	58.6769	2.79058	4.6185	31.0771	31.9928	33.4743	1.70583	2.58356	3.07385	10.9562	8.8141	22.7639	10.1585	21.2756	32.1792	13.9242	6.01398	10.8196	18.2486	74.0552	63.2897
RPACG00000000170.1	18.4959	1.01316	10.8519	8.7296	0.304343	0	5.00801	1.2387	21.6657	0.072598	0.0578415	0.296687	5.57784	4.17541	3.94523	5.14112	2.80449	4.99917	0.531585	1.10841	1.26065	4.49673	21.9177	20.588
RPACG00000000171.1	0	0.00969426	0	0	0	0	0	0	0	0	0	0	0.035238	0	0	0.0281694	0	0	0	0.0595062	0	0	0	0
RPACG00000000172.1	0	0.039626	0	0	0	0	0	0	0	0	0	0	0	0	0	0	0	0	0	0	0	0	0	0
RPACG00000000173.1	0	0.0364123	0	0	0	0	0	0	0	0	0	0	0	0	0	0	0	0	0	0	0	0	0	0
RPACG00000000174.1	0	0.13234	0	0	0	0	0	0	0	0	0	0	0.194045	0	0	0	0	0	0	0	0	0	0	0
RPACG00000000175.1	0.0211248	0	0	0	0	0	0	0	0	0	0	0	0	0	0	0	0	0	0	0	0	0	0.0464033	0
RPACG00000000176.1	0.0278131	0	0.122779	0	0	0	0	0	0	0	0	0	0	0	0	0.0210481	0	0	0	0	0	0	0.0721809	0
RPACG00000000177.1	0	0.0261833	0	0	0	0	0.431819	0.133429	0.905719	0	0	0	0	0	0	0	0	0	0.0794073	0.951434	0.170763	0	0	0.284003
RPACG00000000178.1	0	0.0414536	0	0	0	0	0	0.0301082	0	0	0	0	0	0	0	0	0	0	0.0146231	0	0.0387144	0	0	0
RPACG00000000179.1	0	0.0414536	0	0	0	0	0	0.0301082	0	0	0	0	0	0	0	0	0	0	0.0146231	0	0.0387144	0	0	0
RPACG00000000180.1	0	0	0	0	0	0	0	0	0	0	0	0	0	0	0	0.0439437	0	0	0.0466922	0	0	0.145787	0	0
RPACG00000000181.1	0	0	0	0	0	0	0	0	0	0	0	0	0	0	0	0	0	0	0	0	0	0	0	0
RPACG00000000182.1	0	0.0275068	0	0	0	0	0.0427994	0	0	0	0	0	0	0	0	0	0	0	0	0	0	0	0	0
RPACG00000000183.1	0.0160072	0.0257213	0.0706762	0	0	0	0.0821501	0.0471004	0.161188	0.00692789	0	0	0	0.012357	0	0.0348332	0	0	0.0221505	0	0	0.0736902	0	0
RPACG00000000184.1	0	0	0	0	0	0	0.0327029	0	0	0	0	0	0.0427925	0	0	0	0	0	0	0	0	0.0657004	0.0738492	0
RPACG00000000185.1	0	0.0150233	0.330838	0	0	0	0	0	0	0	0	0	0	0	0	0	0	0	0	0	0	0	0.0464033	0
RPACG00000000186.1	0	0.0275068	0	0	0	0	0.0427994	0	0	0	0	0	0	0	0	0	0	0	0	0	0	0	0	0
RPACG00000000187.1	0.0160072	0.0257213	0.0706762	0	0	0	0.0821501	0.0471004	0.161188	0.00692789	0	0	0	0.012357	0	0.0348332	0	0	0.0221505	0	0	0.0736902	0	0
RPACG00000000188.1	0	0	0	0	0	0	0.0327029	0	0	0	0	0	0.0427925	0	0	0	0	0	0	0	0	0.0657004	0.0738492	0
RPACG00000000189.1	0	0.0150233	0.330838	0	0	0	0	0	0	0	0	0	0	0	0	0	0	0	0	0	0	0	0.0464033	0
RPACG00000000190.1	0.636523	23.9197	0.850235	0	0	14.0268	19.7456	86.6364	0.698871	0.060277	0.191635	0	4.78662	6.30276	0	14.3252	0.0961879	0	22.2125	6.58864	0.526694	14.0925	0.496186	0
RPACG00000000191.1	0.0514528	0.146438	0	0	0.0321591	1.57737	0.570931	0.735388	0	0.0308956	0.0245239	0.0794784	1.64466	5.35139	3.30104	1.06538	8.60751	3.11082	0.467094	0.842849	0.27034	0.235091	0	0.224007
RPACG00000000192.1	0	0.0625234	0.106935	0	0.0478079	0.347758	0.163534	0.156149	0	0	0.00607991	0.0236904	18.6976	37.8799	0.311905	26.9491	0.459066	0.268064	0.132046	0.092843	0.033558	0.0580957	0.0313784	0
RPACG00000000193.1	4.46677	1.01683	14.5159	9.10942	0.566934	1.81598	5.04197	6.43563	5.01526	0.15263	0.577984	0.631968	16.1017	12.1691	4.28205	21.7141	4.67436	8.47073	2.03018	1.96821	2.5513	6.82857	14.6529	10.8083
RPACG00000000193.2	1.08126	0.0736292	3.62202	2.63001	0	1.02903e-07	0.757321	1.63766	9.90854	0.111556	0	0.255048	0.272722	1.00592	0.230487	0.180463	0.396264	3.28178	0.198832	0	0.749353	0	2.46011	3.7019
RPACG00000000194.1	0.759884	0.273309	14.9499	10.6051	0.22093	0	1.45054	1.56387	7.3522	0.0352628	0.308346	0.976803	0	1.63965	0	0.236999	0.225628	0.228516	0.613709	2.78546	4.00322	2.79851	5.08549	5.37306
RPACG00000000195.1	2.37853	0.411654	8.40619	3.33333	0.242935	0.529853	2.0187	1.34902	10.3285	0.186827	0.259437	0.42079	5.57876	6.91271	2.0779	5.47766	2.2503	2.71761	0.554035	1.06133	1.07319	1.24156	7.03368	6.94112
RPACG00000000196.1	28.7121	2.67649	90.9005	28.6282	1.1169	4.40602	8.21011	20.5721	57.5941	0.647191	1.07175	1.25518	7.09253	9.57048	15.3608	8.40491	20.6414	30.6219	2.58554	2.24283	6.14662	6.81102	48.951	44.9189
RPACG00000000197.1	0	0	3.18998	6.11137	0	0	0	2.29939	2.17119	0	0.312918	0.272515	0.843125	0	0	1.15131	0	0	0.558121	0.567256	0	0	0	0
RPACG00000000198.1	1.70662	0.00816884	15.5214	3.69827	0	0	1.53984	0.271175	22.834	0	0.0119209	0.224516	0	0	0	0	0	0	0.377549	0.159282	0.296095	0.161775	6.11497	9.40453
RPACG00000000199.1	0.811459	0	22.3099	3.49655	0	0	0.021423	0.0382822	28.8902	0	0	0	0.0177533	0	0	0.0137674	0	0.0523033	0	0	0	0.113832	9.56474	19.8166
RPACG00000000200.1	9.39495	0.0436311	133.669	41.9471	0	0	0	0	285.634	0	0.0200559	0	0	0.0451011	0	0	0	0	0.0364848	0.0766249	0	0.0643496	60.6838	135.147
RPACG00000000201.1	0	0	0	0	0	0	0	0	0	0	0	0	0	0	0	0	0	0	0	0	0.0975228	0	0.0590674	0
RPACG00000000201.2	5.1451	0	4.45884	3.45012	0	0	0	0	4.62242	0	0	0	0	0	0	0	0	0	0	0	0	0	7.59514	7.48894
RPACG00000000201.3	13.139	1.5242	69.4899	19.2731	0.749331	5.64519	2.59137	2.26018	70.3255	0.331595	0.351264	0.709456	1.9822	1.92564	2.45321	1.39169	2.20173	2.49378	1.07907	3.01955	5.55423	3.73704	30.9012	47.7554
RPACG00000000202.1	0	0	0	0	0	0	0	0	0	0	0	0	0.469658	0.19224	0	0.181402	0	0	0.156952	0	0	0	0	0
RPACG00000000203.1	0	0	0	0	0	0	0	0	0	0	0	0	0	0	0	0	0	0	0.734444	0	0	0	0	0
RPACG00000000204.1	0	0	1.61373	1.69791	0	0	0.222802	0	2.58344	0.112569	0.180143	0.115194	0	0.203517	0	0	0	0	0.166326	0.345478	2.44329	0	0	0
RPACG00000000205.1	0.0747416	0.0249632	0.307839	0	0	0	0.128175	0.074598	0	0	0.0174009	0.0900956	0.570495	1.13461	0	2.3532	0	0	0	0	0.862273	0.0557582	0.0900056	0.158916
RPACG00000000206.1	0.68632	0.761654	2.8267	0	0	0	1.69441	2.48282	0	0	0.369284	0	1.0165	0.712912	0.998758	0.781104	1.27826	4.32885	0.580815	0	0	0.853676	4.65545	0.962055
RPACG00000000207.1	1.13879	0.374739	6.23456	5.03056	0.2078	0.510331	1.97628	2.42625	5.36069	0.0999883	0.25375	0.257653	1.2508	1.21137	1.97159	1.00403	1.65234	2.53865	0.817412	0.923217	1.33555	2.18232	6.32041	5.00002
RPACG00000000208.1	2.94797	4.18919	6.47564	3.34567	0.292855	0.987123	7.87668	12.548	1.50275	0.100099	0.496844	0.135565	1.65155	0.875727	7.6773	1.18353	9.08653	6.13474	3.81917	1.57233	1.52919	3.75451	9.21118	3.85997
RPACG00000000209.1	20.3184	5.81963	17.0991	11.8487	0.48494	5.78872	11.0235	12.8155	19.2761	0.741745	0.995977	1.13945	16.5057	10.7116	7.93206	11.6187	9.68888	21.0038	4.3167	4.51344	4.64787	8.94058	23.3287	12.4499
RPACG00000000210.1	8.51158	1.50519	4.55923	13.888	0.834432	0	2.59115	4.06961	15.0457	0.14005	0.393053	0.379956	3.95956	3.6052	1.84572	1.32786	2.47686	5.82302	1.33967	2.56074	2.68679	4.39195	11.5959	12.9942
RPACG00000000210.2	2.71943	0.344769	3.03722	7.37888	0	2.21335	1.28931	2.87248	4.65616	0.182485	0.100944	0.270082	0.988892	1.12077	0.586435	1.3236	0.247346	1.86956	0.279846	0.410849	1.60781	1.24314	4.00639	5.51489
RPACG00000000211.1	38.233	8.0237	32.911	32.5398	1.17244	1.36479	17.8424	18.7185	17.6158	1.0822	1.91225	1.06814	70.5118	48.6134	32.4495	93.7294	26.2138	40.7435	8.03056	4.01997	3.49746	10.0676	71.6742	51.4752
RPACG00000000212.1	1.63148	0.343518	6.0015	3.6649	0.0661872	0	1.62696	2.0178	6.91428	0.0530309	0.201968	0.360433	1.05434	1.39933	1.14371	0.906088	0.669766	1.14885	0.533527	0.610471	1.34629	3.9718	3.21534	3.07535
RPACG00000000213.1	0.164549	0.0323157	0.891934	0.383289	0.185784	0	0.0495709	0	4.15551	0.0127544	0.0101217	0.0262599	0.110334	0	0.0372445	0	0.040319	0.162775	0.0917302	0	0.167447	0.16485	0.418222	0
RPACG00000000213.2	0.315843	0.0308077	0	9.69752e-07	8.04805e-08	0	0	0.0858136	0	7.08038e-08	7.23282e-08	9.45064e-08	1.07345e-06	0.112576	0	0	3.43654e-07	0	0	0	4.39167e-07	0.156603	0	0.45763
RPACG00000000214.1	8.43576	1.46323	16.1668	14.1238	0.56103	2.03067	2.10813	3.05139	29.9713	0.447326	0.177875	0.549499	15.723	9.28583	2.81495	5.63918	2.01107	4.36979	1.6253	1.63235	5.65415	3.21694	11.0637	12.985
RPACG00000000215.1	1.97528	0.79993	6.50795	6.4839	0.401654	0.901832	2.58079	2.23809	5.28746	0.158995	0.198253	0.268957	3.65779	2.22752	2.74906	4.20477	2.43938	3.40278	1.42045	1.58273	1.44147	4.45572	7.53848	6.75087
RPACG00000000216.1	5.09706	1.43905	8.0522	11.9814	0.158544	1.29199	6.2496	3.10531	8.78394	0.227648	0.331839	1.01165	1.48923	0.882212	0.792804	1.33925	0.729215	1.84675	2.09248	2.53703	4.30618	4.17993	4.84602	7.70987
RPACG00000000217.1	3.32582	0.949394	6.82327	9.1311	0.617655	0.480961	5.05537	4.03532	13.8083	0.310889	0.515922	0.436323	1.4065	1.1847	4.58614	0.828974	4.55999	5.59603	2.29808	1.49896	1.85499	3.08044	11.7038	9.42563
RPACG00000000218.1	2.37394	0.459522	10.5287	4.78579	0.110387	1.47244	2.23043	2.68393	3.30054	0.07081	0.262084	0.182439	1.27309	1.85052	2.46596	1.24449	3.14055	5.49048	0.761937	0.589562	1.08527	3.60476	6.83374	6.28667
RPACG00000000219.1	88.0634	33.048	129.47	73.0142	1.60651	17.3126	45.2052	43.7091	29.2539	1.01818	2.1461	1.17461	28.2252	12.2507	37.744	20.5208	44.0118	92.0982	15.2573	10.1475	13.2394	64.4945	102.984	88.8401
RPACG00000000220.1	0.352253	0.112408	0.911761	0	0	0	0	0	0	0	0	0	5.3628	3.46717	0	4.80275	0	0.418628	0	0	0	0	0	0
RPACG00000000221.1	0	0.00436095	0	0	0	0	0	0	0	0	0	0	0.242125	0.214152	0	0.228009	0	0	0	0.0242583	0	0	0	0
RPACG00000000222.1	0	0.0369213	0	0.325098	0	0	0.0421632	0.0736212	1.0047	0	0.0171736	0	9.80554	6.37109	0.0636559	6.3866	0.0687022	0.347111	0.0624224	0.328014	0.189122	0.165069	0.0888258	0
RPACG00000000223.1	0.0468804	0.104885	0.0669216	0	0	0.108721	1.24643	0.0976646	0	0.0191689	0.030416	0.0197433	1.36652	1.07642	0.0279074	1.28418	0	0.396673	0.137698	0.261281	1.1328	0.0484777	0.0785107	0
RPACG00000000224.1	0	0.0881553	0	0	0	0.740853	0.514701	0.223	0	0.0654305	0	0	0	0.234586	0	0.330593	0	0	0.0955716	0.199304	0.852248	0.505621	0	0
RPACG00000000225.1	2.11848	0.429199	0.996277	1.60208	0.147987	0.403128	4.08108	2.23599	0.412986	0.142118	0.155143	0.073092	0.923686	0.380428	2.44925	0.566059	2.64676	2.50249	1.92007	0.430907	0.621639	1.21799	5.83195	2.44748
RPACG00000000226.1	2.27444	0.252812	6.52947	1.93731	0	0.877449	0.805068	0.526806	3.58832	0.0773156	0.0614171	0.1059	0.615834	0.552467	1.97976	0.994936	2.62595	1.90824	0.893956	0.15642	0.112643	1.77391	4.97991	2.99101
RPACG00000000227.1	33.4268	5.33679	35.8614	28.3242	1.40008	3.44472	6.1098	14.3008	29.3807	1.03436	0.725804	1.24222	5.7218	6.98123	9.33617	3.68608	7.04319	15.7033	4.34791	4.62923	6.60812	12.9849	35.4331	24.7211
RPACG00000000228.1	4.34334	1.2595	10.5644	8.22474	0.569464	2.83498	4.46177	3.5181	11.0796	0.309404	0.462712	0.355314	7.58986	6.40859	6.18068	6.40016	4.2113	4.47761	1.91651	2.30757	2.08325	7.47227	9.70451	8.45432
RPACG00000000229.1	2.60247	0.443517	5.52114	2.60833	0.157325	0.101019	1.38908	1.31476	1.03821	0.0623474	0.120076	0.0504972	1.4981	0.848908	3.13647	1.20729	3.36327	3.41906	0.702443	0.350501	0.351073	1.06721	6.06662	3.90516
RPACG00000000230.1	67.3137	0.139059	90.4267	10.2069	0	0	1.60498	0.694683	70.2746	0.0679928	0	0.416288	1.78819	1.46393	3.27931	1.03048	3.06184	8.88143	0.297878	3.93692	1.18026	1.40128	41.0471	42.9443
RPACG00000000231.1	1.08996	0.226695	1.18396	1.27375	0.0195934	0.213735	0.950836	1.11997	0.658203	0	0.0224229	0.0388146	0.50877	0.352682	1.06968	0.994026	1.18908	1.70942	0.108274	0	0.206206	0.238238	1.65915	0.751185
RPACG00000000232.1	0.0432274	0	0.640888	0	0	0	0	0.0444913	0	0	0	0	0.0283129	0	0	0.0219361	0	0	0	0	0.0572827	0.0331627	0.375604	0.189799
RPACG00000000233.1	0	0.00977062	0.437143	0.134397	0	0	0.104169	0.395004	0	0.00894664	0.00709761	0	0.0193228	0	0	0	0.0282225	0.227763	0.0128505	0	0	0.0452374	0.439652	0.389096
RPACG00000000234.1	26.412	0.0546955	72.7892	4.61775	0	0	0.454238	0.52371	44.0787	0	0	0.31355	0	0.276027	0	0	0.247351	1.51036	0.225068	0	0.333248	0.791873	26.3572	48.5718
RPACG00000000235.1	3.02826	1.04018	16.5588	6.66734	0.249014	1.91806	5.64297	4.71244	3.77588	0.211376	0.564465	0.23958	1.18618	0.929174	6.44767	0.672354	5.28434	4.5009	1.75968	0.917415	2.15954	5.87278	9.37329	7.81333
RPACG00000000236.1	4.36952	4.03718	4.34307	0.266062	0.221188	1.80762	10.2351	11.2605	2.05761	0.56645	0.562144	0.364163	2.49269	2.17966	8.46351	2.52333	8.75342	9.01052	5.20389	1.82482	2.63258	7.10194	6.39222	2.18206
RPACG00000000237.1	1.69485	0.22207	3.03866	0.742833	0.0205688	0.560903	1.20943	1.10855	0.460565	0.0296679	0.0470764	0.0407406	2.64935	2.27429	1.26733	3.04771	1.4982	1.60601	0.483122	0.119823	0.129867	0.850464	2.75447	2.07886
RPACG00000000238.1	1.55045	0.642093	2.7439	4.22435	0.77944	1.23023e-08	3.21164	1.11858	6.13758	0.270858	0.516372	0.606664	3.04332	2.94998	2.46362	2.51879	1.54063	0.686942	1.90751	4.40717	5.37736	5.22783	5.30673	3.79823
RPACG00000000238.2	0.291889	0.304906	0.619589	0	0	5.2767	1.17728	2.66726	2.07931	0	0	0	0.177819	1.02134	2.62309	0.642308	2.57567	3.30131	0.349657	0.503274	0.74474	2.58364	0	0.644118
RPACG00000000239.1	16.6135	2.996	25.4034	23.5343	1.15823	3.15195	7.9843	6.10672	28.1269	0.605967	0.842347	1.03758	8.77414	8.70452	7.30719	6.99284	7.39417	10.4816	3.42957	4.44424	9.04966	13.3847	21.7963	19.0464
RPACG00000000240.1	0.193487	0.0944062	1.57621	1.29128	0.0893952	0.121875	0.646733	0.146	3.75197	0.0429745	0.0937695	0.0553176	14.3026	11.9146	1.37788	10.5823	1.62839	1.60885	0.355165	1.20424	1.26967	1.14182	1.01234	0.856686
RPACG00000000241.1	83.1196	21.4416	119.65	99.443	5.38333	31.7345	31.1406	78.2404	80.4653	3.09191	4.99811	6.13046	49.3135	38.1409	27.9874	42.1978	32.3803	93.1174	15.9776	19.0134	29.9628	43.7535	128.133	111.947
RPACG00000000242.1	11.8239	3.37583	13.9738	5.06239	0.705408	1.90865	12.7165	15.1127	7.76359	0.280773	0.804003	0.516782	9.5709	3.42133	12.1514	11.4399	11.1988	18.1462	5.153	3.07647	1.22113	6.07121	27.5761	15.0773
RPACG00000000243.1	0.0896677	0.0751148	0.0948197	0.203665	0.0282074	0	0.368849	0.138214	0	0.0135538	0	0	0.322525	0.169221	0.554501	0.65873	0.557245	0.346142	0.0780063	0	0	0.0343452	0.500078	0.0982629
RPACG00000000244.1	0.573076	0.0952694	0.455908	0.97117	0	0	0.126402	0.330394	0	0.0322905	0	0.0331438	1.05457	0.346358	0.479777	2.38628	0.722106	1.35736	0.233944	0	0	0	1.06377	1.17144
RPACG00000000245.1	0.61047	0.174524	0.710585	0.759171	0	0.286541	0.887144	0.430051	0.585977	0.0757459	0.0401117	0.129698	2.1387	0.766719	0.969322	2.45809	1.44669	1.30005	0.474303	0.3065	0.66217	1.02959	1.55688	1.64825
RPACG00000000246.1	6.14588	1.21242	7.47538	8.52512	0.356949	2.69434	4.30822	4.97793	7.98274	0.316663	0.376962	0.611179	7.22041	4.18871	3.97004	4.5991	2.58662	5.09527	1.89818	1.19949	2.42499	7.75536	9.35687	11.096
RPACG00000000247.1	5.0531	1.38135	9.78664	8.94207	0.542596	2.12748	5.69521	4.62443	15.9566	0.277259	0.433415	0.470456	2.16571	2.26738	5.76243	1.6795	5.47687	7.7549	2.47069	1.62995	1.67798	4.43079	11.1517	9.22067
RPACG00000000248.1	0	0	0	0	0	0	0	0.0764755	0.261986	0	0	0	0	0	0.0328184	0	0	0	0	0	0	0	0	0.163165
RPACG00000000249.1	90.1816	4.21075	63.7942	45.9073	1.1044	6.57351	11.2512	24.9686	31.0263	0.752021	1.37905	0.952622	7.63869	8.07778	14.0282	8.57011	16.2611	32.3605	5.43628	3.90662	5.58869	17.3377	66.9004	48.5047
RPACG00000000250.1	3.03415	0.860697	1.79507	3.65743	0.448363	1.57826	2.32044	7.22757	3.56631	0.194801	0.402841	0.695365	1.63669	1.04145	2.10179	1.71212	2.7184	14.2384	0.98856	0.905858	2.71116	3.42645	4.41398	3.22717
RPACG00000000251.1	74.8774	3.92076	16.6037	35.1004	1.0476	0	7.56857	29.0826	11.3675	0.989439	1.59061	1.02346	6.28944	3.02406	5.03145	5.70847	6.42588	16.8703	3.44943	8.15231	14.3894	8.16346	62.0058	57.7602
RPACG00000000252.1	6.17054	0.433153	1.70307	1.55344	0.00977086	0	0.628575	2.48908	0.657627	0.0141052	0.0932164	0.0969291	0.425864	0.276421	1.14493	0.550781	1.37613	3.59542	0.47198	0.085398	0.473598	0.14234	4.61643	2.38519
RPACG00000000253.1	0.60349	0.013055	1.24179	0.355893	0.0246412	0	0.0920297	0.040245	0	0.0118435	0.0375923	0.012194	0.204843	0.485744	1.14034	0.119058	2.05814	0.944093	0	0.0717676	0.0518336	0.0599716	0.533869	0.858576
RPACG00000000254.1	0.015658	0	0	0	0	0	0	0	0.223628	0	0	0	0	0	0	0	0	0	0	0	0.0420366	0.0242859	0.117994	0
RPACG00000000255.1	0.10326	0	0	0	0	0	0	0	0	0	0	0	0	0	0	0	0	0	0	0	0	0	0	0
RPACG00000000256.1	0	0	0	0	0	0	0	0	0	0	0	0	0	0.0680312	0	0	0.0604565	0.122138	0	0	0	0	0	0
RPACG00000000257.1	0.77048	0.26096	4.42723	0	0	0	0	0	0	0	0	0	0.699054	2.86062	1.91777	0	5.07751	4.18261	0	0	0	0	0	0
RPACG00000000258.1	0.22217	0.326298	0.568336	0	0	3.61237	0.185091	2.18132	0	0	0.100795	0.0495391	2.80285	9.80251	2.4671	5.84523	0.900353	4.4009	0.329082	0.121523	0.337428	0.908512	0.0958147	0
RPACG00000000259.1	0	0.010447	0	0	0	0	0	0	0	0	0	0	0	0	0	0	0	0	0	0	0	0	0	0
RPACG00000000260.1	0	0.0355434	0.213874	0	0	0.344205	0	0.103402	0	0	0	0.0622659	0.593767	0.162598	0	1.12044	0	0	0	0.184137	0.264948	0.542338	0	0
RPACG00000000261.1	1.35709	0.113715	1.79778	1.35192	0	0.291633	0.0749354	0.262108	0.89735	0	0.0306009	0.0264631	0.333581	0.343846	0.262756	0.15077	1.46283	0.820241	0.0184889	0	0	0.032559	1.26442	0.83864
RPACG00000000262.1	8.23461	0.0705547	11.9309	4.67305	0.0431831	0	0.201966	0.282168	3.37057	0	0.0164585	0	0	0	0	0	0	0	0.179404	0.125725	0.0906291	0.263534	14.4682	11.5732
RPACG00000000263.1	0.0378085	0	0	0	0	0	0	0	0	0	0	0	0	0	0	0	0	0	0	0	0	0	0	0
RPACG00000000264.1	0.305646	0	0.36269	0	0.0432021	0	0.0806515	0	0	0	0.00823952	0	0	0.0370292	0	0	0	0	0	0.0314585	0.0454556	0.0788201	0.68066	0.451668
RPACG00000000265.1	0	0	0	0	0	0	0	0	0	0	0	0	0	0	0	0	0	0	0.176676	0	0	0	0	0
RPACG00000000266.1	0	0	0	0	0	0	0.158496	0	0	0	0	0	0	0	0	0.203611	0	0	0	0	0	0	0	0
RPACG00000000267.1	2.41194	13.9692	7.13524	1.55187	0.26049	2.3243	38.1375	90.2659	1.60933	0.159359	0.290113	0.187528	1.29904	0.986076	0.897274	1.41147	0.970808	1.05472	14.4063	2.89682	1.81481	18.1835	3.73953	2.97565
RPACG00000000268.1	0	0.0167361	0.0309344	0	0	0	0.00860468	0.0602867	0	0	0.00352217	0	0	0	0	0	0	0	0	0.0268894	0	0.0336109	0	0
RPACG00000000269.1	0	0	0	0	0	0	0	0.332141	0	0	0	0	0	0	0	0	0	0	0	0	0	0	0	0
RPACG00000000270.1	0	0.0162588	0	0.301849	0.0104425	0	0	0	0.117125	0	0	0	13.3299	18.4055	0	40.3809	0	0	0	0.0304224	0	0.0126785	0	0
RPACG00000000271.1	0.0400424	0	0	0	0	0	0	0	0	0	0	0	2.68636	7.92365	0	25.5545	0	0	0	0.0708531	0	0	0	0
RPACG00000000272.1	17.0332	1.23193	17.0842	9.03665	0.573576	6.82284	5.84314	8.4312	13.7053	0.175415	0.467326	0.657847	2.95338	4.40192	3.03617	3.75809	3.48511	11.7912	2.01836	0.949145	2.02881	14.661	12.5816	12.6259
RPACG00000000273.1	0	0	0	0	0	0	0.0775315	0	0	0	0	0	1.89804	7.38733	19.4712	0.83439	21.659	41.5929	0	0.0603422	0	0	0	0
RPACG00000000274.1	0	0.00844865	0	0	0	0	0.147481	0.0515642	0	0	0	0	0.0328251	0.0811626	0.0887623	0.0508444	0.0960084	0.0484656	0.109167	0.1379	0.199051	0.115379	0	0
RPACG00000000275.1	0.62594	0.169925	6.93041	1.84955	0.0512046	0.186219	1.83135	0.52961	1.14727	0.0738765	0.123721	0.0338255	0.0886198	0.263349	0.763885	0.20617	0.854155	0.783248	0.483266	0.397749	0.503121	1.68034	3.86504	2.43938
RPACG00000000276.1	2.40141	1.56901	2.40774	10.5553	0.656412	2.76473	6.41075	1.80314	3.00142	0.87443	0.728159	0.486855	9.42972	4.21908	12.7855	5.88662	8.79888	6.95945	3.77558	3.25842	4.32786	12.7186	4.64341	4.26111
RPACG00000000277.1	374.488	34.67	185.245	493.655	26.6287	55.8989	73.4504	195.639	389.555	7.91977	9.81915	16.5985	107.938	70.3796	69.1685	73.7585	78.7335	102.335	52.2104	111.66	173.738	83.9006	307.42	430.12
RPACG00000000278.1	0	0	0	0	0	0	0	0	0	0	0	0	0	0	0	0	0	0.384988	0	0	0	0	0	0
RPACG00000000279.1	3.15067	0.681794	7.90662	3.87851	0.183778	0.601897	3.93998	3.55316	2.14492	0.159211	0.350689	0.196971	1.54826	1.15331	4.41595	1.16027	4.35088	4.84589	1.1766	0.674648	1.06926	2.34614	9.78196	5.97397
RPACG00000000280.1	0	0	0	0	0	0	0	0	0	0	0	0	0	0	0	0	0	0	0.0322941	0	0	0.115932	0	0
RPACG00000000281.1	1.62023	0.0459927	0	0	0	0	0.332196	0.170698	0	0	0.039826	0	0.546768	0.448421	0	0.336952	0	0	0	0	1.4358	0	0.4237	0
RPACG00000000282.1	0.180657	0.0533037	1.36519	0.450123	0.0618318	0	0.362536	0.261697	1.12093	0.0625084	0.0471451	0.0622179	0.0644925	0.159342	0.0438054	0	0.0473137	0	0	0.315788	0.761461	1.0971	0.495917	0.325366
RPACG00000000283.1	34.1991	0.959894	0.696249	2.93341	0.204241	0	2.80914	0	2.22875	0	0	6.24945	0	0	0	0	0	0	0.572688	0.298461	15.7794	0.753297	1.99182	0.705178
RPACG00000000284.1	1.17436	0.0632704	0.813347	0.412225	0	0	0.399132	0.06988	0.319745	0	0.0108844	0	0.0444237	0.0122271	0.0797163	0.103376	0.0216191	0.0872118	0.108321	0	0.0600851	0.0173283	1.9097	0.298373
RPACG00000000285.1	0.523166	0.102926	2.43637	0.549749	0	0	0.142438	0.0622155	1.70034	0	0.0290386	0.0188088	0.118878	0.0326368	0.10734	0.092014	0.115974	0.0585685	0.184514	0.110902	0.0799861	0.139349	1.50105	1.32606
RPACG00000000286.1	9.29153	0.513098	20.1877	14.3288	0.402242	1.02336	3.30574	1.09495	23.0915	0.257733	0.419297	0.397973	1.64438	0.965266	0.489255	0.798995	0.814802	1.72701	1.5015	1.56198	3.60918	2.383	22.2905	8.59499
RPACG00000000287.1	2.94067	0.479949	1.48952	3.1436	0.292217	0	1.64764	2.61638	3.20443	0.139492	0.277788	0.0712366	2.44845	2.8812	2.10473	3.99821	3.36774	6.84458	0.509709	1.06395	2.42225	1.61914	6.34151	3.041
RPACG00000000288.1	17.2075	1.57847	16.4388	9.55687	0.465979	0.656082	5.59469	8.3462	11.1182	0.289208	0.665267	0.595976	2.55942	1.9199	5.02086	2.56619	4.89906	9.00865	2.88519	2.60537	3.41896	5.18685	22.9079	17.9222
RPACG00000000289.1	2.56655	0.122801	5.45969	1.76924	0	0	0.658236	0.250173	0.342343	0	0.0350424	0.0302901	2.42052	1.7589	1.20542	4.76098	1.02459	0.940345	0.169471	0.0446045	0.0643903	0.111941	5.06921	2.66746
RPACG00000000290.1	32.5578	8.1984	212.909	210.57	10.7467	47.3501	45.4328	65.9474	301.045	4.68511	6.82223	12.6197	42.172	33.7522	46.1208	31.4195	43.9596	71.5427	22.3265	44.7055	70.8949	90.7196	150.75	174.486
RPACG00000000291.1	3.98836	0.680714	14.0772	13.0057	0.76428	6.57821	4.26259	4.3824	18.4563	0.359395	0.304537	0.757329	4.42674	4.71692	4.63182	4.02101	3.27094	6.05309	1.77104	3.93314	3.71907	7.2248	11.9392	11.7224
RPACG00000000292.1	1.89916	0.96691	5.34663	2.92465	0.233038	0.535432	3.1798	2.42355	4.40072	0.165223	0.201243	0.225008	5.58887	3.48023	3.16808	7.22003	2.73172	3.50417	1.50694	1.12553	1.65375	2.57696	5.81955	4.23388
RPACG00000000293.1	1.73105	0.436908	2.75733	1.63378	0.0565693	0.154186	1.47945	2.95663	0.632458	0.0407724	0.215724	0.209835	0.940831	0.387849	1.94612	1.34385	2.53599	4.6858	0.449768	0.164747	0.832592	0.688794	3.17584	1.8721
RPACG00000000294.1	4.03128	2.53862	4.9331	4.01607	0.218428	0.433216	7.30154	10.6694	3.55748	0.381906	0.765053	0.629365	2.37189	1.78713	7.97843	2.68641	7.68275	17.8725	3.29203	1.07003	1.83897	4.24958	12.6698	7.75123
RPACG00000000295.1	6.47608	1.60152	2.77162	0.845071	0.117244	0.318909	3.84379	1.05356	0.651782	0.365316	0.245596	0.375141	0.671972	0.703012	5.49086	0.235895	4.65795	2.17445	2.19511	0.938327	1.22785	6.08481	3.69866	2.65011
RPACG00000000296.1	21.3255	0.505642	47.8691	40.4998	0.172732	0.705526	1.65612	1.19922	30.3351	0.165803	0.362086	0.277005	0.0898951	0.0369997	0	0.0347707	0	0	0.508312	0.125725	0.634404	1.16804	43.6599	37.2746
RPACG00000000297.1	0.0120122	0.0363105	0.517854	0.11152	0.0154359	0	0.0719974	0.226872	0.345951	0	0	0.0076496	50.9806	28.6731	0	50.7278	0	0	0.0639478	0.0449652	0	0.0562681	0.0303932	0
RPACG00000000298.1	0	0	0	0	0	0	0.0241834	0.155382	0	0	0	0	0.215347	0.0556259	0	0.198539	0	0	0	0	0	0	0	0
RPACG00000000299.1	49.2918	4.07914	37.9389	50.2667	2.14109	5.99786	10.8329	12.1102	66.2918	1.21212	2.51989	3.13848	7.03463	7.61163	20.57	3.91557	9.61512	25.5696	5.53675	12.6777	16.9719	22.1087	45.9689	32.0232
RPACG00000000299.2	1.30809	0.150053	0	5.21157	0	0	0.184365	0.761166	0	0	0	0.157766	0	0	0.404274	0	0.224282	0.470142	0	1.17515	0	0.226935	0.372557	0
RPACG00000000300.1	2.42338	0.434386	2.41248	8.01936	0.53762	0.781137	1.74209	4.50792	4.40189	0.206539	0.314273	0.548873	1.75222	1.10567	2.01855	1.5297	1.69085	5.39811	0.793556	0.939286	2.25867	2.79642	7.90945	6.24004
RPACG00000000301.1	2.84225	0.731079	11.6728	9.07528	0.763877	6.44909	4.04931	4.58793	24.8107	0.367149	0.375923	0.695057	3.09825	6.25131	15.2391	2.40101	39.142	13.4816	1.63487	2.40422	2.53985	6.86675	6.11523	6.61103
RPACG00000000302.1	12.0408	1.92702	65.6021	30.0544	1.05665	3.54766	13.0378	10.1713	52.0765	0.483205	1.18771	1.54196	2.49908	2.80834	5.93079	2.60801	4.6447	10.0239	4.13975	8.10459	12.1539	14.1771	23.8244	27.607
RPACG00000000303.1	2.42168	0.604905	6.89882	3.56027	0.455376	0.826939	3.79616	0.743843	5.92947	0.109322	0.216991	0.281102	5.96148	5.62545	3.79637	12.8652	2.48421	3.32602	1.36562	1.21544	2.07204	3.88736	6.20644	6.60601
RPACG00000000304.1	0	0	0	0	0	0	0	0	0.444685	0	0	0	0	0	0	0	0	0	0	0	0	0	0	0
RPACG00000000305.1	0	0.00605311	0.0390381	0.168266	0.0349292	0.0635369	0	0	0	0	0	0	29.3654	28.3464	0	39.3696	0	0	0.00803606	0.0678383	0.024531	0.0565551	0.0458445	0
RPACG00000000306.1	0	0	0	0	0	0	0	0	0	0	0	0	4.09807	2.59072	0	4.40585	0	0	0	0	0	0	0	0
RPACG00000000307.1	0	0	0	0	0	0	0	0	0	0	0	0	2.24963	1.66271	0	3.69334	0	0	0	0	0	0	0	0
RPACG00000000308.1	0	0	0	0	0	0	0	0	0	0	0	0	2.70204	2.43406	0	3.15207	0	0	0	0	0	0	0	0
RPACG00000000309.1	0.576995	0.579181	0.361872	0.517378	0	0	0.100505	0.175633	0	0.0344232	0.0819842	0	6.11412	3.77769	0	13.4209	0.163631	0.660994	0.0247986	0.156548	0.150578	2.66534	0.706201	0
RPACG00000000310.1	2.12683	0.0310341	13.9317	8.524	0.137676	0.429097	0.128485	0.0963627	10.7914	0.0189138	0.0675245	0.0974049	0.0204284	0.168583	0	0.0475148	0.0298405	0	0.122274	0.0286444	0.165591	0.358722	5.07387	7.47187
RPACG00000000311.1	15.5405	0.134327	2.83156	2.7589	0.114687	1.24957	2.85934	1.87338	4.26647	0.0550642	0.291459	0.151024	0.715918	3.76712	14.1143	0.523343	10.3602	36.4482	0.687882	0.667873	0.722527	3.0771	19.134	14.7736
RPACG00000000312.1	0.647399	0	0	3.50122	0	0	0	0.792932	0	0	0	0	0	0.42175	0	0	0	0.757812	0	0.713158	0	0.599308	0.956263	0
RPACG00000000313.1	0.458772	0	0	0	0	0	0.227433	0.0991468	0	0.0290871	0	0	0.253012	0.259891	1.81001	0.24418	1.66967	3.65994	0.0420918	0.176593	0	0.222824	0.717991	0.42203
RPACG00000000314.1	11.6765	0.0661699	1.88532	1.32457	0	1.9885	0.867892	0	0	0.0879882	0	0	0.194045	2.37794	6.14246	1.04213	12.7589	26.5345	0.516912	0	0.381859	2.49786	8.36114	5.11197
RPACG00000000315.1	0	0.489097	0	0	0	0	0.547139	0	0	0	0	0	0	0	0	0	0	0	0	0	0	0	0	0
RPACG00000000316.1	0.908839	0.374535	2.32025	1.32133	0.0609778	0	1.36586	0.663912	0.682721	0.0586363	0.186084	0.070457	0.274469	0.296175	1.8784	0.310993	2.06645	1.46249	0.533571	0.207215	0.171116	0.667369	3.48246	1.20427
RPACG00000000317.1	12.2399	2.02994	36.6374	14.0912	0.717321	4.99276	12.6326	8.20222	20.4527	0.860904	1.33676	0.924686	9.4545	7.85375	9.88844	9.56319	9.58926	16.0011	4.71692	3.36493	2.84481	17.258	28.4284	23.4455
RPACG00000000318.1	2.41619	0.425437	3.35642	1.57608	0.249505	0.509946	2.12715	2.03765	0.34851	0.0299651	0.130814	0.0308362	1.42681	0.668191	2.76187	1.48179	3.65142	4.97907	1.07844	0.181648	0.393314	0.949822	5.16114	4.01923
RPACG00000000319.1	0	0	0	0	0	0	0	0	0	0	0	0	0	0	0	0	0	0	0	0	0	0	0	0
RPACG00000000320.1	0.127793	0.0346823	0.322491	0	0	0	0.154233	0.156608	0	0.00767623	0.0121862	0	0.0166162	0.0679747	0.139002	0	0.25147	0.0684171	0.0134941	0	0.0671684	0	0.41681	0.152281
RPACG00000000321.1	0	0	0	0	0	0	0	0	0	0	0	0	0	0	0	0	0.0902771	0	0	0	0	0	0	0
RPACG00000000322.1	0	0.0115514	0	0	0	0	0	0	0	0	0	0	0	0	0	0	0	0	0	0	0	0	0	0.140038
RPACG00000000323.1	0	0	0	0	0	0	0	0	0	0	0	0	0	0	0	0	0	0	0	0	0	0	0	0
RPACG00000000324.1	0	0.0115514	0	0	0	0	0	0	0	0	0	0	0	0	0	0	0	0	0	0	0	0	0	0.140038
RPACG00000000325.1	0	0	0	0	0	0	0.0646381	0	0	0.00767623	0.0121862	0	0.0166162	0.0679747	0	0	0	0.0684171	0.0134941	0	0.0671684	0.116814	0	0.152281
RPACG00000000326.1	0	0	0	0.755332	0	0	0	0	0	0	0	0	0	0	0.15751	0.124846	0.174324	0.151331	0.154938	0.199413	0	0	0.34496	0
RPACG00000000327.1	0	0	0	0	0	0	0	0	0	0	0	0	0.0798429	0	0.234413	0.0810791	0	0	0	0	0	0	0.214143	0
RPACG00000000328.1	0	0.041991	0	0	0	0	0.245228	0.148343	0	0	0	0	0	0	0.165409	0	0	0	0.0252647	0.0510271	0	0	0	0
RPACG00000000329.1	0.0333957	0	0.277008	0	0	0	0	0	0.458678	0.0197385	0.0470204	0	0.0427925	0.0717466	0.206479	0.146201	0.359314	0.148035	0.0371159	0.0734353	0.258966	0.451552	0.421995	0.656565
RPACG00000000330.1	5.82135	1.48195	10.5732	17.9843	0.624588	0.424271	6.8145	7.13695	10.3857	0.1495	0.80224	0.459988	3.82978	3.1414	6.80279	2.82676	7.54015	7.88007	3.09122	2.27158	6.19943	5.26519	19.0962	21.9679
RPACG00000000331.1	0.770599	0	0.887453	1.48224	0	0	0.0821899	0.191612	0.655679	0	0.0111839	0	0	0	0	0.0236177	0	0	0	0.042706	0.184974	0.107151	4.21758	2.04324
RPACG00000000332.1	4.2976	0.950588	18.1647	5.11377	0.0995158	0.301713	3.15501	2.29319	3.72019	0.133006	0.27004	0.219338	1.69844	2.09487	4.7684	1.94113	6.36474	5.55628	1.03786	0.7409	1.37462	3.43711	11.472	7.24882
RPACG00000000333.1	0	0	0	0	0	0	0	0	0	0	0	0	0	0	0	0.0112837	0	0	0	0	0	0	0	0
RPACG00000000334.1	0	0	0	0	0	0	0	0	0	0	0	0	0	0	0	0	0	0	0	0	0	0	0	0
RPACG00000000335.1	0	0	0	0	0	0	0	0	0	0	0	0	0	0	0	0	0	0	0	0	0	0	0	0
RPACG00000000336.1	0	0	0	0	0	0	0	0	0	0	0	0	0	0	0	0	0	0	0	0	0	0	0	0
RPACG00000000337.1	0	0	0	0	0	0	0	0	0	0	0	0	0	0	0	0	0	0	0	0	0	0	0	0
RPACG00000000338.1	0	0	0	0	0	0	0	0	0	0	0	0	0	0	0	0	0	0	0	0	0	0	0	0
RPACG00000000339.1	0	0	0	0	0	0	0	0	0	0	0	0	0	0	0	0	0	0	0	0	0	0	0	0
RPACG00000000340.1	0	0	0	0	0	0	0	0	0	0	0	0	0	0	0	0	0	0	0	0	0	0	0	0
RPACG00000000341.1	0	0	0	0	0	0	0	0	0	0	0	0	0	0	0	0.0159598	0	0	0	0.0288642	0	0.0240989	0	0.0690748
RPACG00000000342.1	3.55785	0.661928	1.77889	2.64043	0.0548283	0	2.2511	2.44748	0.614096	0.0439429	0.153387	0.0814781	2.58133	1.40991	3.40104	5.88696	2.63354	3.63537	1.00982	0.292798	0.192374	0.799824	6.19012	3.50368
RPACG00000000343.1	2.28758	1.00926	8.32551	5.94748	0.313965	2.77922	4.62368	3.01304	10.9478	0.113048	0.209439	0.368163	4.85933	2.1522	3.43009	2.90753	2.74907	5.43296	1.54832	2.51395	2.14254	7.80289	7.57899	8.4709
RPACG00000000344.1	89.7502	44.3829	110.786	75.7545	4.22362	32.2432	58.9706	78.4024	36.6557	2.43354	5.08413	3.59537	74.4904	45.9116	54.3262	70.7371	55.4427	76.5138	31.8961	22.1037	28.053	77.9966	103.387	82.3451
RPACG00000000345.1	7.08356	1.28902	12.3902	5.68621	0.449896	1.2267	5.77471	6.39251	13.3432	0.281156	0.60919	0.445421	4.95454	4.66585	5.70543	4.41997	6.76118	10.9569	2.16048	1.70349	3.45517	4.87086	10.7213	13.3261
RPACG00000000346.1	83.4542	3.54138	20.5889	30.0442	1.13613	2.57739	10.8974	19.7976	22.151	0.681375	0.559167	0.887057	7.14655	5.27249	11.9116	6.59416	12.0568	30.9365	5.47629	3.44534	3.5748	10.2916	39.2838	36.8985
RPACG00000000347.1	2.40494	0.398032	4.44825	2.26818	0.0859671	0.445882	1.98668	2.29513	1.97884	0.0827701	0.131251	0.115228	1.62285	1.91264	1.94496	2.37452	2.71819	4.34533	0.770775	0.450863	0.462292	1.29296	4.16245	3.14886
RPACG00000000348.1	0	0	0.733497	0	0	0	0	0.211818	0	0.102537	0	0	0	0	0	0	0	0.270615	0	0	0	0	0	0
RPACG00000000349.1	0	0	0	0	0	0	0.03327	0.139353	0.397432	0	0	0	0.0370234	0.0305014	0	0	0.0541653	0.0653382	0	0	0	0.0433912	0.350664	0
RPACG00000000350.1	8.81347	1.01881	10.7652	9.44365	0.654224	1.98026	2.54811	2.96843	15.4192	0.314157	0.38797	0.448834	4.83937	4.298	3.88991	4.88783	3.09773	8.15631	1.2826	1.21708	2.44301	3.45639	12.7475	9.11186
RPACG00000000351.1	0.124546	0.0166838	0.314664	0	0	0.169982	0.174834	0.356589	2.09106	0.0299651	0.0356765	0.0462542	0.0648551	0.400914	0.131518	0.226036	0	0.0957513	0.107844	0.181648	0.393314	0.379929	0	0
RPACG00000000352.1	0.313239	0	0	0	0	0	0.232226	0	0	0	0	0	0	0	0	0	0	0	0	0	0	0	0	0
RPACG00000000353.1	288.158	151.224	357.977	421.525	79.0947	156.365	331.056	230.673	313.481	44.8723	50.5625	38.127	70.4916	74.5052	373.391	37.3785	233.248	364.704	137.011	131.978	108.676	449.584	392.686	381.131
RPACG00000000354.1	1.78549	0.15472	7.91135	0.130535	0.0022437	0.0162928	1.50147e-07	1.359	0.0582661	0.00324792	0.0116017	0.299495	0.0048551	4.76453e-05	2.71919e-10	9.57794e-05	4.32352e-09	1.82547	0	0.0119126	0.0307277	0.031915	6.02189	0.242874
RPACG00000000354.2	1.81892	0.40807	6.78994	6.40792	0.186885	0.797077	3.11515	3.08987	4.16788	0.126039	0.415841	0.00163558	0.960795	1.7369	4.66496	1.32618	3.96364	4.85686	0.906752	0.746661	1.5014	2.57126	6.35111	9.11404
RPACG00000000354.3	0.290227	0.316554	0.633117	0	0.181674	0	1.69931	1.90717	0.725376	0.0800064	0.13186	0.0958899	1.06683	0.778753	1.81801	0.443684	1.95258	1.57566	0.650819	0.600206	0.983265	1.2711	0.788016	0.108008
RPACG00000000355.1	2.05843	0.61646	3.16511	5.04176	0.0910893	1.15846	1.61685	0.446339	6.10812	0	0.0231558	0.0450364	4.57727	3.43476	0	13.9369	0	0.093199	0.48292	0.0884228	0.191474	0.369829	3.11038	3.06702
RPACG00000000356.1	3.7843	0.469571	9.90041	7.19028	0	1.0856	2.55764	1.30454	4.43346	0.127507	0.126699	0.163606	8.95179	5.12904	0	16.7031	0	0.412177	1.43164	1.06487	0.696223	1.22255	8.92532	12.2579
RPACG00000000357.1	5.32257	1.25096	27.7419	27.9625	1.19686	1.62288	7.49603	4.23061	20.9176	0.4291	0.379301	0.683306	38.9499	20.5823	0.28636	41.0714	0	0.777154	4.30279	2.75682	13.5097	5.39443	24.7857	54.6851
RPACG00000000358.1	13.3052	0.920959	72.1977	39.8654	0.565871	1.05264	6.87268	5.67054	50.032	0.581583	1.11884	0.777869	3.0037	10.0215	13.3623	2.26807	21.4754	12.9504	3.83511	2.99724	3.30528	6.87301	47.3746	35.6938
RPACG00000000359.1	33.315	7.96703	66.2622	70.1221	3.02636	2.16063	17.6441	9.72605	69.6159	3.30807	5.0469	5.35589	4.90808	19.0418	28.3567	3.79457	22.1033	20.199	9.21252	13.2872	19.1434	34.4306	54.2788	47.6415
RPACG00000000360.1	0.0679488	0	0	0	0	0	0	0	0	0.0200568	0	0	0	0.0358031	0.0589521	0	0.0636607	0.0643143	0	0.06083	0.0877114	0	0	0
RPACG00000000361.1	0	0	0	0	0	0	0.304057	0	0	0	0.122829	0	0	0	0	0	0	0	0.227803	0	0	0	0	1.11477
RPACG00000000362.1	1.43617	0.114408	6.20083	2.30456	0.0455852	0	0.404274	0.22335	1.53047	0.0438263	0.104324	0.0112824	1.27875	0.879099	0.734676	1.21139	0.830433	0.418974	0.188992	0.066386	0.23978	0.499104	4.17475	5.4009
RPACG00000000363.1	0	0.0190539	0	0	0	0	0	0	0	0	0	0	0	0.0577264	0	0	0	0	0	0	0	0.0825619	0	0
RPACG00000000364.1	0	0	0	0	0	0	0	0	0	0	0	0	0	0	0	0	0	0	0	0	0	0	0	0
RPACG00000000365.1	0	0	4.1775	1.46671	0	0	0.192075	0	2.22875	0	0.0777244	0.198395	0	0.175176	0.296312	0.165182	0	0.318718	0.572688	1.19384	0.421747	1.25549	1.20776	0.705178
RPACG00000000366.1	0	0.374572	1.40342	0	0	0	0.778637	0.674059	0	0	0.15711	0	138.796	235.07	770.191	165.638	713.189	721.246	0	0	0	0	0	1.42966
RPACG00000000367.1	0	0	1.06302	0	0	0	0.147089	0	1.71392	0	0	0	18.5263	188.042	555.979	23.526	534.22	751.766	0	0	0.647626	0	0	1.6288
RPACG00000000368.1	1.04853	0.0125583	5.82039	0.342824	0	0.258848	0.132958	0.116295	6.37399	0.0114089	0.00905288	0.070484	8.11379	16.4983	46.0854	9.3083	39.7869	38.44	0.0820113	0	0.149801	0.259913	1.77642	3.55633
RPACG00000000369.1	0	0	0	0	0	0	0	0	0	0	0	0	0	0	0	0.0494163	0	0	0	0	0	0	0	0
RPACG00000000370.1	0	0.0251682	0	0	0	0	0.448775	0.157119	0	0	0	0.0397286	0	0	0	0	0	0	0.0775057	0.280258	0.371425	0.272801	0	0
RPACG00000000371.1	0	0	0	0	0	0	0	0	0	0	0	0	0	0	0	0	0	0	0	0	0	0	0	0
RPACG00000000372.1	5.05047	1.36886	4.68135	6.10344	0.380691	1.61261	6.00106	6.35474	9.34093	0.0645429	0.316809	0.438368	4.88126	2.42826	5.11938	3.91677	4.1547	6.30666	1.80152	1.42791	4.52838	7.38171	7.06075	7.16667
RPACG00000000373.1	2.59996	1.02397	7.56891	2.77235	0.560054	0	0.284788	0	2.246	0.694193	1.26754	0.465334	4.49451	1.00868	3.92765	3.86776	0.843367	0.126277	0.304291	0.851013	3.06444	0.943239	2.28168	5.08613
RPACG00000000374.1	0.0821831	0	0.939708	1.79744	0.0997039	0	0.198302	0.488651	2.85506	0	0	0.173643	1.03829	0.481904	2.39885	0.364406	3.02649	1.83899	0.0690767	0.290245	0	1.40362	0	1.90789
RPACG00000000375.1	0	0	0.582551	0	0	0	0	0	0	0	0	0.081516	0	0	0	0	0	0	0	0	0	0.184653	0	0.792732
RPACG00000000376.1	0.244353	0	1.88544	0	0	0	0.217878	0	2.31203	0.656295	0	0	0.207445	0	0.312233	0	0.896891	0.314442	0	6.11985	0.537514	0	0.451108	27.0359
RPACG00000000377.1	0.0451797	0.0350456	5.55435	1.45759	0.145689	0	0.454458	1.82786	3.65658	0.0415484	0.0656793	0.80574	0.457533	0.132232	0.491653	0.429998	0.966364	2.08073	0.613393	0.265594	0	1.89783	1.20489	2.96217
RPACG00000000378.1	0	0	0.656387	0	0	0	0	0.223	0	0.0654305	0.0520794	0	6.24135e-06	0.689363	0	0	0	0	0.0955716	0	0	0.203584	0	0
RPACG00000000379.1	0	0	0	0	0	0	0	0	0	0	0	0	0.192466	0.0734636	0	0	0.131712	0.133457	0.0596368	0	0	0	0	0.729811
RPACG00000000380.1	0	0	0	0	0	0	0	0	0	0	0	0	0	0	0	0	0	0	0.347326	0	0	0	0	0
RPACG00000000381.1	0	0.447917	5.18616	0.375419	0.259148	1.28857	0.326627	0.745903	4.83483	0.52502	0.723791	0.2084	0.948464	0.43006	2.26495	0.768549	0.460105	0.51535	0.925983	0.257796	0.70402	0.449303	1.25367	6.10846
RPACG00000000382.1	0	0	0	0	0	0	0.197577	0	0	0	0	0.109269	0.379945	0	0	0.137214	0	1.02062	0	0	0	0	0	0
RPACG00000000383.1	0	0	0	0	0	0	0	0	0	0.111262	0	0	0.499115	0	0	0	0	0	0	0.0199955	0	0	0	0.44736
RPACG00000000384.1	0.378172	0.013353	1.5352	0.857345	0.0267898	0.380205	0.337887	0.237513	1.93319	0.0696484	0.23376	0.040117	1.09688	0.253905	1.37683	0.356692	2.33305	2.58662	0.0273527	0.154771	0.223999	0.0738973	0.942148	6.49051
RPACG00000000385.1	0	0.0288101	0	4.18191	0	0	0	0	0	0	0	0	1.42875	0.615742	5.29816	0.658805	4.43671	0.597466	0	0	0.202081	0.357623	0	0
RPACG00000000386.1	0	0	1.58587	0	0	0	0	0	0	0.111262	0	0	0	0	1.36377	0	0	0.732639	0	0.0199955	0	0	0	0.44736
RPACG00000000387.1	0	0	0	0	0	0	0.21899	0	0	0	0.0883105	0	0	0	0	0	0	0	0	0	0	0.572191	0	12.0114
RPACG00000000388.1	0	0	0	0	0	0	0	1.09875	0	0	0.170077	0	0	0	0	0	0.620121	0	0	0	1.71844	0	0	0
RPACG00000000389.1	4.2173	1.36463	5.31901	2.216	0.266534	1.20536	0.906752	5.02036	4.14568	0	0.281036	0.236006	1.87749	1.57392	1.30624	2.03596	2.80745	5.50108	0.995337	0.419857	0	1.00366	10.4804	9.07967
RPACG00000000389.2	11.0761	5.38363	12.573	39.2883	1.92071	0	8.36265	24.5749	35.5615	1.5549	2.66382	1.32541	8.25944	4.68375	10.7795	8.54615	14.7169	39.4219	7.06354	5.75462	16.4609	4.73506	42.7335	52.3824
RPACG00000000390.1	1.23275	0.246834	1.177	3.23539	0.0997039	0	0.396605	0.570093	2.14129	0.0717405	0.284899	0.210038	1.71318	0.786863	2.18077	0.668141	4.14151	2.93092	0.241768	0.648838	2.4044	0.898383	2.45681	3.4689
RPACG00000000391.1	11.713	0.991584	31.2295	12.8593	1.20111	2.98753	3.84987	3.92371	16.2814	0.916688	1.78757	0.889258	4.626	4.16645	4.73742	4.22877	4.27778	4.07931	1.61624	0.795828	2.31946	4.01856	21.1473	19.0201
RPACG00000000392.1	2.43013	0.205327	3.33827	1.05016	0.048473	0.132153	0.610974	0.435422	1.35583	0.0232987	0.0647071	0.0119945	3.1228	1.99417	39.0469	2.53723	29.185	15.6358	0.167495	0.0705895	0.0509848	0.383388	4.86905	2.87128
RPACG00000000393.1	3.19584	0.26475	5.64705	3.19876	0.247969	2.31883	1.40475	1.6777	2.57921	0.0851771	0.141899	0.263235	3.82587	7.43931	1.70965	3.77974	1.39688	3.52267	0.574923	0.619121	0.522058	1.01189	5.33628	4.38348
RPACG00000000394.1	68.9262	19.0837	111.808	43.4274	2.84359	11.3598	69.0366	74.8817	84.2376	4.25576	6.23213	4.10594	11.9906	12.1131	50.1516	7.87856	61.3307	92.3239	29.0449	27.9331	30.7147	60.7388	167.602	82.5581
RPACG00000000394.2	34.566	4.05201	71.9861	112.911	1.99052	2.83994	11.1	17.099	49.1386	1.56791	1.15947	2.05297	16.7141	10.5668	14.7707	16.0113	13.4161	12.4762	6.68659	1.80213	5.58449	7.59234	103.875	94.5666
RPACG00000000395.1	0.112061	0.0736103	4.03587	2.55908	0	0	0.335422	1.35418	2.61677	0.056767	0.316218	0.0580349	1.61315	2.13681	0	0.669079	0	0.37076	0.248207	0.691304	0.493787	0.584193	0.937332	0
RPACG00000000396.1	85.7024	8.87588	298.733	397.21	1.79529	6.49151	25.7676	9.92566	177.249	2.24086	3.37578	2.68441	8.12323	8.62579	54.1221	6.49763	47.8242	56.2659	12.9778	8.99594	12.4705	35.5542	462.076	355.799
RPACG00000000397.1	10.5027	1.6971	25.9995	10.4867	0.343263	2.73516	6.95367	6.46893	5.90624	0.279167	0.493433	0.496399	4.30844	3.46242	7.55868	5.99624	7.34053	10.0401	2.84731	1.38423	1.38828	8.54953	21.6363	14.9029
RPACG00000000398.1	48.8151	4.6555	15.8882	25.1488	1.02276	2.36953	4.66832	10.7034	32.0443	0.418477	0.944481	2.27957	9.64079	4.00863	3.999	6.11491	3.59225	13.9173	3.05825	3.83021	7.26674	10.9742	21.6188	30.41
RPACG00000000399.1	2.75539	0.60369	3.81356	4.62396	0.289114	0.563142	1.71541	3.97974	7.16719	0.15886	0.275709	0.633996	4.0114	1.96477	2.37136	2.61089	1.75491	4.67931	0.927315	1.20302	3.08577	2.28537	6.10034	6.11755
RPACG00000000400.1	8.18057	1.99602	16.279	2.65019	1.10436	0	15.302	12.5915	20.0327	0.348776	0.559586	1.26035	35.9926	216.254	1337.98	44.0865	2123.22	3401.23	1.56321	6.4518	6.84124	7.7079	10.2071	11.4347
RPACG00000000401.1	36.0423	7.67986	41.282	39.6955	2.33696	2.66207	17.5869	8.61057	35.1727	1.40983	1.58863	1.26037	17.8491	8.6328	20.8452	10.9705	20.7638	24.9466	7.96821	5.89946	9.9625	14.8027	45.5952	49.432
RPACG00000000402.1	1.35072	1.43765	2.98484	1.04924	0.367813	3.16963	6.04631	4.42571	2.93164	0.18165	0.506041	0.292868	3.77674	2.97896	2.99743	3.90508	4.16293	4.03456	2.28433	2.03035	2.65181	7.00322	4.26828	2.56539
RPACG00000000403.1	0	0	0	0	0	0	0	0	0	0	0	0	0	0	0	0	0	0	0	0	0	0	0	0
RPACG00000000404.1	0	0	0	0	0	0	0.489952	0	0	0	0	0	0	0	0	0	0	0	0.367222	0	0	0	0	0
RPACG00000000405.1	0	0	0	0	0	0	0	0	0	0	0	0	0	0	0	0	0	0	0	0	0	0	0	0
RPACG00000000406.1	2.45041	0.564524	0.961821	0.588752	0.081591	0	0.724867	3.33201	1.82033	0.137082	0.248798	0.181237	6.96234	5.80259	1.1507	12.3851	0.745688	4.08035	0.480091	0.118779	0.171287	0.398188	2.97462	1.98815
RPACG00000000407.1	1.44926	0.0194383	2.63026	0.530051	0.0244661	0	0.0228436	0.0799179	0	0	0.0373255	0	0	0	0	0	0	0.0749875	0.0507256	0.035629	0.102933	0.0595438	2.0721	1.02298
RPACG00000000408.1	0.0327549	0.00549523	0	0	0	0	0	0	0.233525	0	0	0	0	0	0	0	0	0	0	0	0	0.0253684	0	0.072697
RPACG00000000409.1	0	0	0	0	0	0	0	0	0	0	0	0.337186	0	0	0	0	0	0	0	0	0	0	0	0
RPACG00000000410.1	0	0	0	0	0	0	0	0	0	0	0	0	4.68578	3.8939	0	9.2337	0	0	0	0	0	0	0	0
RPACG00000000411.1	0	0	0	0	0	0	0	0	0	0	0	0	1.91081	1.045	0	4.33426	0	0	0	0	0	0	0	0
RPACG00000000412.1	0	0.00662575	0	0	0	0	0	0	0	0	0.00953442	0.0123703	4.18245	2.09973	0	5.11332	0	0	0.0172778	0	0	0.030423	0	0
RPACG00000000413.1	0.873084	0.273575	0.504693	0	0.212348	0.521972	0.515191	0	0	0.0475952	0.0735842	0	2.26599	1.09873	0.318129	2.43895	0	0.348097	0.240399	0.207744	1.14336	0.130852	0	0
RPACG00000000414.1	0.247105	0.0552227	0.611728	0	0.026006	0.28357	0.14571	0.722068	0	0	0.0396724	0.0128666	4.70267	1.33731	2.26222	4.83762	0.0790067	0.239213	0.16178	0	0.0546952	0.0633071	0.358568	0.0906057
RPACG00000000415.1	0.0279127	0	0.0403127	0	0	0	0.0224231	0.058899	0.53923	0	0	0.0119224	0	0	0.0335689	0	0	0.018367	0	0.0700485	0.101317	0.0438013	0.0473391	0
RPACG00000000416.1	0	0.0328488	0.206642	0	0	0	0	0.0501834	0	0	0	0	0.0319439	0	0.0431801	0	0.0467118	0.0471582	0	0	0	0.112275	0.0605274	0
RPACG00000000417.1	0.0344218	0.11503	0.57	0	0.0422989	0	0.158251	0.138194	0.471726	0	0.032244	0	0	0.0724853	0	0.0340589	0.0644489	0.0651127	0	0	0	0.309722	0.500173	0
RPACG00000000418.1	5.15084	2.54198	2.85333	1.7796	0.136924	1.04503	1.99493	1.16291	1.83731	0.0131594	0.135765	0.0948213	0.882363	0.563274	4.72824	1.10262	8.2385	4.87169	0.681526	0.319017	0.575854	0.566767	2.85895	1.90804
RPACG00000000419.1	0.6714	0.0171932	1.45234	1.32756	0	0	0.0575382	0.100326	0.682436	0	0	0	0.0640091	0	0.174476	0	0.18775	0.284933	0	0.0893448	1.28579	0.300666	1.69527	1.70812
RPACG00000000420.1	7.98968	1.42347	7.70194	0	0	4.88667	1.70606	2.96138	9.89335	0	1.20749	1.11468	0.48355	1.18522	0.659853	0.37375	4.89352	11.3538	0.321118	0	0.937572	2.24773	1.79357	0
RPACG00000000421.1	1.06872	0.204259	0.636428	0.818598	0	0.20598	1.27252	1.17344	2.10997	0.0181538	0.0144132	0.130704	0.07867	0.0323981	0	0.0304468	0.172678	0.116271	0.366315	0.935772	2.3027	0.922153	1.11753	1.44801
RPACG00000000422.1	0	0.0119936	0	0	0.0152987	0	0.0285427	0.049968	0.171443	0	0	0	0.015884	0.0393424	0.106916	0	0.0927698	0	0	0.0222829	0.0322186	0	0.030123	0.106669
RPACG00000000423.1	5.05875	0.925086	1.74508	6.17411	0.514897	1.39806	2.09496	3.08076	4.74954	0.246395	0.359218	0.505016	2.14918	0.440781	1.47374	1.10383	0.658559	1.8684	0.775279	1.62303	1.61218	3.26503	7.78343	7.15137
RPACG00000000424.1	22.2359	7.55283	22.9995	11.8072	0.513411	2.22725	10.807	31.6376	9.0626	0.834178	1.71782	1.40632	21.7632	9.05682	14.7475	19.7372	15.4665	43.0263	4.92929	3.73391	4.91865	9.34039	34.0114	32.0638
RPACG00000000425.1	3.40454	0.538321	0.44519	3.31995	0.658467	1.43216	2.28344	2.15113	0.731153	0.346938	0.150428	0.32377	28.2848	10.6003	1.87358	14.8853	3.22331	5.40292	1.50771	5.26787	9.50665	2.98326	2.07772	10.0687
RPACG00000000426.1	0.140935	0.0687133	0.0613201	0.132221	0.00914785	0	0.16204	0.0896292	0	0.0176086	0.00698199	0	1.7846	0.933245	0.318955	2.01845	0.734156	0.460856	0.113621	0.106605	0.404876	0.210981	0.486223	0.70186
RPACG00000000427.1	0	0	0	0	0	0	0	0	0	0	0	0	0	0	0	0	0	0	0	0	0	0	0	0
RPACG00000000428.1	0	0	0	0	0	0	0	0	0	0	0	0	0	0	0	0	0	0	0	0	0	0	0.113645	0
RPACG00000000429.1	0	0.126707	0	0	0	0.278066	0	0	1.1375	0	0	0.025176	103.801	92.3421	0	119.723	0	0	0.0707935	0	0	0.187292	0	0
RPACG00000000430.1	111.633	35.7143	250.426	101.986	7.49368	21.2541	122.761	68.831	33.579	7.29309	10.8479	5.17588	185.603	173.321	167.212	280.883	108.778	88.6127	55.3376	28.9849	12.6966	113.074	181.64	98.8651
RPACG00000000431.1	19.3089	4.85001	42.2584	18.5684	0.567922	6.37175	34.653	18.7165	7.46314	1.10716	2.33091	0.693393	32.9351	35.6994	60.4362	65.937	40.3988	33.4031	14.882	2.72389	2.59729	14.0044	43.1112	21.1742
RPACG00000000432.1	0	0.0101312	0	0	0	0	0	0	0	0	0	0	0	0.0675108	2.04506	0.0430343	1.95916	0.907847	0	0	0	0.0200303	0	0
RPACG00000000433.1	0	0.0240924	0.281434	0	0	0	0	0.135533	0	0	0	0	8.14843	4.69475	102.254	5.87784	149.117	45.186	0	0	0.173481	0	0.327634	0
RPACG00000000434.1	0	0	0	0	0	0	0	0	0	0	0	0	0.222471	0	0.614033	0	0.324706	0	0	0	0	0	0	0
RPACG00000000435.1	0	0	0	0	0	0	0	0	0	0	0	0	0.018181	0.0626606	0.244143	0.0329312	0.5216	0.374269	0	0	0	0	0	0
RPACG00000000436.1	0.0157484	0	0	0	0	0	0	0	0	0.00329216	0	0	0	0.0087335	0	0	0	0	0	0.00996426	0	0	0.0403922	0
RPACG00000000437.1	0	0	0	0	0	0	0	0	0	0	0	0	0	0	0	0	0	0	0	0	0	0	0	0
RPACG00000000438.1	0	0	0	0	0	0	0	0	0	0	0	0	0	0	0	0	0	0	0	0	0	0	0	0
RPACG00000000439.1	0	0	0	0	0	0	0	0	0	0	0	0	0	0	0.03592	0	0	0	0	0	0	0	0	0
RPACG00000000440.1	0	0	0	0	0	0	0	0	0	0	0	0	0	0	0	0	0	0	0	0	0	0	0	0
RPACG00000000441.1	0	0	0	0	0	0	0	0	0	0	0	0	0	0	0	0	0	0	0	0	0	0	0	0
RPACG00000000442.1	0	0	0	0	0	0	0	0	0	0	0	0	0	0	0.0092315	0	0	0	0	0	0	0	0	0
RPACG00000000443.1	0	0	0	0	0	0	0.367596	0.183233	0	0	0.0427189	0	0	0.0480364	1.35167	0.0451313	0.428311	1.55918	0.155499	0.244807	0.352504	0.205738	0	0
RPACG00000000444.1	0.458772	0.118805	0	0	0.242755	1.98063	0.568582	0.495734	0	0	0.138672	0.0597293	0.126506	0.155934	3.18906	0.0488361	1.02035	1.31382	0.252551	0.971261	0.635401	2.00542	0	0
RPACG00000000445.1	4.82323	2.71325	26.8	22.1594	0.660987	1.15243	6.13663	6.43127	7.10642	0.428526	0.392381	0.218591	0.647792	0.731935	4.75018	0.31789	5.213	3.57385	2.45154	5.16198	5.90121	8.23526	26.2591	13.7029
RPACG00000000446.1	1.7013	0.484065	32.1911	20.2143	0.682871	0.0908602	3.34088	1.0608	2.98561	0.128164	0.184272	0.0990286	0.051884	0	0.139744	0.0134123	0.0757666	0.229268	0.816601	0.654973	0.701397	2.02418	11.7081	43.0802
RPACG00000000447.1	21.3223	1.81019	97.2313	47.5076	1.87129	1.69982	19.9311	6.97895	70.7474	1.27352	1.53409	3.19154	1.10254	0.507825	0.0876784	1.18041	0	0	4.48633	11.353	14.4215	24.9613	30.4753	71.6943
RPACG00000000448.1	2.08917	0.189593	3.65136	1.02	0.0345924	0.0755255	1.65573	0.527331	0.544291	0.0299709	0.11436	0.0622355	0.0833164	0.0422493	0.0137985	0.0460021	0.011642	0	0.353222	0.194685	0.248152	0.686542	1.58647	2.20889
RPACG00000000449.1	0.392655	0.00965504	9.79343	2.77041	0	0	0	0	0.832036	0.0119005	0	0	0.0898641	0.0954216	0	0.0497985	0	0.0188964	0.00853701	0.0180152	0.026056	0.0901249	2.55675	3.58157
RPACG00000000450.1	0.93248	0.0116869	6.61068	4.16662	0	0.108502	0.0434613	0	0	0	0.0067178	0.0105628	0	0	0	0	0	0.0094938	0.0103653	0.0258598	0.106414	0.0899306	6.15406	5.22462
RPACG00000000451.1	9.91373	0.159721	100.506	51.8673	0.0372824	0.43401	0.999609	0.953838	22.9233	0.0179365	0.0738958	0.137316	0.0128996	0	0	0	0	0.0094938	0.238401	0.155159	0.993196	2.0684	45.3097	60.6811
RPACG00000000452.1	19.5083	0.296088	242.306	30.3851	0.012368	0.202469	0.95733	0.929072	21.5615	0	0.0188771	0.0367929	0	0	0.0518067	0.0099597	0.24361	0.245653	0.230499	0.360304	0.286616	2.14798	83.9007	32.9472
RPACG00000000453.1	0.115624	0	0.84667	0	0	0	0	0	0	0	0	0	0	0	0	0	0	0	0	0	0	0	0	0
RPACG00000000454.1	2.18657	1.27464	1.99665	2.15013	0.20832	0.487105	2.19307	10.3761	1.66763	0.171777	0.454181	0.471984	2.03922	1.55615	3.05684	2.21678	3.6315	19.1544	1.05818	0.736889	1.12818	2.24179	5.03928	3.52757
RPACG00000000455.1	2.30811	0.405061	4.52679	1.66986	0.0963227	0.105076	1.83374	1.16409	1.72585	0.0277895	0.110234	0.133578	1.28055	0.759579	2.50767	1.14799	3.33178	2.83047	0.665335	0.224456	0.405506	1.40536	5.95607	3.62581
RPACG00000000456.1	0	0	0	0	0	0	0	0	0	0	0	0	0	0	0	0	0	0	0	0	0.0288878	0.0499791	0	0
RPACG00000000457.1	5.16907	2.07912	4.34847	4.65216	0.460721	5.26811	5.38847	3.83845	10.7826	0.420031	0.877791	0.386298	29.116	15.1971	15.8841	9.34835	15.4545	13.5588	2.29756	4.22506	3.38302	3.20678	4.44968	5.29087
RPACG00000000458.1	29.8631	6.99234	13.8799	8.8992	1.23773	5.68439	7.78333	16.1563	16.8289	0.31867	1.05042	1.39857	9.44699	7.90701	7.64625	7.42686	5.41296	23.2835	4.03867	2.49259	5.15897	24.8097	16.146	11.5657
RPACG00000000459.1	5.57739	0.0475007	11.67	3.21267	0.0296655	0.485097	0.110849	0.290721	14.2582	0	0.0226244	0.13202	13.508	8.64396	0.375087	19.159	0.0901862	0.227605	0.266665	0.0863925	0.249455	0.289033	5.61018	11.16
RPACG00000000460.1	0.0406654	0	0.166523	0	0	0	0.0462087	0.483977	0.54989	0	0	0.0486802	0.205664	0.0846018	0.0698484	0.159008	0	0	0	0	0.207092	0.12065	0.194663	0.171792
RPACG00000000461.1	3.10156	1.19806	7.56867	5.97087	0.198517	0.721218	3.40098	1.7834	2.58715	0.222487	0.378449	0.147164	3.68153	2.58015	6.84118	4.04982	7.34743	5.74191	1.44181	0.770782	0.347626	2.33841	9.71263	3.80245
RPACG00000000462.1	1512.33	174.581	380.96	609.721	37.8023	60.6913	219.849	387.841	368.648	18.6311	20.2514	24.8119	121.77	66.524	175.363	63.3552	201.845	261.736	154.503	272.15	292.433	208.023	584.604	845.334
RPACG00000000463.1	4.73412	0.775553	5.49	4.30498	0.289079	0.239063	2.76027	4.43447	3.63646	0.06745	0.234011	0.0999518	2.34516	1.32175	2.07665	4.93093	2.32115	1.84532	1.43856	1.05914	1.38474	1.63745	8.96713	5.56023
RPACG00000000464.1	0	0.0748578	0	0	0	0	0.187298	0.140536	0	0	0	0.0142182	0.148902	0.0737697	1.12226	0.0693001	2.43482	0.43849	0	0	0.0604182	0.0174248	0	0
RPACG00000000465.1	0	0.525919	0	0	0	0	0.565866	0.979114	0	0	0	0.438489	0.633097	0.259451	1.30476	0.245263	2.30397	0.936276	0	0.437116	0	0	0	0
RPACG00000000466.1	0	0.258245	0	0	0	0	2.37241	2.08172	0	0.299383	0	1.84853	0.671385	1.09594	7.35211	0.519931	14.5703	4.00714	0.444401	0	0	3.85666	0	0
RPACG00000000467.1	0	0	0	0.424897	0	0	0	0	0	0	0	0	0	0	0	0	0	0	0	0	0.493921	0	0.232488	0
RPACG00000000468.1	0	0	0	0	0	0	0	0	0	0	0	0	0	0	0	0	0	0	0	0	0	0	0	0
RPACG00000000469.1	0.718907	0.16417	0.918622	0.774651	0.0476463	0.0650011	1.74396	0.641911	0.4007	0.0171926	0.0363617	0.0767819	1.57017	1.40915	1.28043	3.14624	1.80462	1.91069	0.197319	0.225558	0.426631	0.506292	0.844239	0.74762
RPACG00000000470.1	0.708298	0.0700156	0.0588068	0.0317311	0.00877937	0	0.0204527	0.0430073	0.049289	0.00422641	0.00670194	0	0.00455316	0	0	0.00706988	0.0332056	0	0.0121101	0.0255801	0.0462853	0.0372709	0.0950406	0.0459392
RPACG00000000471.1	2.18329	0.0821728	0	0	0	0	0.109355	0	1.27992	0	0	0	0	0	0.16691	0	0.225136	0	0	0	0	0	0.303288	0
RPACG00000000472.1	7.12072	0.753837	1.7424	0	0	0	0.160575	0	1.87112	0	0	0	0	0.292738	0.492206	0.137417	1.5053	0	0	0	0.35343	0.209988	1.57362	0.591724
RPACG00000000473.1	5.1709	0.298021	9.37131	5.81865	0.043286	1.22855	3.7044	2.43154	2.81681	0.179146	0.317166	0.11596	0.97915	0.4082	1.20718	0.989951	1.54672	0.39644	1.08716	0.315275	0.218961	1.70227	14.3154	9.9937
RPACG00000000474.1	12.9321	7.62824	23.7948	13.4932	0.395216	2.67991	14.5734	16.1225	0	0.472299	0.751599	0.145058	1.13489	0.676774	10.9215	1.43013	13.2086	16.7812	8.04141	2.01195	1.64719	5.46571	27.2811	19.1977
RPACG00000000475.1	0.526827	0.118355	15.4048	59.3948	0.0855102	0	2.53413	0.558615	47.9472	0.120379	0.00815433	0	0.0222075	0.0366462	0.0668045	0	1.58979	0.902259	0	0.315705	0.224933	0.0262478	19.6451	13.1217
RPACG00000000476.1	0	0	0.39925	0	0	0	0	0.1913	0	0	0.0446668	0	0	0	0	0	0	0	0	0	0	0	0	0
RPACG00000000477.1	0	0	0.178564	0	0	0	0	0	0	0	0	0	0	0	0	0	0	0	0	0	0	0	0	0
RPACG00000000478.1	0.230623	0	2.47511	1.74453	0	1.31578	0.114397	0	4.01324	0	0	0	0.577424	0.118532	0	0.717428	0	0	0.169373	0.353417	1.01016	0.363451	1.67801	2.52822
RPACG00000000479.1	11.1276	0.527555	49.867	51.59	0.347593	0.669092	4.31279	2.57124	28.9899	0.386218	0.397775	0.445494	0.0424773	0.105153	0.222433	0.0329305	0.558474	0.702356	2.54248	1.93138	2.23769	5.49484	55.3007	44.9557
RPACG00000000480.1	0.03665	0	0.223129	0.137453	0	0	0.00886634	0	0.32005	0	0	0	0	0	0	0	0	0	0	0	0	0	0.0374428	0
RPACG00000000481.1	0	0	0.0767234	0	0	0	0.0426494	0.0373074	0	0	0.00871285	0	0.593324	2.78018	20.3287	0.938146	40.3655	33.9074	0.0157842	0	0.0480617	0.0833686	0.0449891	0
RPACG00000000482.1	0	0.583435	0	0	0	3.89973	0	0	0	0	0	0.117511	11.4304	32.2105	70.556	2.94431	108.664	123.986	0.169767	1.75977	3.98304	0	0	0
RPACG00000000483.1	19.6307	4.33329	52.709	41.0788	1.66754	5.4809	7.37835	4.62612	36.3008	1.4275	1.58574	1.58302	5.33992	8.41885	29.2605	4.17567	29.1297	20.0505	6.83456	7.4184	15.6201	34.9592	31.8523	27.8602
RPACG00000000484.1	0	0	0.150568	0	0	0	0.0486599	0	0	0	0	0	0.046509	0	0	0	0	0	0.03094	0	0	0.0545437	0	0
RPACG00000000485.1	0	0	0	0	0	0	0.544036	0	3.42211	0	0	0	0	0.27244	0	0	0	0	0	0	0	0	0	0
RPACG00000000486.1	43.6086	12.8126	110.999	43.9827	1.53052	14.231	29.5772	49.0657	13.7521	1.78783	3.29574	0.756764	11.263	8.84723	35.0819	18.7291	35.2643	72.627	12.4096	5.28745	3.5328	45.9446	89.0335	52.1616
RPACG00000000487.1	0.183728	0.560738	0.313148	0	0.0466137	0	1.84949	2.16971	0	0.0896267	0.0711169	0.26533	0.556966	0.679188	0.130676	0.675668	0.0353855	0	1.04686	0.509124	0.539384	0.652187	0.0459034	0.324859
RPACG00000000488.1	91.9545	4.46709	29.0803	9.63771	0.0875021	0.715785	3.3284	4.18005	7.34565	0.042066	0.0834413	0.0433201	5.04513	14.1186	98.6533	3.48795	91.6748	33.4346	2.91704	0.923883	0.322222	0.638601	18.87	12.9597
RPACG00000000489.1	819.25	52.2618	398.96	124.704	0.454362	12.2167	16.2076	33.3155	138.507	0.430761	0.517497	1.11468	45.4537	128.398	553.616	27.2838	358.625	164.63	20.8727	11.9926	4.68786	4.49545	188.324	177.729
RPACG00000000490.1	1.0378	0.0378527	0.825036	0	0	0	0	0.197936	0	0	0	0	0.761567	2.39415	0	0.586211	0	0	0	0.176708	0	0	0	0
RPACG00000000491.1	1.41807	0.0843191	5.12575	0.869583	0	0	0.791338	0.591404	10.0591	0.057836	0.114887	0.0296918	0.314408	0.361724	0	0.291306	0.184424	0.187618	0.251067	0.175563	0.37903	0.369184	2.14137	2.51744
RPACG00000000492.1	0	0	0	0	0	0	0	0	0	0	0	0	0	0	0	0	0	0	0	0	0	0	0	0
RPACG00000000493.1	23.2117	34.5029	1.75591	0	30.3781	84.0435	37.2364	42.7697	0	3.45835	6.31261	8.1603	9.98694	12.6958	13.6099	3.8706	6.41718	5.71968	39.2928	45.072	43.9537	43.626	5.12803	7.18974
RPACG00000000494.1	0	3.62373	0	0	0	0	3.29011	1.43148	0	0	0	0	0	0	0	0	1.36318	0	1.22475	0	0	3.17753	0	0
RPACG00000000495.1	0	9.90962	0	0	3.79928	14.5209	5.5747	3.55474	0	0.256501	1.02295	0.529098	26.449	38.5991	0	30.3112	0	1.69994	1.52207	17.4105	5.55774	9.31762	0	0
RPACG00000000496.1	0.26456	0.168782	1.19488	0.857459	0	0.092499	0.28476	0.71997	0.379919	0.00815467	0.0194066	0.008401	5.14137	2.96504	0.64027	8.37018	0.231417	1.27087	0.0702567	0.123481	0.0714035	0.12365	0.868095	0.709282
RPACG00000000497.1	5.70718	2.10092	14.6365	27.2659	1.89991	3.04702	9.77957	21.5263	32.7304	0.784297	1.32639	2.00558	9.80134	6.29128	10.1087	7.62083	11.0165	22.3368	4.3057	5.4565	10.5136	9.04986	29.0346	24.8707
RPACG00000000498.1	7.3482	0.953465	11.494	5.04776	0.262389	0.952616	3.31358	2.21459	3.41305	0.104938	0.300009	0.302076	1.36562	0.936731	2.34613	1.02116	1.73289	2.96306	1.12044	0.636603	1.56016	3.79005	8.36039	7.91466
RPACG00000000499.1	2.25801	0.741263	2.79578	3.31285	0.31545	0.781611	2.83937	5.62066	4.16775	0.165348	0.328073	0.42547	13.5338	6.48829	2.09423	12.2856	1.61256	7.61089	1.03102	1.21098	2.83379	2.58408	5.64907	5.79402
RPACG00000000500.1	20.9734	3.86103	47.9044	26.9445	0.563415	4.04117	12.8796	18.918	20.5148	0.983865	1.42736	0.273516	16.1765	9.3535	11.4086	11.0475	12.3831	24.6036	3.94064	4.1085	5.04114	15.4642	46.9396	39.5747
RPACG00000000501.1	1.91452	0.4732	4.63169	1.8465	0.0340801	0.0929562	1.78062	2.03146	0.954483	0.11473	0.123517	0.0422123	1.15015	1.09548	1.85888	1.12521	1.93805	3.49271	0.61191	0.173728	0.322902	1.61543	4.73106	2.67296
RPACG00000000502.1	0	0.00690376	0.0367946	0	0	0	0.0291431	0.0689145	0	0	0	0.00689497	0.0342898	0.0188953	0.854838	0.0354358	0.0824974	0.171243	0.0250762	0.0371876	0.0231255	0	0.027376	0
RPACG00000000503.1	0.112403	0.107552	0.0446211	0.192525	0.0133184	0.290811	0.280251	0.338779	0.672674	0.00641038	0.0152491	0.0189462	13.1816	15.8942	0.873995	26.18	0.464011	0.292442	0.136389	0.190855	0.098274	0.177764	0.0751485	0.139363
RPACG00000000504.1	3.89997	0.466233	6.84873	4.72766	0.417463	0.324411	3.4638	3.50778	0.662949	0.085757	0.340691	0.117409	2.23747	1.78776	5.24932	2.49552	3.55463	6.45365	0.951243	0.520616	0.749373	1.45952	9.75986	7.88017
RPACG00000000505.1	1.45268	0.17067	7.3557	2.54896	0.111431	0.303907	1.6637	0.849249	4.784	0.0982364	0.170037	0.0919919	1.08013	0.620842	0.467788	0.673	0.704291	1.73356	0.371992	0.486873	1.25107	1.60303	4.90062	5.56703
RPACG00000000506.1	29.8253	9.90524	67.6107	51.2671	2.82059	2.62734	56.8551	62.2763	14.5919	1.69066	2.98432	2.22888	10.3398	6.03801	82.0001	11.0304	70.9614	112.413	29.2154	5.30207	7.0131	16.9224	106.643	64.854
RPACG00000000507.1	3.82564	0.776027	0.362672	0	0.106869	0	2.31108	0.870592	1.17764	0.0510537	0	0.0522459	0.111577	0.0915011	0	0	0.492904	0.499516	0.297338	0	0	0.13131	1.47427	0.741558
RPACG00000000508.1	0	0	0	0	0	0	0	0	0	0	0	0	0	0	0	0	0	0	0	0	0	0	0	0
RPACG00000000509.1	0	0	0	0	0	0	0.0562343	0	0	0	0.0114768	0	0	0	0	0	0	0	0	0	0.0632688	0.036658	0.177875	0
RPACG00000000510.1	3.8319	0.196218	11.7633	3.93641	3.60516e-06	6.52019e-06	4.23575	0.298335	0.000104076	0.0811833	0	0	0.170537	0	0	0	0	1.08567	1.16566	1.32601e-08	1.31058	1.30616	11.2568	5.45767
RPACG00000000510.2	0.407846	0.290017	0.750187	0	6.1005e-07	1.36643e-06	3.48455	3.45771	1.87282e-05	0.065437	0.22259	0	1.32219	0.702252	0.390256	0.767837	0.786475	0.633906	1.01584	0.632829	0	0.931058	0.86234	0.865908
RPACG00000000510.3	1.15979	0.434393	0	0	0.394016	0.176296	2.49535	0.70239	7.61246	0.309135	0.206742	0.548152	0.430104	0	0.245081	0	0.242402	0	0.740379	1.71369	3.22722	0.988085	2.29987e-10	5.10532e-09
RPACG00000000511.1	124.555	107.196	251.036	115.639	3.10711	31.2656	208.744	306.925	36.0316	4.99529	12.0318	4.05287	67.3333	66.954	711.844	25.216	615.439	963.786	80.1521	30.3184	29.2661	218.191	310.354	168.458
RPACG00000000512.1	9.32942	1.18676	10.1794	3.49921	0.0280662	0.268108	10.5034	6.37042	1.81119	0.158723	0.393646	0.142753	1.01186	1.52793	16.1246	1.29392	23.8643	26.8398	2.39124	0.245314	0.221878	1.03874	13.4249	5.92246
RPACG00000000513.1	11.0176	1.01411	21.4284	9.9627	0.246257	0.895619	5.74363	6.1933	1.65545	0.205291	0.507335	0.219635	4.21059	7.43035	5.89958	5.24851	5.92458	6.85457	3.27629	0.597785	1.03708	4.09007	21.3031	16.0816
RPACG00000000514.1	1.78184	0.264201	7.47161	4.44597	0.0100857	0	0.771094	0.576443	0.565647	0.0485309	0.0692775	0.0300142	1.87352	3.33745	1.91363	3.48426	2.10792	1.37066	0.515043	0.10284	0.361315	0.48978	8.7958	6.22534
RPACG00000000515.1	0	5.46819	0	0	0	0	0.81085	0	0	0	0	0.104786	4.30192	17.1999	0	2.96774	0	0	0.302183	0.314988	0	0.795295	0	0
RPACG00000000516.1	2.70597	0.280238	9.26692	5.1855	0.0736255	1.00401	1.66603	4.14829	5.97843	0.0885113	0.133414	0.0729397	1.33811	0.851971	1.75135	1.27472	1.28431	4.64716	0.546651	0.294884	0.736218	1.74534	7.39413	6.60815
RPACG00000000517.1	0.154358	0.034456	0.10817	0	0	0	0.030049	0.0525277	0	0	0	0.0158957	0.03344	0.275593	0.316538	0.492044	0.293438	0.296269	0.0222426	0	0.0675849	0	0.380142	0.33601
RPACG00000000518.1	0	0	0	0	0.0786681	0	0.147673	0.128403	0.871797	0	0	0.038617	0	0.0673464	0	0	0.120597	0	0	0.114443	0.328747	0.0964684	0.310292	0.819794
RPACG00000000519.1	0.0404408	0.0135576	0.257611	0.369084	0	0	0.0477267	0.0417388	0	0	0.00974651	0.0126447	0	0.0219027	0	0	0	0	0.0176635	0.0372148	0.107502	0.0622063	0.251681	0.178078
RPACG00000000520.1	2.22606	0.404869	11.3416	12.2695	0.25476	0.463254	0.697227	0.582471	3.42488	0.187865	0.246221	0.168295	1.32273	0.98997	0.617576	1.14886	0.437842	0.519579	0.879655	0.766839	1.85954	1.09404	11.3372	25.3393
RPACG00000000521.1	11.5572	1.04384	30.9906	0	0.664548	0	5.57897	3.25579	7.20497	0	0	0.322916	0	0.572124	0	1.08655	0	1.04565	3.24451	0	0	0.804844	10.2961	15.8026
RPACG00000000522.1	0.79374	0	11.5466	4.9043	0	0	0	1.13232	0	0	0	0	0	0	0	1.13679	0	0	0	0	0	0.840771	3.6531	2.35953
RPACG00000000523.1	1.80942	0.148913	6.78064	5.07469	0.391162	0	2.26585	0.814137	2.11996	0	0.00602575	0.0495281	0.0742616	0	0.093991	0.0656577	0	0.0513105	0.523387	0.0754765	0.210591	0.412291	3.28359	3.36849
RPACG00000000524.1	6.62244	0	1.82401	0	0	0	0	0	0	0	0	0	0	0	0	0	0	0	0	0	0	0	1.06994	5.70096
RPACG00000000525.1	0.312947	0	1.70526	0.370377	0	0.767847	0.247772	0	2.34874	0	0.0320901	0	0	0.060379	0	0	0	0	0.029068	0	0	0.151966	0.576921	0.657887
RPACG00000000526.1	0	0	0.0947075	1.96773	0	0	0	0.111589	1.51643	0	0	0	0.120695	0	0	0.0549502	0	0	0	0	0.244806	0	6.19307	4.49276
RPACG00000000527.1	0.610756	0.0572971	2.56984	2.20453	0.0666267	0	0.621964	0.858772	2.38884	0	0.079154	0	0.0563037	0.0498453	0.0408465	0.0833545	0	0.0446173	0.284689	0.0613286	0	0.0826558	1.37914	1.48748
RPACG00000000528.1	0.190198	0.0568946	4.33348	0	0	0	0.311884	0	0	0	0	0	0.053125	0.142099	0	0.400074	0	0	0	0.483462	0.0984566	0	0.357552	0.606618
RPACG00000000529.1	0.113784	0.0189174	1.1323	0.482448	0	0	0	0.109417	0.743643	0	0	0	0.139693	0.0573526	0	0.107765	0	0	0	0	0.28028	0	1.45318	2.09497
RPACG00000000530.1	34.1761	1.14309	23.3833	15.7287	0	1.44648	1.2339	4.13301	14.2441	0	0.0505718	0	9.15216	6.24529	2.94463	9.31414	3.79235	3.83089	1.36984	0.578996	1.11799	2.05991	36.8315	26.5522
RPACG00000000530.2	23.3313	0	62.3037	29.8014	0.230563	0.748867	0.601661	0	79.616	0.110532	0.12506	0.227026	0	0.124156	0	0	0	0	0.188828	0.511396	1.05541	1.75968	37.4596	80.3978
RPACG00000000531.1	187.761	3.8456	339.06	287.945	0.177514	5.78218	7.74931	45.1823	124.695	0	0.270117	1.26121	0.0926287	2.73517	0.508389	0.285339	0.408601	5.52352	4.80995	3.61502	6.66658	12.3134	207.875	176.868
RPACG00000000532.1	4.22337	0	1.88569	0	0	0	13.6962	0	6.10931	0	0	0.549016	0	0.486858	0	0	1.72575	0.885699	0	0	2.30963	0	2.2028	5.79602
RPACG00000000533.1	1.44895	0.00242379	2.69655	0.81128	0	0	2.8956	0	1.99399	0	0	0.761037	0.116492	0.0801992	0.260961	0.180801	0.0283323	0	0.0129106	0.0136273	2.1293	0.011356	1.36279	1.76173
RPACG00000000534.1	0	0	0	0	0	0	0	0	0	0	0	0	0	0	0	0	0	0	0	0	0	0	0	0
RPACG00000000535.1	0	0	0	0	0	0	0.497959	0	0	0	0	0.052409	0	0	0.226037	0.0428128	0.0812073	0	0	0	0.111491	0	0	0
RPACG00000000536.1	3.33388	0.122756	11.1866	3.03745	0.168945	0.458804	0.238642	0.553308	12.1499	0.0404996	0.0321872	0	0.35293	0.725568	1.21559	0	1.31157	9.63447	0	0.246195	0.22078	0.418539	4.85468	8.51376
RPACG00000000537.1	5.41859	0.35412	6.61389	0	0	0	0	0	0	0	0	0	0.828367	0.67537	2.81934	0	1.79153	10.3477	0	0.569351	0	0	0.769215	6.71966
RPACG00000000538.1	0.00912028	0	0	0	0	0	0	0	0	0	0	0	0	0	0	0	0	0	0	0	0.0248386	0	0	0
RPACG00000000539.1	0	0	0	0	0	0	0	0	0	0	0	0	0	0	0	0	0.184601	0	0	0	0	0	0	0
RPACG00000000540.1	7.74958	1.57371	48.3233	42.2714	0	2.88543	7.57629	4.37091	5.85078	0.127273	0.20439	0.261025	3.10478	3.23603	16.3428	0.436614	17.2756	7.53531	0.565087	0.390287	0	1.98445	30.103	31.4642
RPACG00000000541.1	0.027136	0.00405893	0.145396	0.228247	0.00394689	0	0.0110333	0	0.132962	0	0.00301301	0.00195949	0	0	0.010989	0	0.0358244	0	0	0	0.033295	0.0382959	0.0621473	0.0413064
RPACG00000000542.1	30.4683	7.37427	107.306	81.8496	0.7117	17.6474	9.2676	11.2766	30.2937	0.485948	0.927991	1.54222	3.07852	4.44125	23.6528	1.22668	21.4115	8.39704	3.74941	5.32506	7.62471	11.251	56.9398	61.7361
RPACG00000000543.1	2.12244	1.03021	5.47879	3.70972	0.495207	2.30103	3.69672	3.80407	1.43796	0.308691	0.545755	0.463344	2.28574	2.90843	5.82553	2.437	5.50842	5.80928	1.3301	1.09521	2.50972	5.41804	6.89834	4.53897
RPACG00000000544.1	5.1774	1.03364	12.581	6.28962	0.129386	0.385125	1.89759	3.41906	2.37415	0.186752	0.224415	0.180806	4.43168	3.2166	4.87669	7.22717	4.98952	8.98422	0.657599	0.531134	0.793026	1.09986	13.6859	9.55639
RPACG00000000545.1	27.4952	7.77517	14.3987	5.23933	1.46108	3.94921	14.2796	6.65987	3.20443	0.55797	1.00004	0.712366	5.81508	6.76456	17.8902	8.23161	21.329	21.9027	9.99029	4.46858	3.33059	12.9531	25.366	11.6572
RPACG00000000546.1	4.00769	1.32517	4.62576	5.67597	0.636852	1.27438	6.86844	6.29187	5.23805	0.403469	0.668309	0.536935	5.54086	4.53143	4.01377	4.45321	4.64619	8.13733	2.51986	2.79848	4.74163	9.76853	7.2091	8.88321
RPACG00000000547.1	0.605042	0.198399	2.59795	0.840181	0.0193768	0.264383	1.1833	0.83851	0.326043	0.0186483	0.0702467	0.0336392	0.452428	0.2907	1.05414	0.436906	0.865646	1.56801	0.300852	0.29637	0.571693	0.811537	2.3078	1.11496
RPACG00000000548.1	13.7812	0.469339	133.455	44.3892	0.18701	0	7.64199	2.28854	56.8421	0.402593	0.5692	0.778456	0.0976582	0.240151	0.402136	0	0.430944	0.436979	4.8759	8.16176	10.3334	16.3145	57.531	56.1603
RPACG00000000549.1	12.1072	0.259194	58.1877	35.2395	0.28968	0.273952	3.41348	1.31597	46.2478	0.218913	0.396515	0.480884	0.175242	0.247228	0.349927	0.101832	0.357904	0.217065	2.87345	2.26466	2.93012	4.52245	40.2752	38.1753
RPACG00000000549.2	0.663834	0	1.88361	3.3269	0	0.028762	0	0	0	0	0	1.84811e-10	0.0233927	3.06634e-09	2.34668e-09	0.0112743	0	0.030867	0	0.433555	0.658294	3.46086e-09	3.01204	1.06056
RPACG00000000549.3	0.246065	0.0427458	1.39198	3.44463	0.0626214	0	0.0528268	0	0	0	0	0	0.00462261	0	0	6.28009e-07	0	0	0.293115	0.2679	0.171427	0.147548	0.719533	1.95014
RPACG00000000550.1	1.72649	0.508479	4.34364	4.68027	0.41981	2.02906	2.25947	1.33194	7.53173	0.305851	0.237997	0.58879	1.94216	2.96133	7.66936	1.29431	8.50461	7.78779	0.87757	1.43266	2.32489	3.78728	5.28966	4.47513
RPACG00000000551.1	4.86551	0.0714298	11.999	4.8505	0.0362954	0.0989915	1.79497	0.681662	0.40653	0.0174538	0.0692316	0.0359587	0.433475	0.497778	1.85353	0.949909	1.65156	1.44388	0.651759	0.105724	0.0764099	0.728005	9.97035	7.40096
RPACG00000000552.1	1.14007	0.307109	2.85702	3.43372	0.105833	0	1.08987	2.50708	1.1779	0.203019	0.181426	0.0782142	0.771688	0.22666	1.12429	0.340749	2.26204	4.57378	0.440073	0.616136	0.443693	0.905549	4.69459	4.2337
RPACG00000000553.1	44.0998	6.62596	89.0759	69.274	2.24412	11.1687	18.1827	23.038	58.9091	1.34198	2.34795	1.87745	108.401	48.3504	15.0131	108.122	29.1605	32.9191	7.28134	8.70588	12.2831	16.5442	60.2969	69.1454
RPACG00000000554.1	7.48158	1.42039	88.9404	29.2844	0.500203	2.04033	13.5913	15.8331	20.8407	0.689011	1.76193	0.768993	4.62762	9.79954	9.59661	5.4338	17.1122	27.2777	4.33736	2.63798	2.74854	14.6186	37.8513	28.2563
RPACG00000000555.1	8.13996	1.18513	40.9336	6.27257	0.0943865	0.720766	5.90128	5.85756	4.86241	0.281395	0.49689	0.233751	1.50964	2.97726	6.8424	2.91869	11.0537	16.9287	2.11227	0.522371	0.913959	5.11794	16.8768	11.9091
RPACG00000000556.1	1.74585	0.0123874	4.92674	0.912598	0	0.172286	0.132571	0.232075	1.7693	0	0.0120484	0.0391228	0.18034	0.067675	0.132441	0.178013	0.215452	0.217306	0.0763191	0.0689938	0.0997524	0.0767487	2.98468	4.34855
RPACG00000000557.1	0.22884	0.204926	0.437896	0	0.0489404	0	0.0760972	0.799243	0.365561	0.031384	0.0684623	0.113167	4.09926	2.60098	0.0456194	12.7954	0.0494709	0	0.123914	0.0475208	0.343513	0.634406	0.256977	0.284343
RPACG00000000558.1	1.0675	0.243239	0.941166	0.42257	0	0	0.556234	0.630281	0.524608	0.0168815	0.0847953	0.0405965	0.449154	0.220579	1.01224	0.678126	1.2403	1.60798	0.209885	0.136291	0.0985679	0.326668	1.56577	1.01956
RPACG00000000559.1	3.1616	0.636616	4.9784	4.20628	0	1.57492	0.276167	0	0	0	0	0.570867	9.27903	241.342	22.5145	4.54922	71.5512	96.8396	0.206474	1.70735	0.603167	11.9268	5.19999	4.05094
RPACG00000000560.1	1.90023	0.0772277	10.6392	3.84063	0	0.362492	1.35709	0.904671	1.73596	0	0.0760628	0.0548446	0.0230189	0.0394669	0	0	0	0	0.324565	0.354946	0.745959	2.18061	8.64014	7.56689
RPACG00000000561.1	0.0552599	0.221938	0.694661	0.248366	1.72043	0	1.02906	2.19193	0.384275	0.18178	0.0655928	0.0170016	0	0	0	0	0	0	0.952156	0.450883	0.361462	0.251627	0	0.119822
RPACG00000000562.1	0	0.298474	0.0778775	0	0.907699	0.371239	7.48609	2.70549	0	0.0654512	0.242353	0	0.141457	0.465273	0.0318009	0.292381	0	0	6.14339	0.264378	0	0.223411	0	0
RPACG00000000563.1	0	0.948845	0	0	0	0	1.68339	1.45327	0	0.085214	0	0.0869844	0	0	0.258127	0.144081	0.549395	0.559256	0.250141	0	0	1.31978	0	1.23861
RPACG00000000564.1	3.63608	1.01783	5.47744	5.20785	0.61784	2.48806	3.88328	3.60348	8.738	0.275961	0.415334	0.430165	3.52793	2.47157	3.39186	3.12736	2.5866	3.91301	1.48283	2.33547	3.56294	5.62984	7.53069	7.02611
RPACG00000000565.1	11.3154	2.78844	14.5725	16.267	0.51334	0.621842	4.52848	5.77593	7.01436	0.39739	0.511146	0.465445	3.82422	1.51536	5.88721	2.93961	4.63747	10.456	2.14921	2.74082	4.97682	6.216	14.8873	16.0941
RPACG00000000566.1	2.30061	0.135353	15.397	44.2423	0.543074	0.295548	0.508486	0.887248	32.0268	0.234375	0.103436	0.107004	11.3153	0.93045	1.30833	2.27306	4.22956	4.44411	0.376419	1.02741	2.61785	1.06235	20.2365	26.8234
RPACG00000000567.1	159.199	40.5869	551.958	536.736	39.7254	245.817	183.945	288.997	697.341	16.9617	25.8778	46.7831	54.0981	53.5594	135.587	33.598	110.996	148.043	91.629	209.304	357.13	218.865	460.221	556.2
RPACG00000000568.1	35.8699	9.09291	43.503	18.7605	0.611662	7.70566	42.4969	43.275	7.67965	0.881027	1.64674	0.641852	7.99441	5.33948	44.9825	6.64953	45.573	50.028	16.0065	2.72715	2.16758	13.3807	59.0591	22.8925
RPACG00000000569.1	1.68347	1.25781	5.30986	3.16988	0.266391	0.683921	2.93827	10.313	1.93151	0.203497	0.675572	0.520279	2.32662	0.953698	1.79622	2.00639	2.94587	18.1866	0.854772	0.776001	1.71595	4.4747	7.09653	4.80724
RPACG00000000570.1	1.09905	0.62712	1.04988	0.447827	0.0621492	0.338017	1.63041	7.10739	0	0.0595554	0.260336	0.0611529	0.971752	0.691959	2.56102	2.25047	4.18076	21.7273	0.560443	0	0.520407	1.44537	2.45102	0.864212
RPACG00000000571.1	31.1484	3.53569	64.4312	40.6339	0.239935	5.54688	13.7113	9.21242	14.0019	0.546267	1.25644	0.915152	8.43948	5.49714	9.96472	5.93712	12.8351	13.4471	6.1152	2.96726	5.02461	21.4339	55.5882	39.4203
RPACG00000000572.1	9.03899	8.2936	406.207	65.7935	6.77678	2.67229	19.2326	3.62673	17.7307	0.831347	8.1486	4.80601	4.10685	3.65767	1.86304	4.13354	0.964204	1.85812	1.79445	18.3081	27.4649	62.6116	57.6017	72.1258
RPACG00000000573.1	8.69231	4.66316	14.7514	6.91677	0.794226	5.73204	27.151	21.9751	4.44374	1.23515	1.90668	1.17933	18.8341	14.6756	70.7589	19.5634	51.8511	48.7792	12.3325	4.55845	4.22651	16.1427	16.6086	9.27938
RPACG00000000574.1	2.72224	0.598876	6.44306	2.37472	0.126404	0.413849	2.42842	2.12614	0.850321	0.145948	0.149518	0.156674	0.918457	0.823527	3.6361	0.956833	4.07958	3.57307	0.977232	0.736477	0.958645	1.85763	5.45015	2.90887
RPACG00000000575.1	1.50858	0.360843	6.134	3.02483	0.0584042	0.478131	1.50652	1.38291	2.29303	0.0889963	0.152299	0.125534	0.616183	0.325449	2.14541	0.564382	2.00481	1.91725	0.826208	0.552995	0.882089	1.25259	4.29242	3.66615
RPACG00000000576.1	2.61019	0.562699	14.7001	7.62477	0.51015	2.01517	3.92288	3.50492	20.6907	0.304552	0.362398	0.583897	1.15089	1.79439	3.22361	0.495811	2.93475	4.44049	1.64011	2.12655	2.81477	5.58086	11.3273	10.4856
RPACG00000000577.1	1.51898	0.245759	1.06702	0.163889	0	0	0.317758	0.25943	0.253962	0.0109085	0.0259664	0.0224661	3.3714	1.57543	13.8652	1.1878	14.2618	26.7306	0.0627198	0	0.0477459	0.0828171	1.34077	0.632612
RPACG00000000578.1	10.3565	0.0322608	20.8547	2.29178	0.039698	0.216244	0.334086	0.129693	33.6624	0.0190579	0	0.235188	0.826143	1.29259	0.783593	1.43856	0.302283	3.72522	0.137389	0	0.0833509	0.338982	9.23107	11.0559
RPACG00000000579.1	0.0795273	0.0354981	0.222608	0	0	0.360609	0.123672	0.0540424	0	0	0.012615	1.60245	0.240848	0.765539	1.81501	0.559515	1.45942	1.16871	0	0	0.208576	0.161269	0	0.115226
RPACG00000000580.1	59.5416	14.6455	80.8766	54.2826	5.13475	43.6919	51.9758	57.8237	56.6253	3.13267	4.69134	4.52147	47.0864	39.2067	28.7781	41.7812	33.6207	74.7326	17.3037	22.2763	28.121	76.5666	91.0986	88.8038
RPACG00000000581.1	162.278	48.6184	112.611	110.724	3.51718	37.6466	60.8671	55.8279	143.985	5.82767	5.62592	3.42162	40.7621	28.7354	42.139	32.8182	55.8902	93.4485	37.3548	25.5495	26.9508	103.799	155.486	149.563
RPACG00000000582.1	1.52061	0.463742	2.06574	1.58667	0.131811	0.479217	2.1737	1.75807	0.245892	0.0633669	0.217869	0.108759	1.14113	1.03562	2.80085	1.50372	4.90176	6.0225	0.713396	0.351928	0.369815	1.54987	2.85553	1.22491
RPACG00000000583.1	0	0.0182633	0	0	0	0	0.182414	0.10598	0	0	0	0.0319073	0.135281	0.222237	0	0	0.297734	0.602542	0.0900285	0.0943781	0	0.317741	0.12795	0
RPACG00000000584.1	3.69594	0.514299	1.55644	1.18015	0.0272404	0.445511	1.14484	2.80295	1.52306	0.0261802	0.103884	0.0808486	1.3307	0.630342	1.41474	1.22842	2.44189	5.55598	0.451948	0.476003	0.515544	0.99488	2.46825	2.75209
RPACG00000000585.1	1.48584	0.487275	0.8198	0.757198	0.116431	0	1.22688	1.95837	0.261124	0.156851	0.19104	0.0692808	3.68578	2.19584	1.67401	3.29096	2.80453	3.78834	0.87593	0.7971	1.83983	0.834188	1.6504	2.72012
RPACG00000000586.1	0	0.10311	0	0	0	0	0	0	0	0	0	0	0	0	0	0.204821	0	0	0	0.366873	0	0	0.49589	0.867701
RPACG00000000587.1	0.145318	0	0.121472	0	0	0	0	0	0	0	0	0	0	0	0	0.0290639	0	0.110942	0	0	0.0758129	0.0880024	0	0.125671
RPACG00000000588.1	0.06915	0.0265558	0	0	0.0254992	0.0695703	0.0475618	0.041641	0.142942	0.00613366	0.00972965	0	0	0.120224	0.0178041	0.0821361	0.0193188	0.0584439	0.0528046	0.018571	0	0.0929115	0.0251016	0.0444543
RPACG00000000589.1	0	0.0963697	0	0	0.581565	0	0.155928	0.135533	0	0	0.0316185	0	0	0.0711325	0	0	0.12745	0.258206	0.0577208	0.241678	0.346962	0.20381	0	0.28855
RPACG00000000590.1	0	0	0	0	0	0	0	0	0	0	0	0	0	0	0	0	0	0	0	0	0	0	0	0
RPACG00000000591.1	0	0	0	0	0	0	0	0	0	0	0	0	0	0.286693	0	0	0	0	0	0	0	0	0	0
RPACG00000000592.1	0	0.0164244	0	0	0	0.167459	0	0	0	0.295205	0.0820085	0.167089	0	0	0	0	0.0934236	0	0	0	0.0645811	0.0374251	0	0
RPACG00000000593.1	0.127276	0.339695	0.173197	1.48071	0.205354	1.95611	0	0.0838717	6.28706	0	0	0.0506003	333.329	489.38	0.0726764	695.454	0.31342	0	0.320162	0.149445	0	0.564693	0.101208	0
RPACG00000000594.1	0	2.30336	1.09843	4.62717	0.323307	8.68021	0	0	21.0321	0	0	0	1713.42	2201.15	0.933423	2365.12	1.98231	0.503067	0.911212	1.88067	0	0.79719	0	0
RPACG00000000595.1	2.12417	10.5643	0	13.5741	0	1.54485	6.90001	24.9567	5.9611	1.07186	0.209778	0.157935	9.0783	10.7608	52.9314	4.41241	69.5985	42.3683	4.91007	12.23	0.389896	14.5639	2.83752	1.35268
RPACG00000000596.1	0.569145	0.187286	0	0	0	0	0	0	0	0	0	0	1.75692	1.07502	17.9951	1.35769	13.9468	6.44545	0	0	0	0	0	0
RPACG00000000597.1	0	0	0	0	0	0	0.0600457	0	0	0	0	0	0.333985	0.438968	1.36669	0.154681	2.84197	1.38821	0	0	0	0	0	0
RPACG00000000598.1	1.50287	5.75742	2.24486	0.53571	0.456435	2.02155	9.21702	15.198	1.24387	0.178232	0.537543	0.164981	2.73938	1.84106	15.7556	1.35369	17.5479	23.6559	3.89645	2.21339	3.66675	13.6057	1.02351	0.90483
RPACG00000000599.1	0	0	0	0	0	0	0	0	0	0.0688509	0	0.0702966	0	0	0	0	0	0	0	0	0.597805	0.354999	0	0
RPACG00000000600.1	0	0	0	0	0	0.759669	0.132048	0.228656	0	0	0	0.137035	0	0	0	0	0	0	0	0	0.874166	0.172883	0	0
RPACG00000000601.1	0	0.0757612	0	0	0.255964	0.620133	2.78928	2.78711	0	0	0.0650732	0.0140657	0	0.0731219	0	0	0	0.0436276	1.57305	0.289893	0.358783	0.0692605	0	0
RPACG00000000602.1	0	0.0523308	0	0	0.0367324	0.0501206	0.316768	0.224936	0	0	0.00700887	0	0.0190583	0.0078726	0	0	0.0139055	0	0.0887124	0.0401309	0	0.0557355	0	0
RPACG00000000603.1	0	0.127323	0	0	0	0	0.276167	0.956007	0	0	0	0	0	0	0	0	0	0	0	0	0	0	0	0
RPACG00000000604.1	0	3.50808	0.146114	0	0.130093	1.41696	10.4654	12.8926	0	0.0416241	0.446241	0.0641907	9.47876	1.74628	69.3552	4.46933	42.7573	42.6664	7.41662	4.22946	1.36511	6.29863	0	0
RPACG00000000605.1	6.26425	0.512097	3.62594	6.7096	0.935208	0.722832	2.51349	2.17451	0	0.319051	0.304769	0.521683	15.9295	5.6063	3.07541	10.8525	2.87424	8.55142	1.86406	3.88823	5.54393	2.95922	9.48786	11.1221
RPACG00000000606.1	16.6746	3.76804	46.2588	29.8313	0.932662	2.85433	17.6903	10.0952	5.83328	0.698584	1.48748	0.688695	10.0832	5.34273	13.1518	9.61716	11.4894	14.5034	8.77101	3.9018	4.15129	13.9774	43.6732	36.6901
RPACG00000000607.1	2.7859	6.79008	6.19342	2.11034	1.4625	1.5931	6.01842	2.04775	11.1851	0.160455	0.780407	0.845542	1.82648	0.143213	1.06114	0.201874	1.4642	0.578828	2.97969	19.3439	17.1037	24.0671	3.04691	6.5452
RPACG00000000608.1	17.7409	0.0264367	17.4282	17.649	0	0	0.0931434	0.0814618	25.9458	0	0	0.0246812	0	0	0	0	0	0	0	0	0.0524574	0.273143	10.2661	11.0353
RPACG00000000609.1	2.01508	0.222257	1.54449	0.531847	0	0	0.446564	0.541081	0	0.0177023	0.0772396	0.0182349	0.248506	0.0631089	0.746901	0.148223	1.06095	1.52089	0.0635641	0.134038	0.154993	0.246138	2.17474	1.21898
RPACG00000000610.1	1.60145	0.252121	7.19548	8.63411	0.0810017	0.0552593	1.81258	0.744047	5.56504	0.0682095	0.135234	0.0401755	0.556907	0.217003	1.1866	0.211995	1.4568	1.20597	0.943293	0.339229	0.320056	0.725262	8.57117	7.09716
RPACG00000000611.1	0.162661	0.0271441	11.157	24.2121	0.0987507	0.268792	0.462087	1.04862	5.4989	0.0710573	0.169309	0.0486802	1.54248	1.43823	13.8998	0.278264	9.71769	3.04565	0.410519	0.862418	2.79574	1.50813	12.3611	18.2099
RPACG00000000612.1	0	0	0	0	0	0	0	0	0	0	0	0	0	0	0	0	0	0	0	0	0	0	0	0
RPACG00000000613.1	0	0.0192357	0	0	0	0	0.0333854	0.0583419	0	0	0	0	0	0.0306068	0	0.0287624	0	0	0.0494251	0.0520023	0.15006	0.0870843	0	0
RPACG00000000614.1	0.69357	0	0	1.44143	0	0	0	0	0	0	0	0	0.633264	1.37821	0	0.972993	0	0	0	0	0.829189	0	0	0
RPACG00000000615.1	1.20252	0.0572545	6.31808	1.39851	0	0	0.0440476	0.0750382	6.36511	0.0165814	0	0.0495038	0.352963	0	0.262298	0.101049	0.211552	0.308759	0.0164114	0.1004	0	0.0212305	2.03981	2.12122
RPACG00000000616.1	1.59449	0.0827743	10.4155	1.53035	0.0331719	0	0.101951	0	20.5343	0	0.0253162	0.105884	0.394734	0.113749	0.333972	0.250002	0.231873	0.277045	0.106305	0	0.139792	0.0601235	3.87062	4.39731
RPACG00000000617.1	15.5143	1.68352	36.1057	37.4586	1.48913	8.796	6.28007	6.40455	91.0701	0.703793	1.22108	1.85451	6.86022	8.97656	15.872	3.17779	15.9813	20.9968	3.07037	6.46948	10.5978	12.2019	24.6862	26.7209
RPACG00000000618.1	43.1239	15.6388	66.962	45.5579	1.85657	8.59876	36.6198	34.4859	23.6592	1.449	2.98463	1.89273	41.229	31.0842	33.3868	37.7805	27.7844	47.0875	15.4628	9.5022	11.5071	40.4254	69.3086	55.6746
RPACG00000000619.1	1.61705	0.381604	3.45042	2.14951	0.0992585	1.08183	1.94783	1.7834	2.21756	0.15892	0.22707	0.114461	0.860171	0.623772	1.67539	0.719376	1.25812	1.82928	0.732349	1.25252	0.903828	2.05618	5.73632	3.34155
RPACG00000000620.1	4.42128	0.680042	6.42204	2.091	0.101258	0.315845	1.36182	1.29917	1.86691	0.0348107	0.151819	0.0646008	0.937998	0.638679	2.44954	0.343639	4.46684	4.05035	0.538898	0.495205	0.564144	1.49206	5.99389	3.30469
RPACG00000000621.1	0	0	0.118964	0	0	0	0	0	0	0	0	0	0	0	0	0	0	0	0	0	0	0	0	0
RPACG00000000622.1	0	0	0	0	0	0	0	0	0	0	0	0	0	0	0	0	0	0.0906023	0	0	0	0	0.115583	0
RPACG00000000623.1	0.0696205	0.0155902	0.150182	0.107817	0	0.0814185	0	0.0243703	0.167243	0	0	0	0	0	0	0	0	0	0	0	0.0314288	0.0362627	0.0587656	0.156077
RPACG00000000624.1	0.0342714	0.0114531	0.141915	0	0	0	0	0	0	0	0	0	0	0	0	0	0	0	0	0	0	0	0	0
RPACG00000000625.1	2.3113	0.565715	2.94013	3.10292	0.144172	1.55866	1.21933	2.11176	6.3286	0	0.109627	0.281186	2.71736	3.33712	92.8079	2.20492	78.8828	170.606	0.20125	0.629975	1.79342	1.95249	1.99195	1.99962
RPACG00000000626.1	1.03488	0.205744	3.1182	2.56755	0.152257	0.96955	0.867394	1.8509	7.78244	0.0976977	0.106527	0.151073	1.46574	1.38507	1.53325	0.987689	1.29349	5.83579	0.455233	0.751637	0.873614	1.25252	2.68085	3.54006
RPACG00000000627.1	1.17993	0.235717	6.13155	2.14931	0.108146	0.29513	0.898994	2.97276	4.75207	0.121433	0.213233	0.40236	1.46821	0.842145	1.88526	1.06683	1.50108	3.75586	0.485047	0.905835	1.46255	1.60808	5.19814	3.83444
RPACG00000000628.1	27.4578	6.46608	44.8777	38.7644	1.50069	8.9275	10.5817	21.985	26.3172	0.644632	1.48363	2.34251	14.7758	8.87787	10.1611	8.0889	9.45707	24.174	5.13706	8.52354	11.1954	17.1941	41.4558	43.2222
RPACG00000000629.1	0.102156	0.102737	0.346928	1.49107	0.129055	0.140724	0.506152	1.13822	2.02091	0.0248093	0.00984382	0.0510822	0.107295	0.0221215	0.144846	0.0415702	0.156823	0.553954	0.178405	0.375865	1.08573	0.691136	1.27099	0.35971
RPACG00000000630.1	1.91917	0.149764	14.2361	9.77472	0.165365	0.112835	2.05213	2.15855	6.20434	0.273348	0.49834	0.413717	0.58261	0.653035	0.78083	0.435144	0.790517	0.400965	1.03797	1.22847	3.20949	2.90461	13.6335	10.8312
RPACG00000000631.1	0.457791	0.983848	0.135784	0.290936	0.685403	0.439223	2.22444	5.79564	0.449792	0.445154	0.614723	0.477674	0.0419544	0	0.170555	0	0.0614075	0.0620322	2.9025	1.1739	1.26968	5.55812	0.0794524	0.140352
RPACG00000000632.1	0.0284733	0.0170017	0.0687331	0	0.0324412	0	0.190609	0.217838	0.286236	0.0426998	0.0389667	0.0569591	0	0	0.0178262	0.0102797	0	0	0.386259	0.0929695	0.389042	1.03306	0.0251327	0
RPACG00000000633.1	0	0.00948491	0	0	0	0	0.0259871	0.091999	0	0	0	0	0	0	0	0	0	0	0.158599	0	0.141387	0.0442498	0	0
RPACG00000000634.1	0.0363344	0	0	0	0.0274851	0	0.0565677	0	0	0.0125779	0	0	0	0	0	0	0	0	0.0978739	0	0	0	0	0
RPACG00000000635.1	0	0	0	0	0	0	0	0	0	0	0	0	0	0	0	0	0	0	0	0	0	0	0	0
RPACG00000000636.1	0	0.0284464	0	0	0	0	0.151741	0.268953	0	0.00952684	0	0	0	0	0	0	0.0457537	0.0461891	0	0	0	0	0	0
RPACG00000000637.1	0	0	0	0	0	0	0.0646345	0.0704322	0	0	0	0	0	0	0	0	0	0	0	0	0	0	0	0
RPACG00000000638.1	0	0	0	0	0	0	0.0464611	0.058141	0	0	0	0	0	0	0	0	0	0	0	0	0	0	0	0
RPACG00000000639.1	0.0177814	0	0.0447632	0	0	0	0	0	0	0	0	0	0	0	0	0	0	0	0	0	0	0	0	0
RPACG00000000640.1	0	0	0	0	0	0	0	0	0.703104	0	0	0	0	0	0	0	0	0	0	0	0.132474	0	0	0
RPACG00000000641.1	0	0	1.95536	0	0	0	0	0	0	0	0	0	0	0	0	0	0	0	0	0	0	0	0	0
RPACG00000000642.1	14.8961	0.670596	57.8593	38.2141	0.28522	0.77822	6.77135	4.54126	24.5198	0.325909	0.503358	0.359457	2.31899	1.66061	1.65905	2.35425	1.40436	2.36016	3.83065	1.59258	2.22841	4.38737	60.7857	44.091
RPACG00000000643.1	3.83948	0.123149	3.89029	0	0	0	0.269474	0	3.11827	0	0.109218	0	0	0	0	0	0	0	0.403619	0.417023	1.17844	1.05936	2.82143	2.96743
RPACG00000000644.1	0.885945	0.0854456	10.4022	1.67585	0.0535128	0.048679	0.557084	0.626257	3.20198	0.02146	0.0578614	0.132732	0.777395	0.619331	0.559699	0.926499	0.82378	1.19811	0.147698	0.12992	0.751903	0.887718	2.01908	2.67497
RPACG00000000645.1	0.187749	0	0.463824	0	0	0.249752	0.128746	0.0749294	0.511197	0	0.017478	0	2.9607	5.7375	1.3609	2.21591	2.02806	7.06694	0	0.0667669	0.0962311	0.336046	0.542435	1.11733
RPACG00000000646.1	0.163476	0.00911968	0.685479	0.735317	0	0.555107	0.0317338	0.0554641	9.48133	0	0.0129463	0.0503378	0.31783	1.51312	0.191109	0.136721	0.671537	2.86886	0.0234898	0.0494399	0	0.165534	0	0.2365
RPACG00000000647.1	8.19143	0.115198	61.2975	56.4559	0.245996	0	2.08266	1.00123	20.292	0.058743	0.140173	0.180054	0	0	0.353308	0.395332	0.566286	0	0.599758	0.536315	3.57628	1.35943	56.7515	73.2957
RPACG00000000648.1	1.80648	0.569949	2.51623	1.37716	0.131027	0.130002	1.5218	1.75067	0.8014	0.0515779	0.118176	0.0826882	0.309088	0.234859	2.32806	0.470017	2.34601	3.43924	0.517962	0.173506	0.276056	0.679878	4.45571	1.61984
RPACG00000000649.1	0	0.0192357	0	0	0	0	0.166927	0	0	0	0	0	0	0.0306068	0.402295	0	0.163061	0	0	0	0	0.0870843	0	0
RPACG00000000650.1	48.0608	5.22072	28.1908	24.921	1.39587	13.409	22.8695	18.0007	31.1652	0.793746	1.28834	1.1612	5.15866	10.1041	19.7115	2.36645	22.5879	21.909	7.34587	7.27336	10.7245	25.2605	34.7425	36.9633
RPACG00000000651.1	42.62	9.24805	121.913	122.53	3.50618	9.44236	25.0119	55.7931	128.355	2.53434	3.94945	5.07657	45.8279	29.6043	25.5475	33.9131	26.7564	85.2624	11.1524	16.8044	30.1094	27.487	99.3689	109.718
RPACG00000000652.1	7.19966	2.55214	10.8082	9.82894	1.01525	2.23825	5.46414	7.33794	17.4092	0.851551	1.19473	1.00529	5.74467	4.49905	7.89778	5.34024	6.58982	13.4302	3.07438	1.47855	2.36369	2.83752	10.7204	11.1412
RPACG00000000653.1	0.394389	0.0850633	0.485293	0.0697535	0.0289565	0	0.143984	0.110333	0.216551	0.0325126	0.0626175	0.014363	0.0400654	0.0165493	0.0269279	0.0621818	0.014617	0.10316	0.0999089	0.0281203	0.162731	0.187478	0.342025	0.235624
RPACG00000000654.1	0.0124509	0.0104536	0	0	0	0	0	0	0	0	0	0	0	0	0.0223482	0	0	0.0122226	0	0	0	0	0	0
RPACG00000000655.1	0.0249018	0.0104536	0	0	0	0	0	0	0	0	0	0	0	0	0	0	0	0.0122226	0	0	0	0	0	0
RPACG00000000656.1	0	0.029576	0	0	0	0	0	0	0	0	0	0	0	0	0	0	0	0.165063	0	0	0	0	0	0
RPACG00000000657.1	25.7249	5.93576	7.9249	10.0884	0.74804	3.55367	6.06089	19.2238	18.6029	0.805187	0.853801	0.961622	9.27753	5.68357	4.95968	5.41361	6.32051	38.8912	3.2506	1.90441	4.28935	6.66365	22.1273	10.7127
RPACG00000000658.1	1.6191	0.141812	4.92974	0.225155	0.0311882	0.509946	0.262251	0.203765	2.78808	0.0299651	0.0356765	0.0616723	37.8754	25.9258	0.131518	72.0052	0.0948422	0.0957513	0.129413	0.408708	0.327761	0.417922	1.41317	3.58472
RPACG00000000659.1	5.99949	2.02483	3.83559	2.01502	0.177571	1.10647	4.61899	9.57062	1.41881	0.109726	0.251544	0.0627595	7.80304	3.73952	6.33383	14.6876	7.01221	3.81059	2.41955	0.886578	0.640275	2.80945	5.74597	3.97728
RPACG00000000660.1	11.6909	1.85533	17.5695	8.94414	0.347288	0.810236	6.7326	7.86189	7.1826	0.309388	0.548165	0.366842	2.94485	2.29521	5.61518	2.59629	6.20708	11.7828	2.78438	1.44426	0.936361	6.42543	18.1907	15.8805
RPACG00000000661.1	5.05627	1.03778	14.5702	9.0737	0.3325	0.503798	3.25781	3.07709	8.68928	0.186538	0.317109	0.365999	13.5441	10.2285	4.26491	13.4919	3.16626	3.90068	1.5948	1.26446	2.06099	3.34601	11.4583	9.2072
RPACG00000000662.1	1.26054	0.123821	1.9329	1.58187	0.136924	0	0.409216	1.38655	2.14353	0.0921156	0.0208868	0.0948213	6.40425	2.74596	0.576614	5.11617	1.16504	3.73776	0.378626	0.518402	1.43963	0.366732	1.83404	4.29309
RPACG00000000663.1	22.8958	6.66921	54.9084	19.8847	0.839773	6.85203	17.9259	12.2506	11.3349	0.546267	0.913772	0.413294	7.43924	7.24389	14.5638	7.04732	18.5193	12.6124	6.0736	4.79999	4.39654	22.0212	35.7184	30.2431
RPACG00000000664.1	12.8022	0.0845732	43.2877	9.90556	0	0	0.372932	0.578863	56.787	0	0	0.284082	2.1671	1.10058	0.0625469	2.85321	0.270056	0.409309	0.0613469	0.322393	0.836532	0.648872	18.1584	39.4644
RPACG00000000665.1	20.4658	4.98991	38.1133	27.2357	0.640767	5.57531	9.48723	14.7591	22.0635	0.491143	1.29315	1.07152	2.53829	2.35945	12.2091	1.49525	9.21189	22.1122	3.20056	3.63515	5.36416	8.94215	32.8535	23.6092
RPACG00000000666.1	1.69391	0.482089	5.78065	3.71566	0.250181	0.151673	1.6464	1.54345	6.85501	0.187208	0.275764	0.454713	1.52946	0.750616	3.78633	0.794673	2.65418	2.54924	0.777217	1.17419	2.28352	2.22874	4.43323	4.55511
RPACG00000000667.1	5.4923	0.0583298	9.13718	1.36083	0	0.186836	0.383463	0.2517	7.86557	0.00823568	0	0.0933277	0.337874	0.337617	0.814335	0.565401	0.649239	0.916832	0.106435	0.0498834	0.360561	0.166511	3.4395	5.31278
RPACG00000000668.1	3.05986	0.877962	9.95795	6.36346	0.396945	2.16164	4.12592	6.70053	11.801	0.359826	0.470659	0.870393	6.65708	3.74111	5.41798	4.82975	3.49562	10.3923	1.28276	1.66929	3.42447	6.40697	9.73579	10.7451
RPACG00000000669.1	0.482508	0.255952	0.799963	0.573724	0.0992853	0	1.01925	1.49177	0.667028	0.16231	0.227244	0.275347	1.42313	0.970157	1.33437	1.23127	1.20514	2.43163	0.466371	0.202437	0.710511	0.869233	1.75969	0.968904
RPACG00000000670.1	0	0.00562395	0.214909	0	0.0213334	0	0.0199125	0.104524	0	0	0.0081375	0.0105625	1.79508	4.26047	19.0646	2.45665	23.7002	34.8887	0	0.0310688	0.0897878	0	0.0840275	0
RPACG00000000671.1	0.216569	0.468367	0.649659	0.461622	0.961151	1.39383	8.46645	8.16462	0.711726	0.0306964	0.341587	0.252123	1.00195	2.30458	24.6915	1.39213	32.0456	40.3573	2.75604	0.559254	0.268208	1.01972	0	0.222728
RPACG00000000672.1	11.2427	10.3182	6.92786	18.5089	4.97983	1.39722	11.341	18.2002	8.00171	3.54582	3.28583	7.86835	10.1592	6.06943	16.6429	7.10913	16.6896	30.6534	8.96453	5.08114	9.79493	9.47429	21.5573	16.4313
RPACG00000000673.1	10.5182	7.91574	26.1089	22.7526	3.18683	8.11626	20.3311	21.7835	27.4654	2.62849	3.96193	3.61128	16.3563	24.3702	49.1405	18.6335	56.6028	65.673	9.32204	5.90077	9.89743	15.7483	23.4777	30.3973
RPACG00000000674.1	15.0351	14.3123	77.6746	86.5484	46.8982	175.091	46.0059	65.8519	131.664	19.4384	16.4891	40.2281	69.5493	76.693	47.6041	35.4596	56.8192	92.0754	20.4468	97.8819	140.59	89.658	40.8504	80.577
RPACG00000000675.1	0	0	0	0	0	0	0	0	0	0	0	0	0	0	0	0	0	0	0	0	0	0	0	0
RPACG00000000676.1	0	0	0	0	0	0	0	0	0	0	0	0	0	0	0	0	0	0	0	0	0	0	0	0
RPACG00000000677.1	0.038097	0	0	0	0.13946	0	0.304482	0.227825	0	0	0	0	1.30668	0.597421	0	0.711179	0	0.0716346	0.0643982	0	0	0	0	0
RPACG00000000678.1	0.26779	0.0317174	1.41632	0	0.100444	0	0.599952	0.426506	0.449855	0	0.0613048	0.00994821	0.312994	0.396033	0.225009	0.11324	0.0304813	0.584285	0.263666	0.234055	0.126844	0.12214	0.474731	0.490098
RPACG00000000679.1	0	0.059822	0	1.16845	0	0	1.11279	1.58869	0	0	0	0.0532244	0.281396	0.323956	0.612405	0.173937	0.659955	1.16769	0.299552	1.02204	0.792599	2.37769	0.213021	0
RPACG00000000680.1	0.0266895	0.0268037	0.112025	0	0	0	0.062236	0.108782	0	0	0	0	0	0.057072	0.187369	0.0268153	0.303908	0.102287	0.023034	0	0	0.202893	0	0.115967
RPACG00000000681.1	0	0	0	0	0	0	0	0	0	0	0	0	0	0	0	0	0	0	0	0	0.114417	0	0	0
RPACG00000000682.1	0	0.0568946	0	0	0	0	0	0.269459	0	0	0	0	0	0	0	0	0.254588	0.259258	0	0	0	0.611632	0	0
RPACG00000000683.1	0	0	0	0	0	0	0	0	0	0	0	0	1.20872	0.247565	0	0	0	0	0	0	0	0	0	0
RPACG00000000684.1	0	0	0	0	0	0	0	0	0	0	0	0	0	0	0	0	0	0	0	0	0	0	0	0
RPACG00000000685.1	0	0.0135925	0	0	0	0	0.0239227	0.0836848	0	0	0.00977065	0	0.159742	1.38329	0	1.83611	0	0.0392718	0	0	0	0.0311806	0	0.0892594
RPACG00000000686.1	0	0	0	0	0	0	0	0	0	0	0	0	0	0	0	0	0	0	0	0	0	0	0	0
RPACG00000000687.1	0	0	0	0	0	0	0	0	0	0	0	0	0	0	0	0	0	0	0	0	0	0	0	0
RPACG00000000688.1	0	0	0	0	0	0	0	0	0	0	0	0	0	0	0	0	0	0	0	0	0	0	0	0
RPACG00000000689.1	0	0	0	0	0	0	0	0	0	0	0	0	0	0	0	0	0	0	0	0	0	0	0	0
RPACG00000000690.1	0	0	0	0	0	0	0	0	0	0	0	0	0	0	0	0	0	0	0	0	0	0	0	0
RPACG00000000691.1	0	0	0	0	0	0	0	0	0	0	0	0	0	0	0	0	0	0	0	0	0	0	0	0
RPACG00000000692.1	0	0	0	0	0	0	0	0	0	0	0	0	0	0	0	0	0	0	0	0	0	0	0	0
RPACG00000000693.1	0	0	0	0	0	0	0	0	0	0	0	0	0	0	0	0	0	0	0	0	0	0	0	0
RPACG00000000694.1	5.1769	0.545039	16.6266	5.67671	0.224948	0.18059	2.55768	0.567178	9.46985	0.18096	0.180183	0.211575	6.23012	2.06281	1.47463	5.00754	1.65501	2.6726	0.890631	1.17934	2.25684	1.96108	6.92735	7.23362
RPACG00000000695.1	19.9219	0.000299912	9.74149	2.10563	0	0.0100356	0.00152154	0.0348789	13.9611	0.00360262	0	0	1.11602	0	0.00286221	1.27662	0.00601321	0.383977	0.0234599	0	0.00335361	0.00134268	9.41221	10.2722
RPACG00000000695.2	0	0.0076922	0	0	0	0.191849	0.0256178	0.581035	14.8544	0.0577308	0	0	0	3.84314	0.0385387	0	0.0872028	5.01648	0.373433	0	0.063838	0.0380076	0	10.7081
RPACG00000000696.1	0	0	0.402309	0.144262	0	0	0.0186395	0	0	0	0.00761869	0	0	0	0	0	0	0	0.0551861	0.0290873	0.0420366	0.0485717	0.117994	0.0696084
RPACG00000000697.1	1.16172	0.171359	9.76381	1.85459	0	0.27302	0.530027	0.857228	3.91621	0.0481389	0.0567568	0.152121	0.71518	1.14008	0.620009	3.43061	0.815634	1.80223	0.190641	0.132307	1.02722	1.276	2.50548	2.45346
RPACG00000000697.2	0.259226	0.0785354	4.33576	0.31832	0.0843652	0	0.43993	0.45563	2.46621	0	0.0391527	0.0802223	2.51802	1.13208	0.670684	2.41357	0.351994	0.783733	0.203343	0.136507	0.55978	0.103853	2.48276	2.28273
RPACG00000000698.1	20.0058	2.31953	53.4391	19.3452	0.361164	2.52751	10.3354	7.3333	8.0413	0.494924	0.746928	0.483085	3.33174	3.93387	11.4682	3.07385	14.49	13.6131	3.96849	1.42682	1.94708	11.5399	37.024	28.1801
RPACG00000000699.1	61.3377	7.40404	217.786	406.455	11.2705	33.9818	25.3669	36.0449	361.585	5.18432	4.68597	16.2147	39.6489	19.753	30.1519	16.8007	28.3117	61.5585	13.7295	45.775	101.358	45.7597	161.129	265.81
RPACG00000000700.1	9.67216	1.66953	37.1837	20.0686	0.595608	1.23687	8.42428	9.26485	4.4393	0.299817	0.74629	0.378736	6.07327	3.59744	14.6563	5.80125	20.0853	30.1068	2.70604	1.28029	1.84864	4.38591	45.422	29.7393
RPACG00000000701.1	1575.99	670.341	1094.43	2348.13	459.877	1245.27	1150.04	1182.89	2244.3	201.082	214.418	355.226	475.981	596.148	698.176	233.879	591.438	890.347	517.266	1221.87	1264.61	2301.75	1462.38	1828.26
RPACG00000000702.1	0	0	0	0	0.122998	0	1.50415	0.200246	0	0	0	0	0	0	0	0	0	0	0.428398	0.178772	0	0	0	0
RPACG00000000703.1	0	0.506148	0.190685	0	1.7301	0.309217	12.557	10.2377	0	0.0817682	0.356921	0.0140273	0	0.0243071	0.119481	0	0	0.043507	6.74548	0.784694	0.0596336	0.518021	0.0558697	0.0988016
RPACG00000000704.1	0.921687	0.0870847	1.09718	0.214178	0.0593311	0.485097	0.138561	0.242267	0	0.0285055	0	0.146688	0	0.0508468	0	0.0716671	0.0450931	0	0.0410254	0.129589	0.249455	0.361291	0.525955	0.206667
RPACG00000000705.1	0	0	0	0	0	0	0.159813	0	0	0	0	0.0834847	25.6677	18.4334	0	22.8528	0	0	0.0591474	0	0	0	0	0
RPACG00000000706.1	2.87412	0.620736	23.8852	4.62431	0.416814	1.60124	2.97675	2.75202	16.3198	0.282102	0.261422	0.550391	7.41801	5.50629	2.47792	6.79932	2.69596	4.90951	1.07624	1.17846	0.995732	1.87168	5.58035	11.4418
RPACG00000000706.2	1.39111	0.205976	7.33516	1.96393	0.172332	0	0.864716	1.02188	3.45923	0	0.0525595	0.0962748	1.52943	0.781759	2.07503	2.1701	1.50433	3.02762	0.641966	0	2.54558	1.02578	5.24788	3.99926
RPACG00000000707.1	0.119517	0	0.163375	0.349397	0	0	0.0453423	0.0791488	0	0	0	0	0.0504473	0.0830159	0.0685154	0.0390103	0.295619	0.149391	0	0	0	0.0591846	0.191005	0
RPACG00000000708.1	1.23655	0.228661	7.40944	1.16482	0.0537718	0.146574	1.9836	0.790419	1.804	0.0258402	0.0205067	0.0399004	3.40911	2.41944	1.92443	5.60752	2.20572	3.62797	0.501807	0.039151	0.339238	0.654584	3.12457	2.62266
RPACG00000000709.1	3.68066	2.11195	5.89107	1.53843	0.511779	3.25179	4.58744	9.61418	0	0.163756	0.633942	0.378826	3.46232	3.7638	33.5245	2.43815	55.1726	34.9291	2.83476	2.17296	2.05879	5.6734	2.9418	1.03911
RPACG00000000710.1	6.56378	3.66108	13.1511	17.1768	1.67887	3.39751	11.1149	21.9786	9.62853	0.934975	1.24177	1.38485	7.47766	5.93499	10.8008	8.98524	13.0116	27.763	5.73391	3.79203	6.91741	11.1289	24.3791	17.2357
RPACG00000000711.1	0.428862	0.261506	1.32776	1.56773	0.0943184	0	0.615539	0.539069	1.48131	0.0226936	0.16197	0.0654996	1.12556	0.218317	1.05245	0.121525	1.414	0.734394	0.208269	0.219828	0.675839	0.435081	1.33686	0.690744
RPACG00000000712.1	1302.51	432.648	16151.1	21628.1	639.621	3695.74	1830.31	3219.1	15966.3	200.455	246.156	799.354	1406.28	1192.8	1504.54	434.706	1505.48	2041.78	639.866	4791.26	5826.44	4175.44	8139.58	14836.3
RPACG00000000713.1	10.2563	1.20882	28.8603	16.0047	0.851176	0.462341	2.53325	6.21145	17.0645	0.439922	0.749384	0.918554	2.68812	3.37234	2.89473	1.72474	4.156	4.84928	0.663111	2.55617	5.29474	3.05184	19.6143	16.3574
RPACG00000000714.1	5.38642	1.01447	17.1704	8.92204	0.240139	0.201519	1.24619	3.02506	7.83869	0.188305	0.33728	0.45745	1.39535	2.00635	1.11735	0.963808	2.75118	2.89338	0.482124	0.951199	2.92436	1.07298	10.7362	12.4684
RPACG00000000715.1	4.19953	0.82719	5.63998	2.78612	0.0453849	0.123746	0.487229	0.741229	4.57131	0	0.0259664	0.0673982	1.03735	1.24478	1.01763	0.986785	3.61712	2.43322	0.203839	0.297425	0.620697	0.276057	3.88824	3.47937
RPACG00000000716.1	0.467897	0.224976	0.417419	0.445158	0	0	0	0.100927	1.37294	0	0	0	0.837121	0.899464	0.614399	1.39192	0.188885	0.573327	0	0	0	0	0.487266	0.429532
RPACG00000000717.1	0.0449443	0.0396824	0.024509	0.052867	0	0	0.0409089	0.0597221	0.0820885	0.00352049	0	0.00362955	0.349097	0.37626	0.122339	0.329861	0.0553617	0.223233	0.0504638	0.0106556	0.0308394	0.0088764	0.0719931	0.153074
RPACG00000000718.1	0.0137236	0.124595	0.298655	0.515203	0.0445556	0.145911	0.016615	0.0291031	0.899781	0	0	0.022103	104.959	84.5918	0.012427	177.397	0.0134929	0.353681	0.0553388	0.129808	0.0751255	0.129798	0.0877104	0.0621551
RPACG00000000719.1	0.00808473	0	0.031964	0	0	0	0.00903275	0	0	0	0.00363919	0.0047303	0.0670127	0	0.04071	0.00767944	0.0295198	0	0	0.0138914	0	0.0115765	0.0628963	0
RPACG00000000720.1	0	0.00621849	0	0.0489836	0	0	0	0.0119574	0	0	0	0	0.00231583	0	0	0	0	0	0	0	0	0	0	0
RPACG00000000721.1	0	0	0	0	0	0	0	0	0	0	0	0	0	0.0034334	0	0	0	0	0	0	0	0	0	0
RPACG00000000722.1	0.152186	0	0	0	0	0	0	0.433748	0	0	0	0	0	0	0	0	0	0.319519	0.0632914	0	0.189988	0	0.116648	0
RPACG00000000723.1	0.00163371	0.000779265	0	0	0	0	0	0	0	0	0	0	0.00632064	0.00662954	0	0.00338616	0.00319463	0	0	0	0	0	0	0
RPACG00000000724.1	0.889539	0.1955	2.56063	0.479929	0.0221383	0.120815	0.557199	0.524204	1.24139	0.0532592	0.080254	0.0988076	0.72376	0.692441	0.632446	0.739845	0.636338	0.942485	0.267382	0.193485	0.513117	0.792996	2.24457	2.08434
RPACG00000000725.1	3.26821	0.881979	6.92717	5.49803	0.353292	0.74142	3.07967	6.54608	8.22529	0.189563	0.305893	0.377208	4.23174	2.45776	3.05591	2.7684	3.50076	8.22372	1.21945	1.34586	2.71912	3.43324	10.5141	8.90665
RPACG00000000726.1	3.36353	0.455987	3.5834	2.76271	0	0	1.35414	1.25422	1.06132	0	0.146199	0.188185	2.90997	2.71473	2.34323	6.72173	2.3624	4.49052	0.334078	0.139749	0.200225	0.708642	3.97857	2.6675
RPACG00000000727.1	14.8125	0.435263	64.5779	28.812	0.241798	0	6.09541	1.46117	14.6089	0.48813	0.710113	0.299162	0.0753744	0.373032	0.372935	0.0584144	0.550751	0.592836	2.77389	0.880304	2.18723	3.38354	48.5764	39.2614
RPACG00000000728.1	25.2484	7.2301	13.2164	5.62011	0.390368	3.39416	15.1678	9.55841	1.73094	0.299	1.03994	0.229994	3.74829	4.87919	18.624	2.57549	22.9795	24.0039	6.39937	1.36295	2.44714	16.37	13.7061	8.13626
RPACG00000000729.1	3.45227	0.749383	9.52173	10.1441	0.513314	0.576587	5.29534	3.59968	6.76774	0.27595	0.368652	0.591101	1.6772	1.17769	2.02564	1.37382	2.5404	3.57777	2.57472	1.42934	2.09851	3.96227	10.761	10.7372
RPACG00000000730.1	0.0740569	0.0407662	1.61749	0.462868	0	0.34944	0.50924	0.78547	1.00581	0.0308	0.0122239	0.0316932	0.0666718	0.164843	0.204498	0.0996065	0.139421	0.886026	0.190748	0.263535	0.134752	0.312477	1.579	0.321823
RPACG00000000731.1	0.021729	0.00587726	0	0	0	0	0	0	0.238936	0	0	0	0	0	0.0616762	0.0164546	0.0425482	0	0.019404	0.035302	0	0	0	0
RPACG00000000732.1	0.103483	0	0	0	0	0	3.20264e-06	0	0	0	0	0	0	0	0	0	0.117907	0	0.062219	0	0	0	0	0.533061
RPACG00000000733.1	2.6037	0.894251	3.17576	3.23689	0.538456	1.7104	3.48428	4.25147	3.0011	0.172262	0.324883	0.221353	4.3442	3.46006	1.58437	4.08268	2.12044	4.21615	1.243	2.22081	2.35381	5.97128	4.77573	2.34242
RPACG00000000734.1	0.225327	0.30805	0.91409	0	0.26671	0	0.686703	2.14401	0	0	0.127191	0.136798	0	0.394704	0.664347	0	0.897247	0	0.245329	0.423158	0.655002	0.282332	1.15092	0
RPACG00000000734.2	3.99055	0.269636	19.8727	1.70894	0.114191	1.02587	1.39438	0.701139	2.60174	0.0997798	0.17796	0.116558	1.28223	1.40647	6.74958	0.89707	4.74151	1.93336	0.66481	0.0410497	0	1.7909	9.97686	6.55874
RPACG00000000734.3	0.695093	0.128123	0.0192241	3.19724	0	0	0.414565	1.79143	0	0	0.268417	3.50382e-05	0.25192	0	0.954224	0.096706	1.48889	1.17261	0.256307	0.540544	1.37774	0.48228	9.2333e-06	1.01326
RPACG00000000734.4	0.626302	0.164712	1.09853	0.309595	0	0	0.995357	0.00244735	1.18632	0.0780807	0	0	0.752482	0.617587	1.41982	0.423279	0.684081	2.16958	0.372609	0	0	1.93586	0.868982	1.23428
RPACG00000000734.5	0.072584	0.0714586	0.00053139	0.561047	0	0	0.262703	0.00477128	0	0	0	0	0.119011	0	0.141797	0.0336709	0.159243	1.2838	0.1283	0	0	0.483153	2.79257e-07	0.147704
RPACG00000000735.1	0.118781	0	0	0	0	0	0.117017	0	0	0	0	0	0	0	0.178745	0	0.191033	0	0	0	0	0	0	0
RPACG00000000736.1	0.0281254	0.0094122	0	0	0	0	0	0	0	0	0	0	0.0363944	0	0	0	0	0	0	0	0	0	0.0689436	0
RPACG00000000737.1	0.364636	0.202102	2.01759	1.0899	0.170168	0	0.765673	0.722494	1.91252	0.163296	0.137896	0.768403	0.565604	1.51031	2.16492	0.519986	1.6917	0.936833	0.180598	0.313493	0.482119	0.733546	1.38106	1.14264
RPACG00000000738.1	0	0	0	0	0	0	0	0	0	0	0	0	0	0	0	0.0556859	0	0	0	0	0	0	0	0
RPACG00000000739.1	0	0	0	0	0	0	0	0	0	0	0	0	0	0	0	0	0	0	0	0	0	0	0	0
RPACG00000000740.1	0.351271	0.0773215	0.500806	0.180008	0	0	0.47211	0.338934	0.186312	0.0239732	0.0126737	0.00823799	0.232593	0.170823	0.43987	0.54823	0.477649	0.291453	0.131752	0.0604709	0.0524989	0.171301	0.621047	0.31851
RPACG00000000741.1	0	0	0	0	0	0	0	0	0	0	0	0	0	0.0202966	0	0	0	0	0	0	0	0	0	0
RPACG00000000742.1	0	0	0	0	0	0	0	0	0	0	0	0	0	0	0	0	0	0	0.0226033	0	0	0	0	0
RPACG00000000743.1	0.422948	0.127586	1.70346	0.577901	0.0533552	0	1.14603	0.566434	1.19339	0.0769214	0.0712179	0.0527901	0.609983	0.731644	0.935968	1.05266	0.445815	0.613582	0.221293	0.233087	0.224412	1.03919	2.46976	1.30119
RPACG00000000744.1	0	0	0	0	0	0	0	0	0	0.0235735	0	0	0	0.0921699	0	0	0	0	0	0	0	0	0	0
RPACG00000000745.1	0	0	0	0	0	0	0	0	0	0	0	0	0	0	0	0	0	0	0	0	0	0	0	0
RPACG00000000746.1	0	0	0	0	0	0	0	0	0	0	0	0	0	0	0	0	0	0	0	0	0	0	0	0
RPACG00000000747.1	0	0	0	0	0	0	0	0	0	0	0	0	0	0	0.0863602	0	0	0.0471582	0	0	0	0	0	0
RPACG00000000748.1	0	0	0	0	0	0	0	0	0	0	0	0	0	0	0	0	0	0	0	0	0	0	0	0
RPACG00000000749.1	0.703895	0	1.88569	0	0	0	0	0	0	0	0.212373	0.274508	0	0.394688	0	0	2.58862	0	0	0	1.15481	0.690802	0	1.93201
RPACG00000000750.1	0.0172797	0	0.0737764	0.317333	0	0	0	0.0717578	0	0	0	0	0.068468	0.0188295	0	0.0176909	0	0.0336453	0	0.0319935	0	0	0	0.229672
RPACG00000000751.1	0	0.170083	0	0	0	0	0	0.357531	0	0	0	0	0	0	0	0	0	0	0	0	0	0	0.864903	0
RPACG00000000752.1	0.080133	0	0	0	0	0	0	0	1.9967	0	0.0343495	0	0	0	0	0	0	0	0	0	0	0	0	0
RPACG00000000753.1	1.15854	0.405914	3.03341	1.61351	0	0	1.19123	0.610008	3.31429	0.10731	0.0568714	0.146767	1.0913	1.27936	1.06577	1.32233	0.801277	0.695652	0.518825	0.543346	0.937059	1.55665	3.24295	2.59545
RPACG00000000754.1	0	0	0.649515	0	0	0	0	0	0	0	0	0	0	0	0	0	0	0	0	0	0	0	0	0
RPACG00000000755.1	0	0	0	0	0	0	0	0.140034	0	0	0	0	0	0	0	0	0	0	0	0	0	0	0.359476	0
RPACG00000000756.1	0	0	0	0	0	0	0.0657874	0	0	0	0	0	0	0	0	0	0	0	0	0	0	0	0	0
RPACG00000000757.1	0	0	0	0	0	0	0	0	0	0	0	0	0	0	0	0	0	0	0	0	0	0	0	0.10423
RPACG00000000758.1	0.121996	0	0	0.35606	0	0	0.0462087	0	0	0	0	0	0	0.0423009	0.0698484	0	0	0	0	0	0.103546	0	0.279877	0
RPACG00000000759.1	0	0	0	0.584148	0	0	0	0	0	0	0	0	0	0.0346816	0	0.0325942	0.06165	0.0622777	0	0	0	0.0493809	0	0.1409
RPACG00000000760.1	4.62129	0.779868	19.158	11.1459	0	1.04219	4.74417	2.52354	19.0755	0.555032	0.442889	0.282759	6.12121	3.8307	1.6855	4.22876	1.48801	4.84619	1.63021	3.40019	7.61721	7.63908	15.2884	21.4768
RPACG00000000761.1	2.21448	0.332766	2.61452	0.649715	0.0449638	0.245318	1.30024	1.19934	1.51172	0.0432554	0.080058	0.0965657	0.233413	0.41113	2.17844	0.350016	2.272	2.45183	0.258705	0.371116	0.315654	1.2201	2.27233	1.25405
RPACG00000000762.1	0	0	0	0	0	0	0	0	0	0	0	0	0.11778	0.00884483	0	0.166168	0	0	0	0	0	0	0	0
RPACG00000000763.1	0	0.0576275	0	0.113727	0.0157417	0	0.0146852	0	0.352785	0	0.00600583	0	5.55714	5.28955	0	7.04812	0	0	0.0217389	0.114639	0.0331497	0.0382571	0	0
RPACG00000000764.1	1.23694	0.0805568	7.10045	5.27903	0.0866795	0.135141	0.496562	0.14155	7.77496	0.0774457	0.0425244	0.0736739	3.11046	3.31191	0.812615	3.59976	0.619138	0.472978	0.111114	0.0901841	0.678267	0.902331	4.51015	6.69232
RPACG00000000765.1	0	0	0	0	0	0	0	0	0	0	0	0	0	0	0	0	0	0	0	0	0	0	0	0
RPACG00000000766.1	4.53914	0.375237	17.7218	4.53825	0	0.342675	2.32626	1.23139	2.34469	0.0302084	0.0878804	0.0933336	22.7136	20.3213	1.40796	52.5203	1.77992	2.27683	0.723465	0.213515	0.176307	0.636791	11.4665	7.6641
RPACG00000000767.1	92.7514	8.93934	530.133	208.095	1.746	9.39184	21.3895	29.0826	234.929	2.14379	3.18123	5.79959	452.84	349.884	12.5786	435.841	6.96137	22.3123	9.85553	19.8713	27.3399	30.0759	216.331	311.665
RPACG00000000768.1	0.594811	0.25697	4.94821	5.0185	0.278759	1.51552	1.56817	1.59388	5.41359	0.266989	0.0530665	0.37671	1.88957	3.10257	0.198484	2.13032	0.106671	0.107995	0.193492	2.33152	2.91497	2.90252	2.47442	3.14805
RPACG00000000769.1	4.55735	0.874037	10.0041	4.4219	0.313877	1.88364	5.15346	3.15241	1.40686	0.249096	0.383206	0.171097	3.27525	2.34078	3.46629	4.49911	3.1645	3.55167	1.67964	1.41721	1.35501	4.02383	11.8661	6.23702
RPACG00000000770.1	13.2721	0.215546	145.77	31.2285	0.301155	0.469251	1.82716	1.4404	51.5294	0.506738	0.270773	0.596411	5.81008	2.19407	0.873848	5.0928	0.816203	1.4494	0.445856	1.2531	2.58021	1.25585	39.9916	52.9252
RPACG00000000771.1	0.225299	0	12.0594	4.96237	0	0	0	0.0749294	2.55599	0	0	0	0	0	0	0	0	0	0	0	0.192462	0	4.24908	4.46934
RPACG00000000772.1	0.321987	0.00277529	1.14691	0.309031	0	0	0.029906	0.0174586	1.07917	0	0.00407969	0	0.233006	0.210799	0.044756	0.301327	0.032387	0.0326551	0.0221349	0	0	0	0.505137	0.596502
RPACG00000000773.1	5.78286	0.851223	22.3725	7.01896	0.211495	0.460747	3.75846	4.42222	7.0759	0.142117	0.338562	0.354869	3.34581	1.84838	1.19374	2.35006	1.86902	4.36255	0.878577	1.0468	1.15418	3.3037	12.421	12.073
RPACG00000000774.1	0	0	14.9795	2.89606	0	0	0	0	4.36862	0	0	0	0	0.347959	0	0	0	0	0.568859	0	0	0.494724	0.792701	0
RPACG00000000775.1	0.531535	0.00847577	7.02924	3.20041	0	0	0	0.155167	1.06146	0	0.0120742	0	0	0	0	0	0	0	0.153304	0.138323	0.199659	0.385782	5.11556	3.41898
RPACG00000000776.1	4.66602	0.0101346	7.70767	7.04305	0	0	0	0.0613109	20.9474	0	0	0	0	0	0	0	0	0	0.051949	0	0.551803	0.183082	8.43146	5.75006
RPACG00000000777.1	0	0	0	0	0	0	0	0	0	0	0	0	0.230589	0	0	0.1779	0	0	0	0	0	0.270102	0	0
RPACG00000000778.1	0	0	0	0	0	0	0	0	0	0	0	0	0	0	0	0.0444129	0	0	0	0	0	0	0	0
RPACG00000000779.1	0	0	0	0	0	0	0	0	0	0	0	0	0	0	0	0	0	0	0	0	0	0	0	0
RPACG00000000780.1	0.976485	0	50.8382	7.27142	0	0.485951	1.39726	0.548282	68.9233	0.214081	0.149528	0.921501	8.31251	3.98229	0.320548	6.32482	0.549595	0.417932	1.52225	2.01823	4.24868	7.29428	9.23821	14.2895
RPACG00000000781.1	0	0	0	4.51856	0	0	0.593103	1.04086	0	0	0	0	1.34277	2.79353	0.919014	1.55979	0.971356	0	0	0	0	1.54266	0	2.17159
RPACG00000000782.1	2.14475	0	175.919	9.34897	0.179052	0.485951	0	0.274141	277.095	0	0.0498425	0.054206	1.86903	2.62343	0.320548	1.13476	0	0	0	0.145545	1.69947	1.1984	12.7994	16.0022
RPACG00000000783.1	0	0	0	0	0	0	0	0	0	0	0	0	0	0	0	0	0	0	0	0	0	0.0929174	0	0
RPACG00000000784.1	7.52531	0.0449074	43.6626	1.88171	0.0780735	0	0.305309	0.185758	59.7395	0.0467188	0.0340465	0.157316	2.8111	0.784698	0.167282	2.43941	0	0	0.179088	0.340737	1.77349	0.929652	8.55744	17.79
RPACG00000000785.1	21.7459	1.58888	21.3031	11.7369	0.83618	0	6.24426	4.08233	0	0.394001	0	2.03448	15.85	16.6633	2.41835	9.23685	1.2918	3.974	0	10.9074	0	14.7431	18.3544	22.7434
RPACG00000000786.1	4.33993	0.0524787	41.4252	3.11632	0	0	0.199608	0	41.7385	0.0428162	0	0.379442	2.69743	3.14391	0.641096	2.14401	0	0	0.0761124	0.310497	0.424868	0.931184	6.07082	12.3216
RPACG00000000787.1	3.91017	0.426621	21.3357	3.37207	0.312294	0	1.52655	1.90033	23.6727	0.140156	0.297126	0.344991	0.867923	0.802822	0.501845	0.985831	1.31653	3.15203	1.3558	0.454315	0.978857	0.819366	6.03327	6.85566
RPACG00000000788.1	15.4283	2.08847	36.2186	20.7769	0.156413	1.53446	6.167	9.45268	19.5753	0.390723	0.596406	0.711369	12.0346	9.05242	5.49668	14.2483	4.85168	8.93205	3.22353	3.9628	6.049	8.09251	23.7	23.4256
RPACG00000000789.1	8.7759	3.86916	9.61715	8.19823	0.63258	0.507423	15.0871	27.9542	5.4177	0.706785	1.06464	0.681962	10.9367	4.99163	78.2883	12.9598	76.9629	154.794	7.82594	3.98329	6.18824	4.36541	27.8446	23.0864
RPACG00000000790.1	3.16431	0.546288	8.21233	3.77107	0.142412	2.20021	2.28244	2.01578	4.78049	0.148316	0.208216	0.164463	1.08513	1.30196	4.09279	0.783656	4.00031	3.81855	0.738102	0.898696	0.898805	2.80128	6.26421	5.12774
RPACG00000000791.1	3.63614	1.04369	9.16411	7.83915	0.575956	2.11948	4.64722	4.02474	6.30642	0.347949	0.521293	0.444879	4.4633	2.80162	4.17206	4.28213	3.97846	8.96576	1.84004	2.20461	2.37004	4.45799	9.52014	6.81829
RPACG00000000792.1	4.12199	12.0773	3.95079	0.308693	0.316078	3.17064	22.609	28.4716	0.862633	0.0328888	0.29993	0.0211903	3.27084	1.3329	12.3642	3.21261	17.6809	52.0012	8.81785	1.74219	0.468146	11.478	5.29721	1.43007
RPACG00000000793.1	0	0.0226463	0	0	0	0.4274	0.147673	0.385209	0	0	0	0.0772339	0.082101	0	0	0	0	0	0	0	0.164373	0	0	0
RPACG00000000794.1	0	0.00938854	0.0600622	0	0.0178962	0	0	0.0584533	0.200457	0	0	0	0	0	0	0	0.0271433	0	0.0123598	0.0260648	0	0.0217541	0	0
RPACG00000000795.1	0.53274	0.221407	1.54427	0.901742	0.201566	1.04771	1.69132	1.83385	3.33786	0.147801	0.172154	0.171397	1.26498	1.28365	1.03093	0.788398	0.9448	2.08097	0.496757	1.28632	2.0835	2.36535	1.77617	1.64018
RPACG00000000796.1	0.0713418	0	0	0	0	0	0.0409084	0	0	0	0	0	0	0	0.0617402	0	0.0666496	0	0	0	0	0	0	0
RPACG00000000797.1	0.411451	0.219543	0.509061	0.313853	0.0542759	0.118522	1.06729	0.57608	0.487453	0.0391896	0.0455743	0.0404096	0.619327	0.777106	1.61778	0.878521	1.774	2.64075	0.280783	0.181859	0.160221	0.421403	1.0256	0.359719
RPACG00000000798.1	0	0	0	0	0	0	0	0	0	0	0	0	0	0	0	0	0	0	0	0	0	0	0	0
RPACG00000000799.1	0	0	0	0.358855	0	0	0	0	0	0	0	0	0	0	0	0.0322195	0.059236	0	0.0268824	0	0	0.02459	0.0496857	0.0709289
RPACG00000000800.1	0.229441	0.00175409	0.500851	0.147337	0	0	0	0	0.0762638	0	0	0	0.0211488	0.00582555	0	0.0218876	0	0	0	0.00989873	0	0	0.108454	0.0711017
RPACG00000000801.1	0.998637	0.00966356	3.52042	0.482873	0	0	0.00778083	0.020452	0.796966	0	0.00841621	0.00414533	0	0.00715901	0	0.0135796	0	0	0.0403118	0.0304116	0.114459	0.106341	1.62414	1.55839
RPACG00000000802.1	1.03539	0.0335588	2.90644	3.7141	0	0	0	0.109322	4.35909	0	0	0	0	0	0.133448	0.129768	0	0.315451	0	0	0	0.121649	0.48412	0
RPACG00000000803.1	0.768162	0.0595418	1.00698	0.0379749	0.0210147	0.573629	0.161571	0.0257363	0.353887	0.00505793	0.0214929	0.0339005	0.277938	0.175665	0.0878047	0.334061	0.0158991	0.0320505	0.02899	0.0765361	0.0110779	0.178452	0.891865	0.311545
RPACG00000000804.1	0	0	0	0	0	0	0	0.253591	0	0	0	0	0	0	0	0	0	0	0	0	0	0	0.307344	0
RPACG00000000805.1	0	0.0168742	0	0	0	0	0	0	0	0	0	0	0	0	0	0	0	0	0	0	0	0.0578919	0	0
RPACG00000000806.1	0.0401304	0	0	0	0	0	0	0	0	0	0	0	0	0	0.0355833	0	0	0	0	0	0	0	0	0
RPACG00000000807.1	0	0	0	0	0	0	0	0	0	0	0	0	0	0	0	0	0	0	0	0	0	0	0	0
RPACG00000000808.1	0	0	0	0	0	0	0	0	0	0	0	0	0	0	0	0	0	0	0	0	0	0	0	0
RPACG00000000809.1	0.0701038	0	0	0	0	0	0	0	0	0	0	0	0	0	0	0	0	0	0	0	0	0	0	0
RPACG00000000810.1	0	0	0	0	0	0	0	0	0	0	0	0	0	0	0	0	0	0	0	0	0	0	0	0
RPACG00000000811.1	0.056178	0	0	0	0	0	0	0	0	0	0	0	0	0	0.032	0	0	0	0	0	0	0	0.0439113	0
RPACG00000000812.1	0	0	0	0	0	0	0	0	0	0	0	0	0	0	0	0	0	0	0	0	0	0	0	0
RPACG00000000813.1	0.056178	0	0	0	0	0	0	0	0	0	0	0	0	0	0.032	0	0	0	0	0	0	0	0.0439113	0
RPACG00000000814.1	0	0	0	0	0	0	0	0	0	0	0	0	0	0	0	0	0	0	0	0	0	0	0	0
RPACG00000000815.1	0.056178	0	0	0	0	0	0	0	0	0	0	0	0	0	0.032	0	0	0	0	0	0	0	0.0439113	0
RPACG00000000816.1	0.109118	0	0	0	0	0	0	0	0	0	0	0	0	0	0	0	0	0	0	0	0	0	0	0
RPACG00000000817.1	0.056178	0	0	0	0	0	0	0	0	0	0	0	0	0	0.032	0	0	0	0	0	0	0	0.0439113	0
RPACG00000000818.1	0.0635439	0	0	0	0	0	0	0	0	0	0	0	0	0	0	0	0	0	0	0	0	0	0	0
RPACG00000000819.1	0.056178	0	0	0	0	0	0	0	0	0	0	0	0	0	0.032	0	0	0	0	0	0	0	0.0439113	0
RPACG00000000820.1	0	0	0	0	0	0	0	0	0	0	0	0	0	0	0	0	0	0	0	0	0	0	0	0
RPACG00000000821.1	0	0	0	0	0	0	0	0	0	0	0	0	0	0	0	0	0	0	0	0	0	0	0	0
RPACG00000000822.1	0.053611	0.00790663	0	0	0	0	0	0	0	0	0	0	0	0	0	0	0	0	0	0	0	0	0	0
RPACG00000000823.1	0.222999	0.0203888	0	0	0.025619	1.53647	0.191382	0.16737	0	0	0.00977065	0	0.0266237	0	0.395335	0	0.0389127	0	0	0.0746141	0	0.124722	0.100922	0.0892594
RPACG00000000824.1	1.73737	0.308597	3.53051	1.99793	0.0908133	0.32336	2.35099	1.63761	1.33013	0.0570251	0.140158	0.113694	0.450481	0.805685	2.32506	0.410166	2.57437	1.92035	0.626305	0.419911	0.699462	1.81496	4.65506	2.52065
RPACG00000000825.1	24.0214	2.5684	33.8807	15.1206	1.4173	0.92543	33.608	9.35488	8.82754	1.6308	1.77066	1.56325	1.2996	1.99109	3.6984	0.730022	4.15698	4.29125	4.16622	3.38238	3.56346	14.4918	41.0196	24.054
RPACG00000000826.1	5.51213	1.10974	20.408	16.565	0.503608	4.88059	6.14095	4.84385	19.7077	0.309209	0.576152	0.262925	5.40918	3.7166	4.59601	4.25822	4.71915	6.26539	2.12769	2.85185	3.94153	9.8107	19.3444	14.8148
RPACG00000000827.1	1.7927	0.0212074	20.4781	9.22263	0.106436	0	0.422441	0.260758	9.52266	0	0.0202956	0	0	0	0	0	0	0	0.183934	0.0774956	0.0559591	0.0971716	4.9792	6.67461
RPACG00000000828.1	4.69639	0.664664	12.0218	1.18158	0.10063	0	6.11184	1.68441	3.80785	0.211805	0.321579	0.137203	0	0	0	0	0	0	1.98835	0.421412	0.900983	2.53605	4.28439	3.11401
RPACG00000000829.1	0.520453	0.00646358	0.738006	0	0	0.798529	0	0.0398645	0.27308	0	0.00930934	0.0241583	0.152177	0.0836791	0	0.216211	0	0	0	0	0	0.0297013	0.817266	0.170094
RPACG00000000830.1	0	0.00808818	0.105045	0.045327	0.0188134	0	0.116897	0.0512013	0	0.0150924	0.0478687	0.0217857	0	0.0268822	0	0	0	0.0191336	0.00432597	0.0639494	0.0396647	0.0304351	0.024688	0.0218739
RPACG00000000831.1	0	0	0	0	0	0	0.165648	0	0	0	0	0	0	0	0	0	0	0	0	0	0	0	0	0
RPACG00000000832.1	51.6155	7.34127	37.2657	22.3095	0.440805	0	72.4725	40.8684	23.985	0.208374	1.33513	0	0.93739	0.803439	36.3781	2.17177	45.9437	43.9629	20.5184	11.594	5.44138	13.047	57.36	38.025
RPACG00000000833.1	18.6638	8.33007	69.4291	61.0502	10.843	11.6515	90.2825	49.0227	83.1804	1.00393	2.71808	1.38357	2.72329	6.88151	38.1879	5.66721	38.877	37.3114	30.6048	15.9214	16.7588	23.1764	51.4638	48.1552
RPACG00000000834.1	5.90896	2.62452	41.1593	39.249	4.57604	0.477768	21.8961	17.5171	11.6834	0.420916	1.13837	0.776318	0.642841	1.50676	19.9072	1.8393	11.2091	24.5027	13.2068	7.04193	9.91563	14.2597	24.9844	33.3051
RPACG00000000835.1	4.80664	0.268366	13.1283	1.92209	1.89316	0.161237	4.80808	4.20338	18.8465	0.468998	0.642952	1.85763	3.72095	5.52644	0.623335	1.85801	0.404669	1.27091	2.04538	0.990671	0.932786	2.23356	4.07903	10.2008
RPACG00000000836.1	8.26259	0.40319	23.0424	3.04131	2.75088	0	9.35739	6.54979	69.2818	1.00623	0.644076	3.90784	2.89213	4.53989	0	2.74142	0.649413	1.65184	6.08128	2.47338	1.31086	3.90268	16.6815	16.0528
RPACG00000000837.1	0	0.20128	0	0	2.4242	0.597341	8.6001	2.15311	0	0.105287	0.46091	0	7.93988	5.37908	0	5.67118	0	0	3.83414	0.32068	0.229219	0.541808	0	0
RPACG00000000838.1	267.307	62.0048	331.522	259.997	12.3112	25.4123	98.9803	91.5228	136.884	7.90611	9.34627	10.1348	117.368	93.4468	87.0759	138.078	77.2507	103.014	57.325	38.5548	54.4691	103.271	241.908	211.18
RPACG00000000839.1	328.494	69.1622	374.769	671.922	58.3164	154.026	72.3951	79.8346	1292.11	15.0065	11.9296	47.2496	145.397	89.2098	48.3019	90.7646	38.5553	73.4674	43.3643	123.813	190.66	108.703	239.067	365.815
RPACG00000000840.1	4.88219	1.05112	14.9268	16.2962	0.797294	2.89451	5.17961	4.19676	28.1466	0.276337	0.641485	1.09262	3.64258	4.3264	3.87791	4.60081	4.25339	5.38923	1.84041	3.22393	3.62497	8.05682	11.1744	11.4077
RPACG00000000841.1	3.8816	0.538094	6.88247	6.14445	0.155537	0.282948	2.75543	1.9134	3.02388	0.154671	0.344249	0.200566	1.4097	0.34668	1.01274	1.03541	0.612491	0.775896	0.708431	0.694799	0.98327	1.57365	16.1674	8.20818
RPACG00000000842.1	1.29348	0.0865608	0.841433	1.03118	0	0	0.0333854	0.0583419	6.38076	0	0	0.0176447	0.260063	0.183641	0	0.0575249	0	0.0548906	0.123563	0.208009	0	0	1.90014	1.86555
RPACG00000000843.1	3.20678	0.344834	5.0538	4.41809	0.127463	0.416972	1.92815	2.37324	3.99218	0.147023	0.165282	0.126136	0.821253	0.764703	2.75356	0.492687	2.51678	4.25937	0.863368	0.334107	0.321713	0.899756	4.87055	4.79625
RPACG00000000844.1	2.54874	0.227673	1.41513	0.913198	0.0421446	0	0.57038	0.206489	1.41539	0.010131	0.0482279	0.031301	0.634803	0.361231	1.21005	0.254536	1.79085	1.03249	0.0873482	0.153444	0.133037	0.820097	2.11646	1.175
RPACG00000000845.1	1.11713	0.782431	1.78659	1.23542	0.0703935	0	1.55643	2.92306	0.676798	0.072584	0.211063	0.144645	1.50279	0.896584	4.39126	2.1379	4.27965	8.70659	0.777246	0.292972	0.741715	0.854607	4.15738	2.45481
RPACG00000000846.1	0	0	0	0	0	0	0	0	0	0	0	0	0	0	0	0	0	0	0	0	0	0	0	0
RPACG00000000847.1	0	0	0	0	0	0	0	0	0	0.0227125	0.0360753	0.0233436	0.197146	0.405576	0	0.190583	0	0	0	0	0.0993001	0	0	0
RPACG00000000848.1	0	0.0079406	0	0	0	0	0	0.0485931	0	0	0.0113448	0.0441327	0.185575	0.101986	0	0.143747	0	0	0.020572	0	0	0	0	0
RPACG00000000849.1	0	0.0157258	0	0	0	0.307915	0	0	0.629399	0	0.021554	0.195052	0.235858	0.339322	0	0.182172	0	0	0	0	0.237133	0	0	0
RPACG00000000850.1	0	0	0	0	0	0	0.0708868	0	0	0	0.0193022	0	0	0	0	0.0203778	0	0	0	0	0	0.0615942	0	0
RPACG00000000851.1	0	0.0727081	0	0	0	0	0	0	0	0	0	0	55.6161	23.5475	0	57.0745	0	0	0	0	0	0	0	0
RPACG00000000852.1	14.8126	3.56732	13.1466	9.11449	0.504867	3.02795	7.68417	17.7696	9.60095	0.643015	1.39599	1.06172	11.9358	6.33911	12.3219	20.206	12.652	38.8471	3.96049	2.02182	4.2477	7.68039	21.181	15.9194
RPACG00000000853.1	3.54578	0.607996	8.6515	3.90432	0.128734	1.12299	2.40422	1.93435	8.06359	0.0494951	0.176748	0.216561	1.23081	1.21365	3.10635	1.28546	2.77664	4.14423	1.22792	0.824844	0.703972	2.75763	7.15051	6.01015
RPACG00000000854.1	0.112061	0.0368051	0	0	0	0	0	0	0	0	0	0.0580349	0.124088	0	0	0.0955828	0	0	0	0	0	0	0	0
RPACG00000000855.1	0.0740772	0.0490754	0	0	0	0	0	0	0.934612	0	0	0	0	0	0	0	0	0	0	0	0	0	0	0
RPACG00000000856.1	0.749691	0.258245	0	0	0	0	0	0	0	0	0	0	0	0.547968	3.67606	0	0.971356	6.01071	0	0	0	0	0	0
RPACG00000000857.1	3.11254	1.6513	8.24342	7.33948	0.106911	1.45864	7.44659	7.29768	1.31898	0.118316	0.416128	0.14846	1.36475	1.27396	7.81739	1.30001	7.09275	7.75559	2.08806	0.420477	0.495616	3.93317	13.0915	8.12734
RPACG00000000858.1	0.131958	0.562793	0.393842	0.385889	0.117481	0.233141	0.348542	0.383691	0.239567	0.0513886	0.069283	0.01589	14.2097	21.2138	0	22.6364	0.0323534	0.130485	0.515946	1.07344	0.562618	0.791007	0.273333	0.223457
RPACG00000000859.1	1.05676	0	2.73528	0	0	0	0	0	0	0	0	0.130513	0	0	0	0	0	0	0	0	0	0.330741	0	0
RPACG00000000860.1	0.0940678	0	0	0	0	0	0	0	0	0	0	0	0	0	0	0.0192018	0	0	0	0	0	0.029013	0	0
RPACG00000000861.1	0	0	0.130161	0.278982	0	0	0.0361445	0.0631473	0	0	0	0	0	0	0	0.0311305	0	0.0594538	0	0	0	0.0942989	0	0.403761
RPACG00000000862.1	0	0	0	0	0	0	0.110453	0	0	0	0	0	0	0	0	0	0	0	0	0	0	0.360676	0	0
RPACG00000000863.1	0.116315	0.0386657	1.38586	0	0	0.371398	0.0640424	0.111589	0	0	0	0.0335775	0	0	0	0	0	0	0.047407	0	0.142896	0.0836569	0	0
RPACG00000000864.1	0.227139	0.0314507	2.06515	0.564513	0.026037	0.189484	0.0970914	0.0850351	1.07113	0	0.0099364	0.0129169	4.38577	20.201	0.036307	6.08747	0.0262818	0.211969	0.0359308	0.164356	0.109756	0.16855	0.273361	0.21188
RPACG00000000865.1	2.65189	0.148233	9.41576	3.88014	0.0233596	0.636893	0.915938	1.10639	9.14888	0.0786004	0.106916	0.161869	2.1601	1.30138	0.622128	2.03159	0.709317	2.29044	0.56497	0.544293	0.884618	1.42102	5.42886	7.81421
RPACG00000000866.1	21.394	1.36745	26.4711	11.8978	0.400229	1.51527	7.94193	12.976	10.7234	0.338673	0.57651	0.544606	6.65677	5.36831	7.51035	9.81969	7.95274	16.2397	3.13054	1.28834	1.61954	5.93702	20.2163	17.5626
RPACG00000000867.1	1.35542	0.230406	6.12279	4.06711	0.0888623	0.538869	1.73066	1.85419	2.32585	0.0475112	0.120571	0.0930493	0.819706	1.0242	1.04682	1.26421	1.40558	1.73374	0.572337	0.244504	0.478571	1.36647	5.88954	4.2696
RPACG00000000868.1	18.1199	2.76079	28.8584	31.7985	1.54976	2.10552	12.2898	18.9753	18.0422	0.70483	1.35669	1.17949	27.8218	14.065	14.386	23.8786	12.3526	34.0564	5.48985	3.83276	7.77268	13.777	44.0189	32.8404
RPACG00000000869.1	1.84097	0.222588	3.40328	0.457532	0	0	1.10368	0.896614	0.709136	0.0304549	0.0483264	0.0418197	0.636103	0.778233	1.12382	1.20727	0.801128	2.00456	0.364697	0.0615028	0.222181	0.385209	3.57623	1.47175
RPACG00000000870.1	264.143	10.1977	407.645	269.463	2.98835	4.61599	20.8648	20.3774	192.084	2.99168	6.38637	7.35442	0.447048	0.243988	0.204957	0.114498	0.218703	0.888143	8.43989	6.63061	19.1793	27.3249	350.025	391.434
RPACG00000000871.1	0	0.00781819	0.0502062	0	0	0	0	0.0244409	0	0	0	0	0	0.0128292	0	0	0	0	0.0103332	0	0	0	0	0
RPACG00000000872.1	0	0.00419471	0	0	0.0160349	0	0.0149592	0.0523729	0	0	0.00611764	0.00794571	0.0665977	0.10996	0	0.167864	0	0	0.0110722	0.0233548	0.0675318	0.0389716	0	0
RPACG00000000873.1	0.563564	0.417241	0.942963	1.60337	0.207127	0.726475	1.46286	2.29528	2.98458	0.113863	0.214501	0.271306	1.13664	0.634113	1.34388	0.941202	1.07646	3.48315	0.715023	0.797315	1.58912	2.13904	1.2526	1.03158
RPACG00000000874.1	1.709	0.606077	3.17425	3.70751	0.642375	0.699693	2.00284	0.489699	7.16323	0.184986	0.212189	0.486049	2.45154	2.09151	2.23631	2.06895	1.56617	1.71421	0.978507	0.623418	1.16846	4.07681	3.62922	4.02456
RPACG00000000875.1	5.69145	2.622	8.42052	2.98832	0.414014	0	3.11455	3.37029	0	0.195668	0.785548	0.202652	4.83152	4.30007	5.39854	4.07306	5.70551	5.15636	1.4634	1.21035	1.70441	8.6765	7.3504	4.28899
RPACG00000000876.1	5.55246	1.24361	12.1451	7.06273	0.250167	1.24018	7.5581	6.12861	1.78163	0.207718	0.433726	0.270184	2.12654	1.22803	4.49388	2.61891	5.76566	7.87321	3.11148	0.728639	0.957014	5.42268	10.6154	8.71755
RPACG00000000877.1	1.24159	0.17406	2.9713	3.49295	0.0691628	0	0.856362	0.652671	0	0.0457796	0.13891	0.243535	1.19749	1.31256	2.47178	1.10132	2.22475	1.46643	0.748377	0.231848	0.315556	1.77763	4.81154	2.90361
RPACG00000000877.2	2.73794	1.05581	6.88734	4.38077	0.334962	0.819485	3.82598	4.25532	4.32528	0.240715	0.533211	0.26413	2.23878	1.26604	21.5395	1.69145	13.7817	12.3588	2.16245	0.724766	0.841939	3.32169	11.12	5.54278
RPACG00000000878.1	1.42695	0.357265	0.162607	0	0.241114	0.262537	1.39902	3.3875	0	0.208215	0.349103	0.19021	14.9628	6.69292	2.38665	9.66822	4.11917	10.631	1.40312	0.491346	2.52858	0.294531	1.61595	3.18807
RPACG00000000879.1	36.3791	5.3884	94.6804	80.4287	2.74225	13.8464	15.4814	17.2772	255.222	1.53249	1.98884	4.1739	59.6979	46.3494	9.19426	34.2474	7.39107	23.2458	6.56858	10.3521	12.8428	20.0655	50.4742	78.2927
RPACG00000000880.1	3.75301	0.0300263	10.5701	1.75903	0	0	0.191192	0.188315	15.0832	0	0.0097779	0.114341	12.6217	6.74399	0.0715715	19.924	0.0776597	0.293674	0.114978	0.0746523	0.215934	0.108936	6.10475	8.80091
RPACG00000000881.1	5.04505	1.10637	9.30755	14.2739	0.287562	0.409345	1.86558	12.6587	13.1769	0.19248	0.486607	0.985613	2.81617	2.0364	1.76324	2.34589	2.23538	21.4907	0.863012	1.05626	3.81921	2.55104	18.1169	18.0043
RPACG00000000882.1	35.4931	0.226468	68.2972	20.2812	0.13032	1.08012	0.534967	1.36693	10.6577	0	0.207468	0	1.36904	8.511	7.40655	0.852693	16.6912	28.7701	0.233604	0.280659	0.635696	1.22795	51.5926	44.2925
RPACG00000000882.2	2.27364	1.68156	7.76457	2.5586	0.160737	4.54598	2.22285	2.45466	0	0.125248	0.0938418	0.0920204	3.28602	22.5126	47.8822	2.10192	74.6311	61.4355	0.372582	1.16896	1.13011	6.61147	1.92993	5.08322
RPACG00000000883.1	0	0.229589	0	0	0	0	0	0	0	0	0	0	0	0.175176	0	0	0	0	0	0	0	0	0	0
RPACG00000000884.1	7.31692	3.26869	2.03674	0	0	3.26612	1.13958	5.98967	0	0	0	0	1.2883	3.68091	7.02808	0	4.66377	8.64291	0.426019	0.887401	2.49945	2.96633	3.57057	2.08704
RPACG00000000885.1	0	0.0101346	0.126355	0	0.0750687	0.204487	0.10527	0.797042	0.418948	0.0180222	0.0286172	0.0370741	3.47529	57.4427	140.712	6.58917	224.039	183.631	0.051949	0.327874	0.78829	0.320394	0.295841	0.653416
RPACG00000000886.1	1.7077	0.340262	2.32626	2.05424	0.266595	0.7756	1.89052	3.91844	1.19449	0.153846	0.250872	0.237724	2.80547	3.03166	3.10792	3.07714	4.01642	9.62566	0.834671	0.724793	1.68381	1.46907	4.16473	3.28342
RPACG00000000887.1	1.03253	0.542821	8.25462	2.90597	0.622257	1.99426	3.83225	4.36464	5.72074	0.140612	1.38146	0.488156	4.45494	5.89671	19.2799	2.06331	17.1591	15.0789	2.48213	0.692786	2.46024	5.3108	4.76015	4.4607
RPACG00000000888.1	0	0.0572657	0.28383	0.30393	0	0.229437	0	0	0.939634	0	0.0160564	0	84.092	119.799	0	102.608	0.064184	0	0.0291659	0.122651	0	0	0	0
RPACG00000000889.1	0	0	0	0	0	0.894348	0	0	1.81633	0	0	0	74.7425	104.727	0	123.089	0	0	0	0	0	0	0	0
RPACG00000000890.1	1.05486	0.118071	0.672459	0.482589	0.0334005	0.0911047	0.483008	1.2273	1.68392	0.0321271	0.0509707	0.0248237	1.0058	0.429457	0.957505	1.02208	1.13957	1.99236	0.161455	0.0972945	0.0703283	0.182669	1.84152	1.63004
RPACG00000000891.1	5.89505	5.3782	3.3416	3.25098	2.79416	8.34381	34.2365	11.853	4.52113	1.2327	1.8204	1.91188	11.1192	13.7847	52.3252	4.9351	63.8931	35.8218	11.2985	7.1507	11.1582	23.88	10.5703	6.27364
RPACG00000000892.1	0	0.0123527	0.156929	0.168702	0	0	0.610626	0	0	0	0	0.127183	0	0	0	0	0	0	0.064568	0	0.393164	0.113681	0.0920145	0
RPACG00000000893.1	0	0.0284393	0	0.762856	0	0.383923	0.0329284	0	3.14713	0	0	0	147.27	161.031	0	225.57	0.0536074	0	0.0974969	0.15388	0	0.0429447	0	0
RPACG00000000894.1	0.409678	0.0254628	0.325167	0.419812	0.0581188	0	0.253108	0.411305	0	0.0279456	0.0221707	0.00959479	4.14501	1.27862	0.460988	3.68175	0.49965	1.03778	0.160581	0.0564296	0.489338	0.141329	0.534104	1.55301
RPACG00000000895.1	0.725359	0.143001	2.55438	0.721855	0	0	0.372665	0.407852	0.560043	0.0360464	0.0142947	0.0433394	0.855494	0.760049	0.505662	1.40784	0.529785	0.591471	0.172394	0.0181894	0.210461	0.439825	1.67182	1.65457
RPACG00000000896.1	0	0.427284	0	0	0	2.60871	0.456465	0	0	0.230488	1.47038	0.71655	2.58297	3.374	95.4912	1.60383	53.7166	67.4453	0.342386	0	1.00113	1.79792	0	0
RPACG00000000897.1	0.0096358	0.207237	0	0.089906	0.360831	0.203687	0.893481	2.45858	0	0.790157	1.12995	0.653916	0.154982	0.554645	6.91459	0.210413	6.16473	8.55475	0.360717	0.453092	1.80868	3.49075	0	0
RPACG00000000898.1	0	0	0.900037	0	0.133094	0	0.249526	0.543559	0.73891	0.19126	0.202718	0.0981633	17.5566	57.2172	884.871	28.8557	985.243	601.676	0.0923638	0.193613	1.67093	0.815035	0.393764	0.925123
RPACG00000000899.1	0	0	0	0	0.368121	0	0	0	0	0	0.699482	0.900249	0.782448	3.83884	13.3	3.92551	18.094	20.1154	0	0.53765	0.760138	4.98746	0	0
RPACG00000000900.1	1.17817	0.625711	3.45334	3.57803	0.228616	0.20783	4.0535	3.04913	2.77358	0.256503	0.697695	0.245336	2.75037	3.18434	5.49274	4.03487	6.01154	8.28038	1.88176	0.66592	0.761956	1.96883	6.67797	4.38256
RPACG00000000901.1	3.9898	1.71737	7.42683	4.03509	0.315815	0.39739	6.26024	5.83251	2.17441	0.478745	0.889497	0.541015	2.82724	2.06132	10.9345	2.44538	10.5137	11.3544	2.50155	0.566044	1.02209	3.54732	7.17722	4.82492
RPACG00000000902.1	4.52531	0.468257	6.63159	3.47482	0.0765004	0.357845	2.70045	1.23141	0.980529	0.199818	0.246047	0.113815	1.24765	0.946245	1.84542	3.54665	1.92026	2.78745	0.739155	0.413897	0.667807	1.56582	9.01485	3.04873
RPACG00000000903.1	0.412579	0.240673	3.34095	5.02006	0.38849	0.889732	0.291652	2.40435	18.6744	0.176951	0.081747	0.647715	1.3468	0.0818106	0.39057	0.749649	0	0.690565	0.238667	1.21796	2.08966	1.12244	0	10.1913
RPACG00000000903.2	4.70555	0.302437	2.73522	2.85202	0.157708	0.430691	1.75865	4.18723	0.88625	0.11392	0.17603	0.0391722	3.09262	4.47952	1.61516	2.42058	2.19133	5.88183	0.885636	0.459676	0.616515	2.2942	7.29742	1.87539
RPACG00000000904.1	33.8177	17.9021	32.7695	57.6326	5.99044	18.9562	18.3987	77.5399	76.9063	2.44112	6.44469	6.26882	94.5715	67.7709	25.4673	61.7371	25.3703	113.62	10.5	19.3639	38.7559	50.0134	57.9383	73.9977
RPACG00000000905.1	2.70911	0.819379	8.61741	9.89017	0.779668	5.70481	4.84458	6.58394	27.6849	0.365759	0.522309	0.988962	3.57482	2.78728	2.36868	2.14388	3.00021	4.71458	1.48424	2.57569	5.80425	7.67581	8.27591	10.406
RPACG00000000906.1	4.42585	3.60173	6.86906	10.6905	1.39013	3.84232	7.8506	20.4304	7.79811	1.49662	2.0132	1.46764	5.49255	3.85793	15.1858	4.37734	14.1136	34.7831	3.36952	2.58319	6.89277	8.82624	19.4191	13.9227
RPACG00000000907.1	304.945	155.861	439.637	365.552	68.4558	278.018	535.887	376.256	289.246	34.735	47.7398	47.1318	118.634	158.222	413.034	73.6561	303.711	438.383	197.498	208.132	129.569	956.693	490.95	367.457
RPACG00000000908.1	6.31414	5.6452	6.12451	4.97068	0.416126	6.75228	9.90579	4.0628	3.04511	0.331412	0.738569	0.270648	2.90429	3.92102	5.39329	1.67379	4.90001	5.19463	3.7753	1.8167	2.58946	8.19529	3.8339	1.92411
RPACG00000000909.1	2.72045	0.396281	7.93563	4.94335	0.0856501	0.699693	2.28324	3.63776	2.38774	0.0822162	0.0979333	0.16906	1.3372	1.39434	1.75278	0.793096	1.23988	4.02181	0.800596	0.623418	1.43811	1.4112	12.9133	6.7076
RPACG00000000910.1	49.7209	10.8642	51.7042	32.4712	1.65039	6.70163	26.1255	30.8685	14.8229	0.994838	2.0729	2.03134	22.6465	15.613	27.8953	27.1277	27.8555	44.6217	8.84105	8.0572	7.00469	41.6366	60.5029	45.7577
RPACG00000000911.1	2.38011	0.464085	3.5255	1.18604	0.0328343	0	1.20999	0.831136	0.183939	0.0710622	0.144058	0.0650772	0.44322	0.351816	2.29556	0.330511	4.60524	1.95845	0.487475	0.0717342	0.0691385	0.77811	3.45893	2.17474
RPACG00000000912.1	0.328818	0.0472921	0.737566	0.72131	0	0.326794	0.0186395	0.0652357	1.56539	0	0.0152374	0.0197814	1.22395	1.47223	0.0559236	2.71807	0.0606076	0.12229	0.0137965	0.0872619	0.378329	0.437146	0.196657	0.41765
RPACG00000000913.1	5.91481	1.04003	8.58013	8.70753	0.71666	1.77713	5.288	3.48452	9.85464	0.282011	0.64626	0.35511	1.84344	1.63352	5.03295	1.31162	5.60607	4.683	2.48561	2.39602	4.83591	6.86846	19.1787	8.80076
RPACG00000000914.1	94.9356	6.23825	28.8174	32.2702	2.6895	16.2397	6.0963	20.0083	42.2573	0.930017	1.9905	2.01804	7.32732	5.37331	8.95247	2.70477	8.01277	17.3913	4.41001	11.4103	26.3938	16.6653	46.8754	39.4508
RPACG00000000915.1	2.77316	0.454244	3.0458	1.62576	0.0563824	0	1.21444	1.19752	4.38993	0	0.193282	0.0832923	2.58495	6.66517	37.0979	1.95123	38.0716	66.6318	0.156353	0.0820473	0.708829	1.58601	2.89013	1.17655
RPACG00000000916.1	0	0	0	0.257796	0.0714348	0	0	0.116684	0	0	0	0	0.0371519	0.0306068	0.0502869	0	0	0.0548906	0	0	0	0.0435421	0	0
RPACG00000000917.1	0	0	0	0	0	0	0	0	0	0	0	0	0	0	0	0	0	0	0	0	0	0	0	0
RPACG00000000918.1	0	0	0	0	0	0	0	0.0189492	0	0	0	0	0	0	0	0	0	0	0	0	0	0.014091	0	0
RPACG00000000919.1	43.7685	2.84802	18.9701	22.459	1.57581	5.79418	5.45179	15.187	19.3412	0.416086	0.720812	1.10868	9.5509	6.88629	5.83149	7.29654	7.01906	15.5739	3.38116	3.0397	5.4594	14.6565	27.8699	32.3668
RPACG00000000920.1	80.063	23.9341	79.3935	67.8252	4.41939	11.8591	29.0421	47.8181	47.9095	2.53592	3.11542	4.60673	53.5304	32.9652	31.0008	34.4553	38.1425	81.4299	14.2201	17.9005	15.5626	55.1294	117.534	93.616
RPACG00000000921.1	0.315794	0.301043	0.614416	0.219852	0.0304526	0.165981	0.796592	1.8901	0.340335	0.10241	0.220628	0.120449	0.0316607	0.0260976	0	0.0735685	0	0	0.189528	0.842492	0.832157	1.0015	0.299958	0.636423
RPACG00000000922.1	3.87289	12.3452	4.11439	3.95897	3.19554	34.0485	31.3956	104.426	8.49964	0.31586	2.68166	1.50852	7.82481	4.81286	2.84998	6.11424	2.37133	3.09188	19.7842	29.9836	14.4408	51.3363	13.2525	6.88373
RPACG00000000923.1	1.23944	5.19228	0.368835	0.176623	0.232211	5.86887	9.43711	31.5939	0.685178	0.0470392	0.298462	0.127255	1.49691	0.66005	1.19446	1.27944	1.05547	1.08298	5.44114	1.6912	0.463467	11.1024	2.57461	1.06537
RPACG00000000924.1	0	0.702551	0	0	0.704844	1.04537	0.600457	1.88414	0	0.0306964	0.121995	0.252123	0.534376	0.658451	0	0.257802	0	0	0.355618	0.652463	0.804624	3.84355	0	0
RPACG00000000925.1	0	0	0	0	0	0	0	0	0	0	0	0	0.332487	0	0	0	0	0	0	0	0	0	0	0
RPACG00000000926.1	0.38283	0.0255674	0.314848	0	0	0	0.043695	0.076285	0	0	0	0	9.82031	6.84137	0	13.0847	0	0	0.0323453	0	0	0	0.184086	0
RPACG00000000927.1	4.2138	2.11409	3.05485	2.18293	0.226855	0.20598	4.41847	9.81983	0.843988	0.29046	0.706245	0.317423	6.01825	1.81429	6.60569	4.41479	7.19494	18.1383	2.48571	0.6055	1.74687	1.93652	8.41876	7.24007
RPACG00000000928.1	0	0.0656054	0	0.100966	0.0139742	0	0.0521362	0	0.156637	0	0.00533184	0.0415608	5.01943	4.2765	0	8.34983	0	0	0	0.0610626	0.117736	0.0339519	0	0.0487206
RPACG00000000929.1	50.9277	43.74	148.537	157.986	11.4058	5.5481	69.119	57.2191	90.451	6.88331	6.70431	12.8149	67.8551	23.0235	46.3946	67.7375	48.8579	56.3858	67.6055	25.2596	32.8724	35.1979	234.666	200.961
RPACG00000000930.1	14.0615	2.63725	21.6869	31.0256	1.59026	5.43582	9.19625	13.529	29.2141	0.581854	0.923394	1.82084	6.60941	4.59756	6.88786	6.44127	6.05452	14.4014	4.18258	4.52804	7.58991	9.41461	24.9166	28.6988
RPACG00000000931.1	2.3135	0.367226	10.913	11.2308	0.422947	1.87886	2.45771	4.0155	19.0877	0.212987	0.30028	0.487871	1.43922	1.34916	1.71516	1.09306	1.60876	4.59564	1.18104	1.67636	2.38375	2.91357	8.94587	11.388
RPACG00000000932.1	17.7004	0.97005	34.019	7.83472	0	0.159866	3.91772	1.34128	2.29488	0.11273	0.190126	0.058012	0.60978	1.0808	0.782762	1.67686	2.18433	0.720003	1.43981	0.256236	0.493264	1.85728	20.8568	14.8135
RPACG00000000933.1	0.776199	0.455987	2.60611	0	0.192191	0	2.97911	2.50844	0	0.0459401	0.182749	0	4.41512	5.84078	26.8782	2.47236	24.3623	19.4589	0.935419	0.978246	0.600674	5.19671	1.7051	1.33375
RPACG00000000934.1	6.82117	3.47235	8.57914	4.42438	0.612237	6.7375	16.7412	12.4562	1.80129	0.10142	0.67409	0.258861	8.10343	10.4542	53.5865	3.435	48.2765	37.2259	5.45092	4.0644	1.98817	12.0874	10.0374	5.11009
RPACG00000000935.1	2.0949	0.201059	3.70899	1.52382	0.0500199	0.175566	1.90092	0.939277	0.842585	0.0722436	0.102281	0.0620861	0.229749	0.217492	2.07876	0.149612	2.00507	1.3726	0.537144	0.176974	0.150705	0.450639	5.54834	2.44298
RPACG00000000936.1	0	0	0	0	0	0	0	0	0	0	0	0	0	0	0	0	0	0	0	0	0	0	0.1403	0
RPACG00000000937.1	0.0119939	0	0.051708	0	0	0	0	0	0	0	0	0	0	0	0	0	0	0	0	0	0	0	0.0303478	0.053732
RPACG00000000938.1	473.077	32.1249	206.447	500.804	19.9944	69.6107	70.2347	187.627	307.048	5.531	7.11662	9.39519	129.717	99.2362	69.2287	111.856	96.57	131.463	48.5758	63.4404	76.8555	89.6406	353.444	539.416
RPACG00000000939.1	2.71981	0.490649	5.18574	5.66103	0	5.64127	1.90607	0.852573	11.6079	0.334925	0.365362	0.513156	24.7983	19.3069	7.36745	33.4324	5.73055	6.69411	1.31314	0	2.17806	5.93388	6.96318	7.63167
RPACG00000000939.2	3.03924	0.396319	14.5198	7.5749	0.52945	3.01819	1.90155	2.28186	7.04419	0	0.0896927	0.560756	130.507	86.5833	1.54327	154.885	4.37682	2.71217	0.483007	1.81182	0.438618	2.90385	6.25915	6.65293
RPACG00000000940.1	10.273	0.852458	45.3523	30.7535	0.207064	1.61237	3.9791	3.18877	29.7577	0.270029	0.406075	0.643589	1.47608	2.48436	2.82579	1.19103	2.11327	3.81273	2.49536	2.369	2.92273	7.85349	34.3804	35.9603
RPACG00000000941.1	0.921387	1.79542	0.925057	1.13285	0.117737	1.06893	11.3757	8.59038	2.62748	0.113048	0.209439	0.096885	13.3529	1.34513	1.05116	9.10183	0.657386	5.73479	2.36322	1.25697	2.38976	3.78177	4.17618	2.18604
RPACG00000000942.1	0	0.248554	0	0	0.645889	0	0	0	9.41119	0.41015	0.901192	0	0	0	0	0	0	0	0.453274	0.314988	0.889428	0.265098	0	1.48586
RPACG00000000943.1	143.786	9.8341	312.584	180.059	6.8797	14.4771	47.763	23.2679	186.916	5.5939	7.88635	8.23703	0.964871	3.42928	15.4848	0.825822	18.6229	17.4345	15.5737	18.9683	26.5179	34.206	160.339	178.845
RPACG00000000944.1	0.0209777	0	0.177928	0	0	0	0	0	0.296065	0	0	0	0	0	0	0	0	0	0	0	0	0	0.0521437	0
RPACG00000000945.1	2.4627	0.590448	5.90574	2.82706	0.083845	0.228739	1.2643	0.912824	1.25309	0.0873878	0.0746458	0.0415608	0.725352	0.670824	1.77656	0.675189	3.02863	1.70872	0.376243	0.24425	0.470944	0.746941	4.95247	2.43603
RPACG00000000946.1	0.131494	0.0587549	1.02062	0.797267	0.0552088	0.300968	0.283598	0.270516	3.70393	0.0397939	0.0526353	0.0955782	2.63967	0.354867	0.271265	2.64528	0.209719	0.80439	0.038167	0.36177	0.928727	0.168039	0.543753	0.192331
RPACG00000000947.1	1.31875	0.482511	1.07862	1.13767	0	1.71329	1.7908	1.54963	1.73782	0	0.361515	0.309206	2.32881	2.04091	1.1423	2.0413	1.21922	3.97153	0.554536	0.462569	0.657056	1.75649	7.20097	2.20246
RPACG00000000948.1	0.208448	0	0.27048	0	0	0	0.674751	0.260724	0	0.038233	0	0.0784141	0	0	0	0	0.122489	0.124088	0.110989	0.580991	0.667562	0.293905	0.315069	0.832416
RPACG00000000949.1	0.163577	0.162257	0.311319	0.660862	0	0	0.431447	0.149859	0	0	0.139806	0.134979	0	0	0	0	0	0	0.25541	0	0.574917	1.01578	0.543434	0.318945
RPACG00000000950.1	0	0	0	0	0	0	0	0	0	0	0	0	0	0	0	0	0	0	0	0	0	0	0	0
RPACG00000000951.1	0	0	0	0	0	0	0	0	0	0	0	0	0	0	0	0	0	0	0	0	0	0	0	0
RPACG00000000952.1	121.363	28.3071	704.906	484.238	33.7881	77.0639	109.245	110.816	768.296	16.947	20.7055	35.7334	147.359	138.979	145.99	128.405	118.322	176.112	62.3013	105.183	137.132	196.262	402.649	449.611
RPACG00000000953.1	0	0.126813	0	0	0.171014	0	1.60163	0.46567	0	0.0273293	0.0434245	0	0.0594004	0.0976618	0	0	0	0	1.0671	1.57608	0	0	0	0
RPACG00000000954.1	1.42961	0	3.91071	4.1832	0	0	0.547139	0	0	0	0	0	0	0	0	0	0	0	0	0	0	0	0	0
RPACG00000000955.1	8.69299	0.199494	42.286	0	0	0	0.548521	0	3.53233	0	0	0	0	0	0	0	0	0	0.133631	0.139749	0	0.243958	0	10.0459
RPACG00000000956.1	3.47854	0.460913	20.0158	0	0	0	2.02717	0	41.195	0	0	0.264549	0	0	0	0.445753	0	0	1.14156	0	0	1.33109	0	5.58929
RPACG00000000957.1	3.95348	0.423281	20.14	0	0	0	3.62348	0	0	0.191153	0	0.269396	3.45185e-09	0.1057	0.231999	4.99733e-10	1.33174e-09	0	0.950848	0	0	1.39888	0	4.96027
RPACG00000000957.2	0.843326	0.269336	7.22358	0	0	0	1.79757	0	3.17096	0	0	0.0562412	0.260925	0	0	0.168228	0.127321	0	0.142944	0	0	1.18942	0	1.04984
RPACG00000000957.3	2.61598	0.738907	3.66062	0	0	0	1.2429	0	4.05772	0.206861	0	0	0	0	0	0	0	0	0.149256	0.0673646	0	0.888746	0	0
RPACG00000000958.1	0	0.0771603	0.821155	0	0	0.44267	0	0	0	0.877783	0.0154888	1.52446	1.22628	2.88989	0.687664	0.948951	0.495155	0.375151	0.0281291	0.0591563	0	0.396611	0	0
RPACG00000000959.1	0	0.0127632	0	0	0	0.161199	0	0	0	0.0284253	0	0.0683669	0.112387	0.371372	0.0137344	0.27749	0	0.0300655	0	0	0	0	0	0
RPACG00000000960.1	0	0.0072836	0	0	0	0	0.025576	0.0447273	0	0	0.0104434	0.0135459	1.19546	2.7929	0	1.60983	0	0	0	0	0.172756	0	0	0
RPACG00000000961.1	0	0	0	0	0	0	0	0	0	0	0	0.0315154	7.34767	11.3583	0	5.31072	0	0	0	0.093209	0.134104	0.0784399	0.12636	0.222728
RPACG00000000962.1	0.188074	0.126363	0.525556	0.308742	0.142439	0.155434	0.332151	0.139567	1.27722	0.157591	0.0163041	0.374191	20.5102	36.4963	1.03488	13.6039	0.302249	0.0217728	0.186842	0.62241	0.300012	1.22861	0.280451	0.943546
RPACG00000000963.1	2.79586	1.20956	27.5676	20.1302	0.997846	2.70876	5.47162	8.02467	19.5825	0.325556	1.42259	1.01868	1.86123	2.23461	17.4256	0.416758	4.0747	7.08065	3.00593	5.20297	7.6162	19.1191	26.1092	12.6647
RPACG00000000964.1	0.79522	0.30397	1.40101	0.77611	0.00818951	0.0901884	0.638883	0.66963	0.184703	0.0198822	0.0344454	0.0285986	0.810708	1.29746	1.02233	0.558554	1.89982	1.28178	0.243852	0.0940689	0.120579	0.386688	1.69404	0.944359
RPACG00000000965.1	37.49	11.3878	9.24233	6.56335	0	0	9.38332	10.3648	0	0.215381	0.517497	0.668806	4.8355	3.55565	25.7343	5.60625	16.7778	26.2556	2.89006	0	0	4.49545	17.0389	3.14564
RPACG00000000966.1	11.8837	3.14373	23.1703	12.9089	0.54791	1.72913	6.92267	7.25346	6.12516	0.540376	0.868744	0.656014	3.44735	3.21282	10.5302	3.15821	11.3513	12.6087	3.40946	2.64544	3.94088	6.53155	20.1663	15.5703
RPACG00000000967.1	19.0252	3.993	26.7525	9.66503	0.423858	3.07232	11.4596	6.23194	3.13526	0.270593	0.833751	0.347097	6.0414	2.78206	13.1829	6.47764	16.1125	11.9341	5.7376	0.616529	1.77251	7.87511	31.9085	20.3728
RPACG00000000968.1	23.5708	5.3405	58.6563	39.8142	2.30451	3.94258	18.0117	25.645	40.4569	2.21562	2.88691	2.04669	22.4401	18.4352	21.2127	23.5792	19.5838	39.3831	11.7552	7.96246	12.4073	17.4802	66.8786	50.1517
RPACG00000000969.1	14.9465	2.57053	27.1857	11.959	0.69011	9.78147	7.63136	13.12	17.9023	0.37141	0.831638	0.832896	5.19327	5.01545	6.20034	5.53508	5.99797	13.971	3.62586	3.13534	3.01836	11.5947	24.2514	16.3482
RPACG00000000970.1	21.3047	6.43087	16.0451	10.1266	1.13449	3.8221	10.9761	15.7986	7.2138	0.906712	1.17301	0.558856	36.5252	16.2441	8.95642	28.1778	18.8087	17.1818	7.30158	4.79573	9.62441	11.294	22.4738	25.744
RPACG00000000971.1	3.7016	0.487933	10.0435	2.86793	0.0467192	0.254757	3.31482	2.93765	1.04559	0.157201	0.240562	0.0809344	3.03385	1.56166	3.70003	4.51464	4.71696	3.32829	1.22679	0.374201	0.442309	1.56312	8.78738	4.47689
RPACG00000000972.1	5.83327	1.71687	11.1509	12.7519	0.516708	0	9.18525	7.78425	2.63363	0.893439	0.827818	0.482093	1.46848	0.90009	6.0865	0.812442	7.73123	11.8094	4.49607	2.58308	3.86698	4.64142	18.7778	10.8537
RPACG00000000972.2	0.642911	0	3.74757	1.86719	0	0	0	0	2.79454	0	0	0	1.00985	0.484317	2.61436	1.3113	0	0.547253	0	0	0	0	7.85911	1.06704
RPACG00000000972.3	0.122988	0.554737	0.00219713	1.50911e-07	0.196209	0.384783	5.29983	2.71061	0	0.0490016	0.604065	0.447717	0.598536	0.509426	0.574767	1.79664	2.79525	2.81419	2.04877	0.999567	1.91292	1.97612	0.642107	3.37815
RPACG00000000973.1	0	0	285.778	38.0204	0.662116	0	0	0	496.646	0	0	0.161656	1.7513	0	0	1.35369	0	1.03277	0	0	0	0	12.4319	12.5577
RPACG00000000974.1	0	0	70.4585	3.18637	0	0	0	0	55.1983	0	0	0	1.39579	1.2695	0.639551	1.31061	0	1.38834	0	0	0	0	2.62861	1.02739
RPACG00000000975.1	0	0	0.308602	0	0	0	0	0	0	0	0	0	0	0	0	0	0	0	0	0	0	0	0	0
RPACG00000000976.1	0	0	0.0594077	0	0	0	0	0	0.0664439	0	0	0	0.00408925	0.00338096	0	0	0	0	0	0	0	0	0.0038804	0
RPACG00000000977.1	0	0.0113546	4.22279	0	0	0	0	0	1.39813	0	0	0	0	0	0.176856	0.0336456	0	0.0643143	0	0.06083	0	0	0.247047	0.290898
RPACG00000000978.1	17.5289	1.35	74.7252	17.8741	0.579208	1.74166	2.93873	23.8788	36.3165	0.132082	0.468719	0.666781	16.8167	11.7639	90.9814	16.8205	97.1074	111.836	4.77127	3.54757	3.34145	5.03144	32.648	29.6342
RPACG00000000979.1	0.91277	0.148006	0	0	0	0	0.31192	0	0	0	0	0	0	0	0	0	0	0	0	0	0.681983	0	0	0
RPACG00000000980.1	0	0	0	0	0	0	0	0	0	0	0	0	0	0	0	0	0	0	0	0	0	0	0.402587	0
RPACG00000000981.1	11.7796	3.36584	22.3353	16.2375	0.902907	3.92139	16.1077	13.699	7.98678	1.29564	1.27093	0.575002	4.05232	4.71454	25.4791	3.62898	18.4326	25.0163	6.58706	2.75776	4.70865	13.3079	22.785	24.1341
RPACG00000000982.1	10.8584	0.840573	5.23809	6.45897	0.715557	1.254	2.60111	2.7965	12.2919	0.294771	0.302142	0.505787	1.72625	1.88363	3.11894	1.70809	3.8816	5.79776	1.51906	1.60024	1.93504	3.04811	9.01017	8.90389
RPACG00000000983.1	0.0128172	0	0	0	0	0	0	0.0268535	0	0	0	0	0	0.014095	0.0459846	0	0	0.0251485	0	0	0	0	0	0
RPACG00000000984.1	0	0	0	0	0	0	0	0	0	0	0	0	0	0	0	0	0	0.418628	0	0	0.551643	0	0	0
RPACG00000000985.1	0	0	0	0	0	0	0.176433	0.305128	0	0	0	0	0	0	0	0.454009	0.28798	0	0	0	0.38778	0.230808	0	0
RPACG00000000986.1	0.921732	1.72262	1.7893	1.30092	0.330934	0.887455	2.95438	3.14752	1.30347	0.142527	0.509658	0.308327	1.83697	1.46839	3.78641	1.22962	3.83947	3.16159	2.35885	1.91995	2.75431	4.02902	2.14847	1.09359
RPACG00000000987.1	5.09004	1.84785	6.56518	4.08401	0.113776	0.616184	1.7118	0.925847	5.01071	0	0.0864993	0.444617	0.237417	0	0	0.182962	0.524588	0	1.10861	0.992584	3.54774	2.23785	4.03764	6.31166
RPACG00000000988.1	1.39491	0.617301	2.20265	2.70186	0.530199	2.37975	1.48609	4.02436	7.66721	0.254703	0.451902	0.555051	2.04293	1.44329	1.35902	2.46129	1.37521	6.75047	0.754911	2.40684	4.392	3.07742	5.4069	6.40904
RPACG00000000989.1	0.282172	0.445218	1.51471	0.652039	0.162473	0.196946	1.14544	0.442231	1.61762	0.0954934	0.0964164	0.0715415	2.39972	1.5474	0.227312	2.77664	0.328575	0.276207	0.598464	0.184047	1.10215	1.14113	0.853165	2.51699
RPACG00000000990.1	46.0225	9.54425	175.373	113.239	2.34304	6.51307	28.6007	84.5366	92.1549	1.81743	3.72269	3.31739	59.7535	23.1055	35.4789	56.9926	35.2941	121.018	15.5423	10.7391	19.4443	25.4004	183.475	151.591
RPACG00000000991.1	28.4298	9.78982	61.06	38.7788	1.56147	4.24271	22.7883	21.156	12.1166	0.934376	1.99074	1.45663	67.0618	36.761	30.2222	57.2262	26.0913	28.4895	8.89404	7.15547	7.34143	49.3014	42.8124	40.4101
RPACG00000000992.1	42.1653	12.1147	70.9727	30.6385	1.37019	8.62327	26.7816	49.5942	12.8003	0.932269	2.00436	1.45257	7.82293	6.35969	27.0348	4.58281	26.7219	48.978	12.9678	5.9789	7.53874	30.8387	68.5711	45.0989
RPACG00000000993.1	3.85858	0.695564	6.82426	3.81717	0.142282	0.332574	4.49596	4.28223	4.3239	0.185682	0.472964	0.251632	3.50476	5.62732	4.72445	4.09202	5.45912	6.5034	1.33393	0.888066	1.58283	2.64476	9.56677	6.51724
RPACG00000000994.1	4.80473	0.760409	19.5758	15.125	0.316369	1.72335	4.80713	6.65363	9.2661	0.132896	0.301487	0.273342	12.0154	9.08131	8.4188	16.6552	12.406	9.85494	1.42336	0.460578	0.664267	3.28028	17.3783	16.7959
RPACG00000000995.1	11.0366	1.23199	15.5899	9.64829	0.24907	0.617377	4.18519	4.62253	7.60222	0.195924	0.362734	0.201753	1.69376	2.05715	4.88652	2.78976	5.74027	8.53217	2.11214	0.923295	1.28632	3.77366	12.7094	10.0207
RPACG00000000996.1	8.73185	0.510249	10.4577	7.87704	0	0	1.85847	2.50271	0	0.104418	0.0833984	0	0.691767	0.188628	1.59148	0.533699	3.69874	5.82183	0.15402	0	1.35963	0.810307	10.8113	7.56141
RPACG00000000997.1	0	0.0289839	0	0	0.0219686	0	0.0205066	0	0	0.0105611	0	0	32.0202	35.6066	0.0307785	82.2448	0.0333453	0	0.0455359	0	0	0	0.0432656	0.306229
RPACG00000000998.1	0	0	0	0	0	0	0	0.0855738	0	0	0	0	0	0.358981	0	0.252996	0	0	0	0.0762367	0	0	0.206529	0.182213
RPACG00000000999.1	0.180778	0.0248531	0.178751	0.578826	0.0500443	0.0182161	0.189625	0.228805	0.149873	0.041762	0.0241959	0.0530081	7.0346	6.1986	0.171808	8.53821	0.469321	0.493331	0.147249	0.213863	0.555887	0.0202301	0.939004	1.69931
RPACG00000001000.1	0.320382	0.113672	0.625374	0.329199	0.0500961	0.0497276	0.530488	0.304897	0.102269	0.0328855	0.0434566	0.0180862	0.769989	0.511499	0.418523	0.704143	0.840605	0.493065	0.238719	0.106155	0.211283	0.585553	0.959136	0.857886
RPACG00000001001.1	1647.71	552.075	1364.52	3432.21	749.631	2381.98	1403.95	1467.14	3646.3	271.178	290.812	528.625	718.34	950.449	888.194	293.187	818.175	1268.42	574.262	2267.42	2170.65	2182.9	1731.46	2546.88
RPACG00000001002.1	10.9744	0.690863	11.4579	7.6612	0.366033	1.79484	1.74504	2.272	24.1088	0.246071	0.251175	0.361597	15.0021	11.5111	2.16512	14.0895	2.06132	2.25059	0.734507	1.59874	3.15218	4.9984	6.92385	9.68609
RPACG00000001003.1	10.5829	0.632344	3.76931	5.75225	0.159567	0.868444	1.44408	1.82482	2.36781	0.0510151	0.141834	0.052409	1.16352	1.45809	3.54125	0.813444	3.49192	5.41866	0.663526	0.851545	0.780435	2.5357	5.55771	5.55057
RPACG00000001004.1	18.7646	2.39389	44.7058	20.7261	0.290336	2.28552	9.82666	5.05841	23.0664	0.604341	0.996315	0.749418	2.07977	4.92086	4.44553	3.22126	5.00412	5.3001	3.4584	3.38192	3.18637	7.78235	32.4766	22.9199
RPACG00000001005.1	0.483337	0.238393	0.224569	0.181613	0	0	0.140555	0.0547132	0.0939856	0.0120935	0.0255734	0.00831138	0.112989	0.0143622	0.0233582	0.10118	0.139502	0.153422	0.0462358	0.0610102	0.0529667	0.193164	0.346272	0.146068
RPACG00000001006.1	1.17303	0.465242	6.85993	4.30171	0.360653	0.590736	2.3053	2.29672	2.47057	0.241345	0.334515	0.307984	1.24561	1.08843	1.09437	0.662175	1.21657	2.79859	0.656621	1.24524	2.70022	4.18149	4.37262	5.51077
RPACG00000001007.1	9.49914	2.27531	23.5786	15.4985	0.107485	3.21731	13.7365	3.68765	7.17663	0.41235	0.552754	0.344174	48.9868	39.8236	17.6656	70.8568	14.853	4.31427	3.42683	1.79883	1.01379	6.57003	18.5422	13.6465
RPACG00000001008.1	8.83789	0.25725	12.0981	6.79746	0.35897	0	3.14845	3.37186	15.5057	0.322991	0.341982	0.221353	42.1341	19.607	2.2815	40.068	6.08772	6.98083	2.20633	1.63295	2.44797	1.58869	16.5382	24.8297
RPACG00000001009.1	256.7	13.9735	80.524	115.772	5.92516	3.20161	16.4246	54.0244	108.773	2.82721	3.378	3.39353	33.8092	14.7262	21.7447	23.7102	26.4047	69.8798	16.6407	20.6911	27.6059	22.6148	128.802	188.012
RPACG00000001010.1	22.4741	2.36071	54.4093	28.4152	0.414831	1.69344	13.7853	10.2504	10.9675	0.323309	0.829688	0.459938	2.64643	1.55479	28.1197	1.83687	33.8759	25.0442	3.59325	1.43397	1.73937	5.0698	73.296	39.6856
RPACG00000001011.1	12.3447	4.98465	9.64756	8.42481	1.68488	11.6625	27.4618	17.0395	11.3644	1.01771	2.01868	0.802095	12.5665	29.6789	87.39	6.55788	112.814	109.393	11.5811	5.56815	4.72739	16.8938	35.054	17.7656
RPACG00000001012.1	48.2964	3.90182	35.3795	47.1343	1.76411	8.79292	11.5095	23.9113	25.5558	0.738912	1.34501	1.59419	7.84868	6.07877	13.0083	6.52872	13.5418	27.989	5.92219	7.21323	11.2725	17.5759	63.4579	45.7391
RPACG00000001013.1	8.94676	0.741648	9.18774	1.02069	0	2.30799	4.81495	3.47342	1.56166	0	0.270609	0.0693814	2.38426	3.17185	5.94376	4.46541	9.84163	7.54921	2.97878	0	0	1.57644	19.399	4.93612
RPACG00000001014.1	0.941764	3.65341	0	0	0	0	1.60177	4.44491	0	0	0	0	0	0	0	0	0	0	1.68123	0.496312	0	0.419087	0	0
RPACG00000001015.1	2.81145	0.975017	9.39419	3.93211	0.162089	0.884535	4.81519	8.52694	1.81765	0.172684	0.357851	0.160751	1.68234	1.52848	3.7817	1.6316	4.71812	3.43102	1.85391	0.691447	1.04893	4.47089	12.1491	7.065
RPACG00000001016.1	25.6883	6.30106	111.514	275.298	12.8203	70.6618	16.1083	35.7143	227.978	3.83555	4.06958	16.7579	22.3179	15.7227	10.4057	8.77569	9.0367	11.1675	10.4435	49.1929	85.1957	47.0934	69.2338	129.392
RPACG00000001017.1	55.8835	5.1433	121.946	87.063	1.04592	0.811985	13.2061	34.8179	44.743	0.651931	1.9296	2.42042	3.47735	1.34333	20.6791	1.71603	12.2369	7.76472	6.2578	3.7015	9.79802	6.69951	129.821	70.0505
RPACG00000001017.2	2.60285	0.467661	12.7913	6.21177	0	0	2.31163	1.99747	0	0.11879	0.353803	0.808808	0.574772	0	2.80155	0.288087	1.71855	0.918474	0.883778	0.854261	2.23599	1.51542	4.83364	6.18882
RPACG00000001018.1	2.56444	0.732555	5.33611	4.51894	0.601677	1.57477	4.1345	2.35843	6.19343	0.127249	0.201945	0.38115	8.97768	5.8582	3.03694	8.857	2.59469	3.46659	1.38046	1.64726	2.37959	4.45124	6.02004	6.37336
RPACG00000001019.1	7.3561	0.876975	9.8524	2.75524	0.0238449	0.650104	2.18169	1.67459	0.800411	0.126076	0.0909464	0.0708082	1.80865	2.39114	2.50722	3.99397	4.38092	3.6536	0.609692	0.208348	0.200654	0.812365	9.11098	4.23742
RPACG00000001020.1	8.44995	1.72095	22.1971	9.24282	0.630737	1.76943	6.0367	12.6846	8.27589	0.39864	0.598115	0.812369	7.80417	5.12842	4.89124	9.70853	5.87666	17.8117	2.32744	1.67978	2.84542	7.5577	15.2237	15.5153
RPACG00000001021.1	0.629767	0.13881	1.38102	0.329951	0	0	0.170598	0.111922	0.766919	0.0219615	0.0609899	0.0452292	0.308528	0.332838	0.608259	0.29432	0.312104	0.629859	0.0789211	0.0997991	0.144185	0.0555791	1.30468	0.636804
RPACG00000001022.1	5.5417	0.563524	4.65785	2.22606	0.242169	1.08053	4.93211	5.06971	3.20339	0.433928	0.932115	2.51767	2.0813	2.69835	3.39291	2.55291	4.27733	6.77719	2.54025	2.24431	3.56704	12.5326	3.68542	2.37832
RPACG00000001023.1	207.822	14.1476	330.692	178.053	2.90888	4.77884	52.6252	10.4015	62.8956	5.68452	9.93059	8.75862	6.69012	18.8066	220.315	8.74705	149.037	106.028	14.5329	3.51429	25.1896	57.1097	211.857	152.91
RPACG00000001024.1	1.62424	0.0621732	3.29004	0.191573	0.0132568	0	0.0865487	0.129894	4.16122	0	0.0151748	0.0657195	15.7156	6.90944	0.0370316	30.1902	0.060268	0	0.0366055	0	0.111702	0.128821	2.08806	3.51283
RPACG00000001025.1	0.134601	0.631885	0.409033	0.175852	0.681821	1.32775	1.43234	2.94302	1.63464	0.0468167	0.0928741	0.120508	0.0253029	0	0	0.0196092	0.0739552	0.0746318	0.942403	1.77305	1.58796	1.00745	0.191844	0.509082
RPACG00000001026.1	21.1694	2.26194	7.62223	23.1209	4.50828	2.59978	12.4242	15.0645	12.8897	0.81788	1.35243	1.47741	9.26027	9.2403	9.531	4.83562	11.0812	14.9201	6.7318	3.57706	9.28825	7.7801	15.4944	14.2424
RPACG00000001027.1	66.3044	1.59056	23.2747	17.8502	0.190059	1.12329	3.56087	11.9756	7.09885	0.16759	0.368601	0.353182	3.79878	2.41662	5.40252	3.36712	7.61204	22.3545	2.13256	1.38411	2.13456	3.44506	31.8095	26.8338
RPACG00000001028.1	3.90952	0.654191	9.47309	4.26477	0.034756	1.32569	1.65667	2.66823	1.55252	0.0834591	0.0927557	0.051517	1.4821	1.13177	3.57091	0.979588	4.44202	6.46143	0.673261	0.303621	0.365095	1.05909	9.99795	4.115
RPACG00000001029.1	0.658191	0.337956	0.515056	1.36614	0.129978	1.41858	1.61979	0.9841	0.662497	0.0397952	0.0946855	0.0996046	1.72928	2.61341	1.28663	1.55101	1.53952	1.44407	0.603522	0.464716	0.473011	2.62595	1.41906	2.0189
RPACG00000001030.1	2.67157	1.0561	6.80055	5.23027	0.362228	0.987172	3.21475	2.36656	8.09682	0.391556	0.540985	0.417895	2.00847	1.62974	3.77492	1.70155	3.57928	6.80979	1.62813	1.97789	3.68027	4.26482	8.20618	8.51652
RPACG00000001031.1	0	0	0	0	0	0	0	0	0	0	0	0	0.218027	1.25296	10.5197	0.168183	13.4406	5.18378	0	0.101371	0	0	0	0
RPACG00000001032.1	0	0	0	0	0	0	0	0	0	0	0	0	0.387103	0.634666	10.6245	0.223591	11.8153	6.78457	0	0	0	0	0	0
RPACG00000001033.1	0	0	0	0	0	0	0	0	0	0	0	0	1.09832	4.47997	22.2929	1.10796	21.4694	13.0738	0	0	0.288693	0	0	0
RPACG00000001034.1	0.412879	0.0905914	0.815691	1.46239	0.0607388	0.110424	0.434603	0.36372	0.226685	0.00973447	0.0231694	0.0300779	0.630904	0.537967	1.50245	0.472814	2.05832	4.64912	0.209793	0.147431	0.127836	0.344682	0.996782	0.564498
RPACG00000001035.1	0	0	0	0.162795	0	0	0.0417995	0.0371191	0	0	0.00858617	0	0.232384	0.250058	0	0.142498	0	0	0.0324232	0	0.0468506	0	0	0
RPACG00000001036.1	0	0	0	0	0	0	0	0.110131	0	0	0	0	0	0	0	0	0	0	0	0	0	0.165124	0	0
RPACG00000001037.1	0	0	0	0	0	0	0.619886	0	0	0	0	0	0	0	0	0	0	0	0	0	0	0	0	0
RPACG00000001038.1	0	0	0	0	0	0	0	0	0	0	0	0	0	0	0	0	0	0	0	0	0	0	0	0
RPACG00000001039.1	0	0	0	0	0	0	0.0383028	0	0	0	0.0156114	0	0	0	0	0	0	0	0	0	0	0	0	0
RPACG00000001040.1	0.0464459	0.0309599	0	0	0	0	0	0.0911215	0	0	0	0.0824006	29.0556	28.2364	0	33.3965	0	0	0	0.0811623	0.233742	0.545645	0.109956	0
RPACG00000001041.1	2.95133	3.00593	10.2216	9.99551	3.85251	3.6091	26.88	13.6172	7.73697	0.997735	1.68709	1.08635	1.22034	1.98611	4.14442	0.993719	4.30085	4.01845	10.9057	5.65345	7.84533	10.5942	6.10704	9.12077
RPACG00000001042.1	0.944412	0.132233	0	0	0	0	0.772052	0.223	0	0.0654305	0	0	0	0.117293	0.788525	0.550989	0.210325	0.213743	0.57343	0	0	0.337081	0	0.47517
RPACG00000001043.1	10.835	2.74471	14.0699	4.32326	0.555816	3.26439	9.93699	15.8158	4.30744	0.421377	0.521877	0.22227	1.11037	1.37423	5.50973	0.877961	4.70447	5.46679	5.09544	0.933993	1.12466	4.4461	13.1354	8.19501
RPACG00000001044.1	0.474758	0.459178	0.696249	1.46671	0	0	1.15245	3.9857	2.22875	0.388874	0.0777244	0.297593	0	0	0.296312	0	0	0	0.859031	0.895383	2.53048	1.75769	0.805175	0.705178
RPACG00000001045.1	0	0.0301246	0	0	0	0	0	0	0	0	0	0	0	0	0	0.0809824	0	0	0	0	0.209822	0	0	0
RPACG00000001046.1	0	0	0	0	0	0	0.247344	0	0	0	0	0	0	0	0	0	0	0	0	0.382351	0.540732	0	0	0
RPACG00000001047.1	0	0	0	0	0	0	0.304057	0.527364	0	0	0	0	0.34159	0.279227	1.86685	0	0.991154	2.51534	0	0	0	0	0	0
RPACG00000001048.1	0.198672	0	0.366369	0	0	0.58536	0.101522	0	0	0.0515727	0	0	0.112729	0	0	0	0.166048	0.168269	0	0	0	0.265404	0.425542	0
RPACG00000001049.1	0	0.19481	0	0	0	0	0.234034	0.202549	0	0	0	0	0.9096	0.319536	1.42996	1.0999	0.764132	0.582561	0	0	0	0.763838	0	0
RPACG00000001050.1	0	0.0100495	0	0	0	0.104299	0.249822	0.249831	0	0	0	0	0	0	0	0	0	0.0292647	0.0396239	0	0	0	0.150623	0
RPACG00000001051.1	0	0	0	0	0	0	0	0	0	0	0	0	0	0	0	0	0	0	0	0	0	0	0	0
RPACG00000001052.1	0	0.25329	0	0	0	0	0	0	0	0	0.0578415	0	6.53405	2.0877	0	2.44815	0	0.238056	0.106317	0.221682	0.315163	0.187364	0	0
RPACG00000001053.1	0	0.184063	1.58283	0	0	0	0.21899	0.757037	0	0	0	0	1.46364	2.1951	0	3.77144	0	0	0	0	0.479753	0	0	0
RPACG00000001054.1	0.14811	0.082219	0.199113	0	0.117914	3.84866	0.165679	0.674278	0	0	0.0224541	0.290202	5.28374	0.504964	0	2.27751	0.0900927	0.091127	0.122651	0.257366	0.617402	1.00989	0	0.615042
RPACG00000001055.1	0	0.116886	0.421909	0	0	0	0.117017	0	0	0	0	0	0.129943	0.106512	0	0	0	0	0	0	0	0	0.245406	0.862385
RPACG00000001056.1	0.839332	0.268857	3.10341	1.63524	0	0	0.214798	0.742762	2.48618	0.10837	0	0.110758	1.91413	1.37084	0	0.924275	0	0	0.319979	0.332924	0.470846	1.40151	0.898638	0.785585
RPACG00000001057.1	2.74149	0.474425	4.33209	1.51845	0.0315187	0.114675	1.0188	0.56617	0.471352	0.0303318	0.0801835	0.0260531	0.926796	0.747559	2.03771	1.89515	2.95981	2.64735	0.348028	0.107128	0.154973	0.650553	3.723	2.16159
RPACG00000001058.1	15.0496	5.57154	26.1696	13.2285	0.876726	4.99276	25.4516	31.9626	8.44784	0.80351	1.82286	1.33784	41.7159	17.449	40.2841	47.8801	40.1778	74.7333	9.51658	3.82906	4.09987	15.6537	48.454	20.8096
RPACG00000001059.1	7.47426	1.25402	41.2158	24.9096	0.862171	0.223916	8.79405	4.05659	5.97549	0.394787	1.02579	0.589569	4.75508	1.93546	0.0574908	4.39717	0	0.628551	2.68024	2.3917	2.8082	4.91786	26.8835	17.7426
RPACG00000001060.1	8.36666	2.04912	17.2449	15.5891	0.200028	1.08957	6.35958	11.044	5.80233	0.576152	1.0217	0.454247	5.20353	3.01654	8.29153	6.95855	8.22532	16.6177	3.04607	0.815369	2.26782	4.53872	22.153	12.6733
RPACG00000001061.1	4.84634	0.560033	17.5856	11.1718	0.618364	4.09508	3.37183	3.24421	30.8398	0.386318	0.516877	0.713108	5.2211	4.4684	2.34889	5.57542	2.50404	5.7024	0.961519	1.29654	3.40994	3.4841	11.7317	12.726
RPACG00000001061.2	1.34091	0.606827	5.87316	3.91938	0.224	1.5113	1.23368	1.26843	13.3365	0.164763	0.0609833	0.0957946	4.00851	1.01638	1.58928	3.84869	1.86919	0.733415	1.07796	1.94951	2.02119	2.97395	1.75811	4.12652
RPACG00000001062.1	3.61696	1.28862	4.52272	3.63238	0.797152	2.28507	2.58984	1.64486	5.61508	0.50345	0.495729	0.786835	1.87759	2.40855	2.4862	1.31751	2.87646	1.29156	1.39426	2.19877	3.87489	7.01416	7.02814	5.40341
RPACG00000001063.1	2.1499	0.252971	3.61291	0.690402	0.0239	0	0.580159	0.975855	0.534837	0	0.0364626	0	0.521504	0.491624	0.971721	1.34724	0.870962	2.05078	0.280778	0	0	0.261724	4.14239	2.58164
RPACG00000001064.1	0.95085	0.369022	1.84774	0.959779	0.189814	0.517667	2.28498	1.08497	0.850283	0.191671	0.0941326	0.216233	1.59684	1.77342	4.33012	1.31454	3.59938	4.00871	0.681757	0.580539	0.439515	1.96157	2.54175	1.38933
RPACG00000001065.1	17.4214	2.33693	10.7502	8.28814	0.480477	0.521436	3.88187	8.77954	5.30658	0.229701	0.730996	0.235232	5.01718	4.03096	4.27295	3.94033	2.953	15.1181	2.07128	1.118	2.4027	4.60618	11.9357	13.3375
RPACG00000001066.1	3.3265	0.187067	34.1865	23.3888	0.0317636	0	1.89941	0.674458	3.90393	0.0457748	0.205892	0.109908	0.0330275	0.0816614	0	0.0511571	0	0	0.81282	0.462493	1.13487	0.503066	28.5351	24.6701
RPACG00000001067.1	8.28725	0.918963	8.16794	5.53349	0.195314	3.02773	3.16793	4.8351	7.4518	0.195519	0.283249	0.321733	8.02493	7.07958	2.50488	13.0985	2.47187	5.72298	1.40144	1.34294	1.7127	3.83047	7.50493	5.96733
RPACG00000001068.1	0.192097	0.0119723	0	0	0	0	0	0.0717423	0	0	0	0	0.30435	0	0	0.969266	0	0	0	0	0	0.0536096	0	0
RPACG00000001069.1	1.24275	0.394507	0	0	0	0.872395	0.46668	0	0	0	0	0	1.33008	0.315105	0	6.03736	1.32529	0	0	0	0	0	0	0
RPACG00000001070.1	0.0182688	0	0.235756	0	0	0	0.0131014	0	0.156833	0	0	0	0.398664	0.120216	0	0.368129	0	0	0	0	0	0	0	0
RPACG00000001071.1	3.59886	10.2713	3.67871	1.31898	0.609839	6.78089	16.5315	26.5417	1.50957	0.22191	1.12167	0.369464	3.6273	2.71591	11.4611	3.36705	12.3536	11.5695	8.39583	3.67262	2.69346	16.1987	3.74279	1.5243
RPACG00000001072.1	0.0182688	0	0.235756	0	0	0	0.0131014	0	0.156833	0	0	0	0.398664	0.120216	0	0.368129	0	0	0	0	0	0	0	0
RPACG00000001073.1	4.58454	0.116749	16.2796	2.38988	0.0946778	0	0.221493	0.0773343	11.6029	0	0.0360753	0.233436	24.1997	12.654	0.468433	29.5022	0.216589	0.364817	0.0983765	0.137813	0	0.289091	6.06519	11.3661
RPACG00000001074.1	0	0	0	0	0	0	0	0	0	0	0	0	0	0	0	0	0	0	0	0	0	0	0	0
RPACG00000001075.1	0	0	0	0	0	0	0	0	0	0	0	0	0	0	0	0	0	0	0	0	0	0	0	0
RPACG00000001076.1	0	0	0	0	0	0	0	0	0	0	0	0	0	0	0	0	0	0	0	0	0	0	0	0
RPACG00000001077.1	0	0	0	0	0	0	0	0	0	0	0	0.0310226	0.326251	0.295789	0	0.379016	0	0	0	0	0	0	0	0
RPACG00000001078.1	0	0	0	0	0	0	0.145052	0	0	0	0	0	5.81909	3.30743	0	13.5251	0	0	0	0	0.639115	0	0	0
RPACG00000001079.1	1.33174	0.439321	1.69391	7.24929	0	2.70249	4.72746	4.94093	0	0	0.190241	0	2.14121	0.873949	5.12136	2.07188	3.86304	12.5958	0.710519	2.21532	0	7.43002	1.97939	0
RPACG00000001080.1	4.40415	0.796722	8.20078	4.11481	0.474993	1.20807	3.69837	2.99989	11.6761	0.182539	0.193187	0.375678	6.05838	4.85754	1.60267	4.59002	2.64837	4.37538	1.40164	1.24491	2.1297	4.05071	9.10819	8.27173
RPACG00000001081.1	0	0.0546955	0.547287	0	0	0	0.151413	0	0	0	0	0	1.51977	3.17431	0	3.36671	0	0.251727	0	0	0	0	0	0
RPACG00000001082.1	0	0	0	0	0	0	0.0919558	0	0	0	0	0	3.27066	14.0778	0	4.32849	0	0	0	0	0	0	0.193015	0
RPACG00000001083.1	0.412994	0	3.23093	0.742628	0.0342944	0	0.192305	0.392117	2.68105	0.0494123	0.0523003	0.0508365	1.14135	7.6703	16.0702	0.828497	27.7046	13.4347	0.0237246	0.0499319	0.648481	0.459776	1.89192	2.14966
RPACG00000001084.1	132.757	4.81132	177.278	62.2559	0.674127	4.20581	40.9957	25.5247	29.5928	1.3385	2.44655	1.18593	5.96307	9.47432	32.8365	9.34985	36.9	46.6883	13.4398	1.99042	2.1193	13.3199	162.762	86.6245
RPACG00000001085.1	1.85052	0.0546955	1.09457	6.92663	0	0	0	0	1.76315	0	0	0	1.51977	0.552054	1.15845	1.29489	0	1.51036	0	0	0	0	4.4458	1.11659
RPACG00000001086.1	3.19469	0.148006	12.3762	14.2576	0	0	0.31192	0	25.1922	0.156703	0	0.161656	0.700521	2.86693	0	0.270738	1.52655	1.54915	0	0	0	0.818066	12.4319	4.56645
RPACG00000001087.1	0.401776	0.284764	2.12146	1.1431	0.124291	1.2949	2.15994	1.88207	2.02742	0.0978572	0.163842	0.302572	0.773999	1.2786	4.76274	0.464052	3.79987	7.52488	1.13857	0.477306	0.523767	2.93618	2.11327	2.24583
RPACG00000001088.1	2.04053	0.301318	5.47711	6.89122	0.334438	2.60116	1.38602	1.95125	5.85465	0.0916872	0.327675	0.848086	22.2357	18.9927	1.14832	14.349	1.60314	3.24044	1.25768	1.87768	2.60554	5.95242	4.80294	4.82111
RPACG00000001089.1	0	0	2.30933	0	0	0	0.647296	0	7.5142	0	0	0	17.5125	20.917	0	6.82074	0	0	0.483618	0	1.41106	5.8854	0	0
RPACG00000001090.1	0	0	1.18431	0	0	0	0.109355	0	0	0.0555389	0	0	0	0	0	0	0.17865	0	0	0	0	1.28651	0.687636	0
RPACG00000001091.1	0	0.0630281	0.765665	0	0	0.308477	0.0530932	0	0	0	0.0215934	0.0279151	0	0	0	0	0	0	0	0	0.356346	1.04008	0	0
RPACG00000001092.1	6.62195	3.78352	117.663	21.7897	1.63995	2.20848	23.9976	6.64615	3.40027	0.720351	2.83439	3.09802	0.799145	4.44257	1.07723	0.45651	2.11976	3.62632	4.72733	7.54847	9.84334	43.3561	37.2398	35.2811
RPACG00000001093.1	0.05154	0.0771362	0.236131	0.0538662	0.00793861	0	0.332716	0.214684	0	0.0108194	0.046612	0.0751766	3.6116	2.22053	0.142088	5.9143	0.196135	0.0475548	0.0937702	0.223328	0.552287	0.638599	0.11785	0.10967
RPACG00000001094.1	0	0	0	0	0	0	0.113076	0	0	0	0.0456836	0	0.75295	0.411701	0	3.76991	0	0	0	0	0	0	0	0
RPACG00000001095.1	0.228713	0.0757239	1.46628	0	0	0	0.324991	0	0.957745	0.0827988	0.164628	0	42.2581	16.5194	0	34.0178	0	0	0	0.251786	0.722464	0.212413	0.170591	0
RPACG00000001096.1	0	0.0327253	0.366369	0	0.107932	0	0.101522	0.175863	0	0	0	0	5.63644	6.93213	0	8.07384	0	0	0	0	0	0.265404	0.425542	0
RPACG00000001097.1	0	0.27289	0	0	0	0	0.676004	0	0	0	0	0.352905	6.82958	11.2392	0	16.7174	0	0	0	0	0	0	0	0
RPACG00000001098.1	24.4917	9.01472	85.6458	38.7187	3.28577	7.81148	31.4804	31.6769	28.8814	2.08732	3.27999	3.2639	20.8129	16.534	25.9619	24.4444	24.5566	37.5804	12.5011	9.29632	8.25251	36.4511	69.3251	51.3736
RPACG00000001099.1	4.50638	1.036	10.8037	7.4942	0.278679	0.760195	6.83141	3.84311	5.20477	0.208506	0.330785	0.222502	1.89681	1.712	4.04686	2.70545	4.76468	6.20227	2.27696	0.586299	0.815104	2.8783	15.2422	9.82315
RPACG00000001100.1	1.522	0.943523	2.07118	5.42328	0.133458	0.455034	1.91439	1.44393	5.04632	0.176509	0.254579	0.355424	1.94014	1.54438	1.42304	1.41056	1.16364	2.85774	1.35936	3.23156	3.75852	3.34531	4.20464	4.24518
RPACG00000001101.1	1.68659	10.8393	2.78135	1.32693	0.153166	0.50089	4.77937	13.3592	2.3964	0.132449	0.105127	0.106015	0.955469	0.288775	0.602709	0.838722	0.465725	1.0814	4.27915	1.0259	1.03024	2.38807	1.20695	1.06698
RPACG00000001102.1	0	0.046353	0	0	0	0	0	0	0	0	0	0	0.149016	0	0	0	0	0	0	0	0	0	0.281145	0
RPACG00000001103.1	0.921038	9.36821	0.543794	0	0.0202463	0.220848	2.98553	8.2333	0	0	0.0386157	0.0200519	0.0420603	0.0867689	0.481919	0.0326078	0.153606	1.02281	2.08394	0.206403	0.0426119	0.615504	0.239228	0
RPACG00000001104.1	1.29263	11.0401	0	0	0	5.06862	7.06029	10.956	0	0.223995	0.594298	0.0762618	0.327899	0.268249	0.9011	0.125807	0	0.978862	3.60674	4.33444	3.88576	4.42758	0.926416	2.71466
RPACG00000001105.1	0.220062	1.06346	1.32124	1.39324	0.194195	1.04219	0.547404	0.630885	0	0	0	0.0942529	0	0	0	0	0	0.605774	0.543404	1.41675	0.801812	2.38721	0.764419	0.671149
RPACG00000001106.1	7.39995	7.79275	16.9204	6.01703	0.596375	3.56852	16.3134	16.2722	7.29244	0.457371	0.976647	0.528339	16.9675	9.29635	12.7	14.7332	14.1274	20.4673	7.32044	4.2517	5.99498	25.4686	21.9891	15.9677
RPACG00000001107.1	56.2976	6.78202	27.2055	36.9743	3.82678	3.45193	28.644	28.8231	29.245	1.49492	2.1838	1.40263	9.70063	8.75366	11.0146	7.62648	16.9418	26.3047	13.5702	7.65711	7.52587	7.20632	44.4146	45.7489
RPACG00000001108.1	1.02491	0.0312473	0.158731	0.341258	0.118134	0	0.22058	0.154351	0.528746	0	0.00901151	0	0	0.0405003	0.0662424	0.0190261	0.143493	0.108599	0.16327	0.0344072	0	0.0287466	1.11681	0.905604
RPACG00000001109.1	2.71906	0.104885	1.27151	0.431952	0.139536	0	5.17177	0.748762	2.67837	0.00958443	0.030416	0.00987166	0.0621147	0.256289	1.10642	0.132084	1.31273	0.701806	1.83139	0.290312	0.0419556	0.290866	4.35734	2.57055
RPACG00000001110.1	33.49	0	0.561456	0	0	0	0	0.136545	0.935984	0	0	0	0.0935565	0.949651	1.80113	0.129158	3.52759	3.38676	0.01444	0	0	0	1.5642	0.721312
RPACG00000001111.1	0.253098	0	0	0	0	0	0	0	0	0	0	0	0	0	0	0	0.219754	0.0887315	0	0	0	0	0	0
RPACG00000001112.1	0.165884	0.00397978	0.0510966	0	0.0304621	0	0.0852487	0	0	0	0	0.00754832	0.253018	4.18684	4.43401	0.306632	8.46557	4.71624	0.0420652	0	0	0.0555196	0.0299897	0.0530987
RPACG00000001113.1	1.22545	0.0376825	0.480544	0	0.0613399	0	1.08774	0.333928	0.22892	0.0393226	0.0701956	0.0303746	0.120871	1.02196	3.76606	0.446178	2.87754	3.68273	0.367247	0.238223	0.258195	0.571886	0.161065	0.0782323
RPACG00000001114.1	0	0	0	0	0	0	0.371298	0.161225	1.09058	0	0	0	0	0	1.1347	0.0794515	0.607291	0.307913	0.13746	0	0.617697	0.364381	0	0
RPACG00000001115.1	0	0	0	0	0	0	0	0	0	0	0	0	1.01456	5.63813	0	1.64949	0	0	0	0	0	0	0	0
RPACG00000001116.1	1.2175	0.512846	5.4116	5.22468	0.330688	0.629666	1.37638	2.43626	10.097	0.111037	0.287627	0.423551	1.55594	1.56916	1.57585	1.03423	1.45524	2.37069	0.833012	1.20992	1.94533	1.97858	4.7232	4.39885
RPACG00000001117.1	6.53791	0.526047	14.6113	11.3853	0.381447	0.277298	5.74643	5.06706	4.55131	0.13444	0.368545	0.301984	5.84029	9.04488	4.56598	9.58375	4.6735	11.8109	2.53098	0.592506	1.6581	1.91886	20.1354	13.4674
RPACG00000001118.1	1.8111	0.484962	9.28106	14.4214	0.518685	0.60025	2.85925	2.25882	15.8512	0.120957	0.293838	0.397235	2.97017	1.49553	4.3285	1.93655	3.62209	3.41289	1.63878	2.2893	3.47543	4.33556	8.91315	7.89032
RPACG00000001119.1	0.174407	0.518581	0.328829	2.09095	0.096988	1.57874	0	0	5.35446	0	0.036888	0.0474769	475.831	277.672	0.417477	600.741	1.04342	2.26659	0.539588	0	0	0.357623	0	0
RPACG00000001120.1	0	0	0.145499	0	0	0	0	0	0.48151	0	0	0	0	0.0369997	0	0	0	0.132977	0	0	0	0.0527069	0	0
RPACG00000001121.1	1.5489	0.177548	2.69569	0.33026	0.0731181	1.04757	0.323793	0.20895	0.615221	0.0219913	0.108125	0.00453387	4.3153	7.29481	27.597	3.393	56.3415	40.1845	0.0946	0.0133139	0.0192627	0.210794	1.47537	0.191247
RPACG00000001122.1	0	0.0360282	0	0	0	0	0	0	2.84691	0	0.0243991	0.0315154	0	0	0	0.257802	0	0	0	0	0.134104	0	0	0
RPACG00000001123.1	0	0	0	0	0	0	0	0	0	0	0	0	0	0.042768	0	0.0602633	0	0	0	0	0	0.015148	0	0
RPACG00000001124.1	0	0	0	0	0	0	0	0	0	0	0	0	0	0	0	0	0	0	0	0	0	0	0	0
RPACG00000001125.1	0	0	0	0	0	0	0	0	0	0	0	0	0	0	0	0	0	0	0	0	0	0	0	0
RPACG00000001126.1	0	0	0	0	0	0	0	0	0	0	0	0	0	0	0	0	0	0	0	0	0	0	0	0
RPACG00000001127.1	0	0	0	0	0	0	0	0	0	0	0	0	0	0	0	0	0	0	0	0	0	0	0	0
RPACG00000001128.1	0	0	0	0	0	0	0	0	0	0	0	0	0	0	0	0	0	0	0	0	0	0	0	0
RPACG00000001129.1	0	0	0	0	0	0	0	0	0	0	0	0	0	0	0	0	0	0	0	0	0	0	0	0
RPACG00000001130.1	0	0	0	0	0	0	0	0	0	0	0	0	0	0	0	0	0	0	0	0	0	0	0	0
RPACG00000001131.1	0	0	0	0	0	0	0	0	0	0	0	0	0	0	0	0	0	0	0	0	0	0	0	0
RPACG00000001132.1	5.74869	0.101736	27.9001	11.4187	0.0753425	0.410461	0.105655	0.123069	60.9675	0.0361755	0.0143607	0.372085	0.313528	0.19368	0.159224	0.606716	0.114696	1.04259	0.182487	0.10969	0.632921	0.137815	16.9245	26.1006
RPACG00000001133.1	0.0295091	0.00495249	0	0	0	0	0	0	0	0	0	0.0093387	0.274146	0.30706	0.0263862	0.0607321	0	0.0577065	0.0130228	0	0	0	0	0
RPACG00000001134.1	2.62439	0.53708	5.08162	4.32449	0.101871	0.0694846	2.03076	1.76756	3.56915	0.147026	0.257518	0.151517	1.07066	1.00427	4.01875	1.23052	4.95881	7.19917	0.852621	0.519346	0.724293	0.897035	7.9474	4.30676
RPACG00000001135.1	0	0	0	0	0	0	0	0	0	0	0	0	0	0	0	0	0	0	0	0	0	0	0	0
RPACG00000001136.1	0.0872034	0	0	0	0	0	0	0	0	0	0	0	0.101262	1.1625	0	0	0.298119	0	0	0	0	0	0	0
RPACG00000001137.1	1.83994	0.00905713	3.97237	0.730522	0	0	0	0	5.27507	0	0	0	6.70086	9.8289	6.64461	9.86112	4.7725	2.22815	0	0	0	0	3.12381	1.99714
RPACG00000001138.1	0	0	0	0	0	0	0	0	0	0	0	0	0	0	0	0	0.240315	0	0	0	0	0	0	0
RPACG00000001139.1	3.02708	0.790763	8.69995	5.12991	0.293282	0.673711	4.27665	4.58786	8.64877	0.170762	0.253237	0.436027	4.32718	2.93744	3.53846	4.42516	2.87832	5.19239	1.8012	0.966752	1.91791	4.46394	7.29437	5.00454
RPACG00000001140.1	1.26628	0.196912	2.93326	0.87134	0.0452263	0.246748	1.70159	1.2802	1.18263	0.11602	0.178306	0.127014	0.610422	0.697831	1.62235	0.655559	1.69112	3.2268	0.468392	0.483071	0.825481	0.659412	4.83835	3.5213
RPACG00000001141.1	105.776	11.9792	64.5582	143.539	8.57762	20.5873	17.3794	46.1051	157.739	2.93678	3.84714	6.85579	30.5338	36.4024	11.7695	20.3223	11.3644	35.9785	12.7977	22.3247	48.4049	22.9561	76.0095	112.208
RPACG00000001142.1	7.91729	1.48613	35.6505	10.293	0.752527	1.22668	6.42337	2.21181	15.8545	0.540434	0.601487	0.554338	3.37643	3.15691	6.12031	4.11654	3.45871	2.80326	2.24709	1.53243	3.46068	8.39319	11.4332	12.2858
RPACG00000001143.1	0	0.0764546	0	0	0	0	0	0	0.96552	0	0	0	39.7034	72.5364	0	48.7562	0	0	0	0	0	0	0	0
RPACG00000001144.1	0	0	0	0	0	0	0	0	0.73684	0	0.0251495	0	15.8108	22.3559	0	16.8381	0	0	0	0	0	0	0	0
RPACG00000001145.1	0	0	0	0	0.246825	0.336542	0.0383947	0	0.230282	0.632915	0.423688	0.397221	0.384583	0.0176301	0	0.165636	0	0	0	0	0.3896	0.0250136	0	0
RPACG00000001146.1	0	0	0	0	0	0	0	0	0	0	0	0	0	0	0	0	0	0	0	0	0	0	0	0
RPACG00000001147.1	0	0	0	0	0	0	0	0	0	0	0	0	0	0	0	0	0	0	0	0	0	0	0	0
RPACG00000001148.1	0	0	0	0	0	0	0	0	0	0.312522	0	0	0	0	0	0	0	0	0	0	0	0	0	0
RPACG00000001149.1	0	0	0	0	0	0	0	0	0	0.039761	0.0316185	0	0	0	0	0	0	0.129103	0	0	0	0	0	0
RPACG00000001150.1	0.186857	0	0.493295	0	0	0	0	0	0	0.0490693	0.0390413	0.150677	0	0	0	1.37236	0	0	0	0	0	0	0	0
RPACG00000001151.1	0.717951	0	0.69373	0	0	0	0	0	0	0	0	0	0.597317	0.29461	0	0.848003	0	0	0	0	0.120079	0	0	0
RPACG00000001152.1	0.0400424	0.026732	0.164151	0	0	0	0	0	0	0	0	0	26.5088	22.6032	0	46.9545	0	0	0	0	0	0	0.0959532	0
RPACG00000001153.1	119.059	23.0713	18.1464	27.9957	8.24122	25.3466	53.0944	77.4071	7.35946	4.14927	5.33514	3.37573	111.705	219.865	693.6	79.3236	939.031	717.648	30.6163	25.1077	19.4531	76.2332	64.7692	45.5922
RPACG00000001154.1	0.214992	0	1.95255	0.825583	0	0	0.432676	0.561674	0	0.0549421	0.0437248	0	18.7242	27.5689	692.911	25.4319	784.979	422.074	0	0	0.717116	0.141389	2.26702	3.18978
RPACG00000001155.1	0	0.0161236	0.304502	0.217928	0	0	0	0	0.337368	0	0.0115103	0.104474	13.3689	15.6766	0	21.4882	0	0	0.0208735	0.175813	0.507624	0.220594	0	0.210284
RPACG00000001156.1	1.19423	0.388204	4.54065	2.3565	0.0932275	0.635458	1.91477	1.82713	0.782427	0.0896267	0.22224	0.0807525	1.01707	1.37835	2.94022	0.750742	2.33544	3.35645	0.563692	0.814598	0.490349	1.87149	3.71817	2.59887
RPACG00000001157.1	2.14336	0.271152	3.1772	1.84542	0	0.418001	0.978398	1.04347	1.42929	0.0368464	0.126705	0.0505787	1.14198	0.722789	1.90004	1.66693	1.97961	1.17522	0.600558	0.334933	0.322506	0.901991	3.17118	2.49309
RPACG00000001158.1	2.12696	0.514501	5.59538	4.85533	0.179485	2.19909	1.25938	1.09952	4.50165	0.0861309	0.153892	0.110676	1.54149	0.999572	1.2675	1.62584	2.32564	2.14263	0.4972	1.11041	0.753221	1.64347	3.62601	2.65475
RPACG00000001159.1	27.8599	5.41116	55.1283	41.8948	0.403178	3.07456	24.0542	29.3075	8.09625	0.561281	1.30629	0.676705	54.3729	30.608	20.1823	73.765	20.5715	31.8225	9.57266	2.52388	3.13189	15.9366	68.0113	44.3511
RPACG00000001160.1	12.439	3.04389	13.1877	14.946	1.11911	1.49705	10.5441	13.0699	8.50963	1.00501	1.32898	0.669115	33.6257	14.7683	10.3805	46.0462	12.3694	20.2073	5.32457	2.2141	2.93279	7.37033	37.3425	27.0802
RPACG00000001161.1	7.30319	2.58111	24.3699	14.8396	1.22593	3.23128	10.3538	5.68465	5.73616	0.911288	1.13057	1.26909	4.40289	4.30346	8.47455	4.45838	9.03351	4.62331	3.75	4.72092	4.40077	11.4327	17.9238	15.8322
RPACG00000001162.1	291.977	34.3964	49.1026	73.5256	7.3068	15.6522	31.9525	35.6819	31.7344	2.76585	5.88151	10.5094	1211.41	1006.3	25.4643	1574.97	20.1437	42.4375	19.516	34.2316	44.0497	43.1502	74.5885	105.84
RPACG00000001163.1	0.128668	0.0286147	0.874747	0	0	0	0.339779	0.0847142	0	0.0497399	0.0197545	0.0511042	6.69709	3.73149	0.220259	4.42518	0	0.320053	0.0359325	0.226416	0.652262	0.697098	0	0
RPACG00000001164.1	0	0.0546955	0	0	0	0	0	0	0	0	0	0	4.05273	4.41644	0.231691	6.47443	0	0.503454	0	0	0	0	0	0
RPACG00000001165.1	19.761	2.6041	45.1368	22.2777	0.845872	2.98426	11.3593	15.2779	20.5956	0.466338	1.45175	0.701727	9.48789	7.39897	21.912	10.7383	23.841	38.4348	4.43614	3.00704	4.02952	10.8387	40.4262	34.4133
RPACG00000001166.1	0	1.54568	1.44521	0	0.852843	0	4.40708	0	0	0.201975	0.971448	0.208696	14.0485	6.66057	6.18971	17.8463	13.7265	7.97161	4.51475	0.62435	0	2.10384	1.68388	1.47423
RPACG00000001167.1	0.230089	0.45482	2.43049	1.04395	0.46269	0.157633	1.16152	0.330626	0.969823	0.208417	0.507266	0.15731	0.511039	0.495663	1.94954	0.372594	2.06569	1.77463	0.979724	0.463194	1.03357	1.12687	0.968415	0.604407
RPACG00000001168.1	2.81528	1.45394	38.5193	28.0044	1.54635	1.1675	4.37553	4.46825	6.92099	1.25786	2.28658	1.86034	1.48313	1.48847	5.46972	1.14945	3.5761	5.50416	3.1565	1.45508	2.8027	5.09449	19.5856	17.4081
RPACG00000001169.1	3.88039	0.794106	13.1028	8.05315	0.159567	0.289481	6.67266	8.42895	8.28734	0.280583	0.344454	0.209636	6.98112	5.69565	14.3157	6.93568	12.5059	22.5778	2.54352	0.928958	0.891926	2.86079	14.9953	7.7708
RPACG00000001170.1	5.89518	1.66336	16.4319	5.32471	0.382374	1.19116	6.04545	4.41629	4.58119	0.288742	0.635366	0.526899	12.1216	5.99237	4.17888	16.1437	4.31579	6.99488	2.07692	1.78973	3.61832	6.91615	10.6523	7.61201
RPACG00000001171.1	6.55699	3.10031	13.8513	9.57774	0.385425	2.33231	10.4148	8.67466	4.77548	0.328865	0.701855	0.359253	11.0096	4.47656	6.89026	10.9654	6.32992	12.5269	4.74427	2.74304	2.69645	17.9275	15.6985	9.68876
RPACG00000001172.1	0.127573	5.7581	0	0	0.589955	0.877167	7.26261	18.1324	0	1.04382	2.1783	0.915337	0.390191	0.229825	1.20432	0.345511	0.448141	2.38492	8.73095	11.832	13.9856	12.2415	0.105642	0
RPACG00000001173.1	0	17.1192	0	0	0	4.30895	12.858	39.8167	0	0.189718	2.59206	0.196939	0	1.04388	6.40178	0	3.07489	7.52285	12.5149	7.04464	4.96232	8.41031	0	0
RPACG00000001174.1	0	6.0267	0	0	4.49257	1.86875	6.18582	4.31329	0.383007	10.7389	5.33463	3.45688	0.178336	0.235105	0.096518	0.248549	0.260872	0.052685	8.30361	14.5801	10.8801	3.8036	0	0
RPACG00000001175.1	0	0	0	0	0	0	0	0	0	0	0	0.246757	0	0	0	0.414375	0	0	0	0	0	0.619168	0	0
RPACG00000001176.1	0	0	0	0	0	0	0.028008	0	0	0.0144041	0.0114325	0.0148242	0	0.0256938	0	0	0	0	0	0.130967	0.693274	0	0	0
RPACG00000001177.1	0.574222	0.714671	0.132658	0	0.472743	1.28759	1.14193	2.96019	0	0.245869	0.420474	0.291757	1.02477	0.911421	3.44336	0.983447	2.87962	1.27257	1.28157	2.75294	2.64698	2.40271	0.155264	0.411442
RPACG00000001178.1	1.44087	1.9179	2.87755	6.63272	0.897874	3.33886	3.16153	7.26524	3.42704	0.353206	0.459263	0.242518	2.14086	1.64414	13.4011	1.82403	11.5189	6.81039	3.12952	2.0209	2.19033	4.19379	1.76821	3.3426
RPACG00000001179.1	8.48812	2.35793	24.4546	29.2798	0.60373	2.38942	8.01711	8.51848	20.7617	0.315807	0.669008	0.756918	1.88696	1.88066	7.85727	1.36949	7.87935	10.0858	3.76637	3.19481	3.79569	11.3414	21.9647	19.4716
RPACG00000001180.1	0.711025	0.238849	2.04626	0.839509	0.0580973	0	1.12448	1.06736	0.651149	0.0209594	0.0387915	0.0503922	1.88486	1.08319	2.131	1.36845	2.68587	2.48673	0.471299	0.148087	0.581223	0.582312	2.68816	1.7723
RPACG00000001181.1	0.062632	0.00525468	0.0670514	0	0.0199722	0	0.0559186	0.163089	0.223628	0.0192059	0.00761869	0.0296721	4.25272	5.39248	0	6.61022	0	0.0305726	0.0137965	0.145436	0.294256	0.121429	0.117994	0.208825
RPACG00000001182.1	0	0.0126849	0	0	0	0	0	0	0.18107	0	0	0	7.50059	4.25273	0	9.95541	0	0	0.011159	0	0	0	0	0
RPACG00000001183.1	0	0.0237608	0	0	0	0	0	0	0	0	0	0	6.8008	3.20054	0	5.50685	0	0.137823	0.0310861	0.0327595	0.0473312	0	0	0
RPACG00000001184.1	0	0.0154176	0	0	0	0	0	0	0	0.0138945	0	0.0143009	17.1348	8.12888	0.203077	15.8353	0	0.133097	0	0.0842171	0.243192	0.0704292	0	0
RPACG00000001185.1	7.53298	1.48681	21.8968	10.1149	0.12541	2.39387	6.39887	6.07624	3.04195	0.291424	0.526216	0.310485	2.38835	2.2036	10.0406	2.22179	7.29552	12.6091	2.28151	0.821892	1.36362	4.24513	19.4289	11.0723
RPACG00000001186.1	1.27918	0.284479	2.37697	0.284133	0	0.214548	0.679137	1.22059	1.3214	0.0283707	0.0375136	0.038962	3.63626	1.63526	1.34911	4.41888	0.984738	1.68586	0.230961	0.0859332	0.289785	0.382636	1.97532	2.53632
RPACG00000001187.1	5.78067	0.110212	7.87404	2.41174	0.222778	0.404574	0.347102	1.75884	10.3615	0.0713138	0.141545	0.440119	14.6005	6.84048	0.99373	15.0694	0.565178	4.10984	0.359707	0.810853	1.24773	1.31295	7.31617	11.2471
RPACG00000001188.1	0.75486	0.0149354	4.11691	0.365669	0	0	0.141477	0.106221	3.16342	0.00347864	0.0137921	0.0430371	0.937342	1.00382	0.141027	2.35141	0.284452	0.253659	0.0448768	0.0315867	0.0609459	0.0789363	1.4085	2.2436
RPACG00000001189.1	2.02951	0.121619	3.69602	1.32691	0.0282541	0.15416	0.474367	0.530617	1.90015	0.0203868	0.0323409	0.0420145	3.54916	2.32513	0.532908	3.77692	0.620935	0.993301	0.243824	0.102884	0.357065	0.326079	2.33645	3.49698
RPACG00000001190.1	2.38848	0.176318	4.20501	1.51077	0	0.0570475	0.350874	0.119489	1.52416	0.0100595	0.0159556	0.0103686	0.0867861	0.161301	0.131268	0.0841769	0.728285	0.415041	0.100994	0.106586	0.0881084	0.19037	2.14018	1.34872
RPACG00000001191.1	0.255805	0.0646245	0.148381	0	0	0	0.0206476	0	0.249097	0	0	0	0	0.0436104	0	0.0178508	0.349901	0	0	0	0	0	0.0436242	0.154696
RPACG00000001191.2	0.3203	0.0718689	1.25018	0.329082	0.0151775	0.0414229	0.212787	0.12392	0.0915427	0.00365231	0.0115847	0.0150615	0.133851	0.123628	0.296182	0.128815	0.449166	0.37058	0.0785339	0.0773836	0.0639876	0.14735	0.748102	0.295256
RPACG00000001192.1	2.94998	0.599442	8.66164	6.01703	0.0596375	0	2.23471	1.16926	1.98885	0.142928	0.158989	0.176113	0.807975	0.868341	1.43933	0.191963	2.27861	1.93609	0.454942	0.433847	0.874269	2.70011	5.87944	5.59907
RPACG00000001193.1	19.5889	4.24944	29.3962	12.5037	0.685744	2.75304	16.4297	13.3825	6.44721	0.346631	0.963158	0.534858	16.5563	15.6493	12.197	30.9531	11.7545	10.8169	5.29418	2.46971	2.72926	14.9164	39.6106	21.4898
RPACG00000001194.1	6.86575	3.79312	6.45615	1.80049	0.318409	4.15581	3.46105	4.78581	2.12217	0.0915245	0.290988	0.407199	2.91478	3.95757	1.52816	3.17155	2.43469	5.10491	1.45797	1.11162	2.26583	5.37866	4.02872	5.9011
RPACG00000001194.2	0.593059	0	0	1.27784	0	0	0	0	0	0	0	0	0.606161	0.366767	0.173475	1.21111	0	0.55157	0	0	0	0	2.15002	0.870309
RPACG00000001195.1	1.41024	0.335302	1.95356	0.949322	0.0750975	0.409623	1.82203	1.47173	0.630781	0.0993061	0.17189	0.102291	1.36491	0.885091	2.20698	1.82935	1.70879	2.58573	0.700243	0.24609	0	1.04994	3.73405	2.29033
RPACG00000001196.1	0.289914	0.211868	0.785935	0.423893	0.0521311	0	0.49196	1.3301	0.585123	0.0219554	0.0671496	0.0485077	0.689556	0.407829	0.744539	0.949805	0.996113	1.97837	0.31467	0.151886	0.233551	0.458587	1.46227	0.909165
RPACG00000001197.1	0.255459	0.0210212	0.519599	0	0	0	0.139604	0.110582	0.683614	0.0195711	0.0436052	0.0201569	0.0615274	0.214209	1.168	0.0163896	1.65193	0.359974	0	0	0	0.0247499	0.212662	0.354663
RPACG00000001198.1	0	0	0	0	0	0	0	0	0	0	0	0	0	0	0	0	0	0	0	0	0.14014	0	0	0
RPACG00000001199.1	0.118882	0.0245027	0.340698	0	0	0.162631	0.157497	0.227739	0	0.0143349	0.0271175	0	0.343987	0.120713	0.671337	0.0961081	1.65592	0.798816	0.0206316	0.0434457	0.0627226	0.0726777	0.275912	0.10393
RPACG00000001200.1	19.9401	4.65739	10.0178	39.7528	4.04933	5.93372	7.99875	12.5915	28.0458	0.348776	1.53886	3.42095	21.5173	8.95729	4.78799	15.702	6.21983	21.8396	3.64749	10.753	17.4832	9.52152	34.2667	26.6811
RPACG00000001201.1	0	0.00836834	0	0	0	0	0.0292275	0	0	0	0	0	0	0	0	0	0.0951311	0	0	0	0	0.114326	0	0
RPACG00000001202.1	1.0421	0.165949	1.63398	1.10079	0.0101551	0.221689	0.397671	0.414578	0.34172	0.0146594	0.0116257	0.0151102	0.421548	0.365641	4.37792	0.237154	4.2449	2.29502	0.21024	0.0887554	0.0855997	0.11096	1.53937	0.956159
RPACG00000001203.1	0.125411	0.0191487	0.147617	0	0.0146687	0.160065	0.177876	0.19164	0.328802	0.0282234	0.0335802	0.0145405	0.685305	1.5592	0.143486	1.02768	0.155643	1.05395	0.0708922	0.0854621	0.339837	0.0891082	0.346583	0.56254
RPACG00000001204.1	66.358	12.0747	47.109	35.2725	2.45306	7.29672	24.1272	105.731	31.1992	0.964842	3.35991	3.21256	51.8042	33.22	16.6861	60.3575	23.2558	115.039	11.2328	7.92432	17.9248	18.9077	79.5829	65.5894
RPACG00000001205.1	0	0.0138967	0.169613	0.354371	0	0	0	0.160558	0	0	0	0.029038	16.2116	10.7707	0	21.8704	0	0	0	0	0	0	0	0
RPACG00000001206.1	0	0	0	0	0	0	0	0	0	0	0	0	10.3647	7.63203	0	21.9306	0	0	0	0	0	0	0	0
RPACG00000001207.1	0	0	0	0	0	0	0	0	0	0	0	0	2.16782	0.565406	0	6.1307	0	0	0	0	0	0	0	0
RPACG00000001208.1	0	0	0	0	0	0	0	0	0	0	0	0	3.9715	1.94243	0	9.69555	0	0	0	0	0	0	0	0
RPACG00000001209.1	0	0	0	0	0	0	0	0	0	0	0	0	0.160408	0.0879627	0	1.45455	0	0	0	0	0	0	0	0
RPACG00000001210.1	6.44518	0.706848	25.7147	4.98636	7.72672e-06	0.000136447	4.60609	8.56818	6.98786	0.358447	0.683137	5.91774e-05	3.48833	4.40179	3.93213	4.46755	3.98901	9.61296	1.63695	0	2.78275	3.0861	26.505	17.6306
RPACG00000001210.2	2.04121	0.721197	3.79611e-08	7.48503	0.30642	1.50448	4.7499	2.60272	0	2.16436e-08	0.165255	0.516264	2.73744	0.516939	4.73307	2.54434	4.38948	3.50436	1.67263	1.85222	0.00382014	4.91471	5.00455	3.8712
RPACG00000001211.1	2.13347	0.446311	7.17854	5.12958	0.137394	0.93722	1.58014	3.58985	8.85931	0.115684	0.187865	0.300912	2.9352	5.19224	3.21223	2.5724	2.56701	5.19426	0.671695	1.01734	1.20619	1.59888	4.53074	4.43159
RPACG00000001212.1	19.933	3.72535	36.065	20.992	1.02979	4.66022	7.17122	5.46134	27.5473	0.410659	0.783749	0.799609	1.61188	3.89357	6.75465	0.965848	8.8247	9.34201	3.69748	4.12001	2.68697	13.2708	23.5195	24.7318
RPACG00000001213.1	4.62426	0.814967	7.39137	1.80527	0	1.22674	4.5751	3.96046	1.11864	0.120151	0.286033	0.0989628	2.10422	4.94937	12.7275	2.95929	10.3649	7.58647	1.67594	0.291237	0.157752	1.36903	11.128	5.40035
RPACG00000001214.1	0.593316	0.257736	3.04353	1.85885	0.200937	1.31613	1.47601	1.39123	9.28941	0.100572	0.165639	0.239266	1.60953	1.99138	1.27739	1.00323	1.16814	2.42883	0.543454	0.924965	2.1008	2.86787	1.64547	1.85012
RPACG00000001215.1	0.390603	0	0	0	0	0	0.0814704	0.0711371	0	0	0	0.0214865	0.543936	0.111934	0	0.45583	0	0.201166	0.0904618	0.126784	0.182778	0.265772	0.429129	0.454695
RPACG00000001216.1	0.772358	0.0136276	1.55338	0.741834	0	0	0.191859	0.125839	0.574545	0	0.00979492	0.0508292	1.01422	0.154081	0.108089	0.744543	0.0780198	0.196851	0.0710061	0.149599	0.270087	0.0312584	0.657627	0.626367
RPACG00000001217.1	2.2975	0.209609	2.36616	2.1361	0	0	0.138342	0	0	0	0.0282077	0	0.384869	0	0.312671	0.11917	0.394198	0.170624	0.051202	0.0538634	0.0777048	0.135333	1.23929	0.386445
RPACG00000001218.1	0.0777041	0	0	0	0	0	0	0	0	0	0	0	0	0	0	0	0	0	0	0	0	0	0.0933107	0.164726
RPACG00000001219.1	0	0.00867056	0	0	0	0	0	0	0	0	0	0	0	0	0	0	0	0	0	0	0.136013	0	0	0
RPACG00000001220.1	1.44239	0.132513	0.611926	0	0	0.490173	0	0	0	0	0	0	0	0	0	0	0.138591	0	0.0627339	0.131322	0.188346	0.221798	1.60207	0.626859
RPACG00000001221.1	1746.23	1014.68	3413.18	4453.1	318.126	932.634	1668.08	841.316	3651.9	132.696	207.219	246.146	300.631	377.104	523.838	168.813	465.123	658.632	436.224	958.166	1051.24	2646.75	2745.92	2880.98
RPACG00000001222.1	623.796	629.865	296.269	101.907	37.0987	52.6361	62.5004	54.8881	92.7627	9.0889	11.4955	10.4348	6.34449	15.1713	21.045	4.19913	24.8384	13.9503	23.7777	43.7045	67.6571	304.004	138.079	81.0825
RPACG00000001223.1	4.37654	2.8601	10.0219	6.99531	1.708	3.89173	12.4973	12.4075	11.4062	0.673853	0.875023	0.857725	6.75547	5.6588	7.93884	8.0267	7.20187	6.95566	7.10076	9.76335	16.8363	24.976	9.49003	7.54966
RPACG00000001224.1	1.44649	0.160868	13.6156	0.759475	0.0788327	0.430153	1.06609	0.643685	2.9459	0.0505656	1.44382	0.931438	3.77794	1.82461	0.440404	6.24245	0.37829	0.702728	0.117907	5.81787	12.4548	14.2673	4.31999	2.74862
RPACG00000001225.1	0.0328363	0.0219542	0.545278	0	0.0809516	0.22047	0.0378508	0.0661177	0.451541	0.0388602	0	0	0.126358	0.104045	0.285388	0.0651884	0	0.186833	0	0.235699	0.764781	0.148143	0.239292	0.704501
RPACG00000001226.1	0.914667	0.15931	2.92725	1.29128	0.0446976	0	0.584146	0.657001	1.25066	0.0322308	0.0937695	0.0995716	1.11449	0.632124	1.28394	0.917849	1.35699	1.26654	0.247071	0.292923	0.752397	1.38649	2.86097	1.94701
RPACG00000001227.1	5.3233	1.59898	7.4919	4.8674	0.255131	1.55948	6.41323	8.9658	2.5183	0.157139	0.576365	0.167032	6.7993	3.23703	11.4618	7.88938	10.1856	20.4302	2.43675	1.26358	1.13979	4.96835	14.646	8.71909
RPACG00000001228.1	75.0427	7.84399	25.614	40.6181	4.00782	16.3159	15.8217	25.2566	49.3335	1.39412	1.8708	1.69488	20.5366	14.7359	11.3521	10.9828	14.2614	22.9728	8.54434	12.7166	18.9988	25.9558	38.9612	44.8929
RPACG00000001229.1	6.89761	2.42453	9.61284	5.71554	0.925788	1.43825	15.9288	8.20919	3.67118	1.01356	1.51068	1.26804	2.48209	2.37825	13.7369	1.86176	9.20495	8.49703	8.02976	2.11613	4.01246	4.93956	6.65104	6.43457
RPACG00000001230.1	0.0266895	0	0	0	0	0	0	0	0	0	0	0	0	0	0	0	0	0	0	0	0	0	0	0
RPACG00000001231.1	0	0	0	0	0	0	0	0	0	0	0	0	0	0	0	0	0	0	0	0	0	0	0	0
RPACG00000001232.1	0	0	0	0	0	0	0	0	0	0	0	0	0	0	0	0	0	0	0	0	0	0	0	0
RPACG00000001233.1	0	0	0	0	0	0	0	0	0	0	0	0	0	0	0	0	0	0	0	0	0	0	0	0
RPACG00000001234.1	6.10014	2.54597	16.6919	8.74886	1.87341	2.60174	14.6282	7.74029	13.9423	2.06374	2.74473	3.0663	3.20983	3.11622	10.5025	1.71568	8.16297	9.37345	8.46427	6.84552	11.1103	10.4804	10.7847	13.6854
RPACG00000001235.1	0.0077045	0.00622807	0.0673455	0	0	0	0.0334723	0.0920362	0	0.00490947	0.00185695	0	0.0427137	0.0518057	0.0223406	0.0684191	0.0589888	0.0554722	0.0150305	0.00720833	0.0209569	0.0372128	0.0791183	0.190679
RPACG00000001236.1	0	0	0	0	0	0	0	0	0	0	0	0	0.00639313	0	0	0	0	0	0	0	0	0	0	0
RPACG00000001237.1	0.00963999	0.00117277	0.0396485	0	0	0	0.0356095	0.0147963	0	0	0.00451072	0	0.00833332	0.0049878	0.0331728	0.0124413	0.0184566	0	0.00706742	0	0.0079198	0	0.0183212	0.0153729
RPACG00000001238.1	0.313127	0.135096	0.907473	0.673145	0.21131	0.254211	0.578255	0.391611	2.1719	0.14812	0.132334	0.29518	0.122315	0.162765	0.395097	0.0933194	0.393781	0.357761	0.357519	0.839969	1.44228	0.693648	0.466791	1.2441
RPACG00000001239.1	0.784406	0.0376328	1.50173	0.230972	0.0159853	0	0.119302	0.313265	0.895571	0	0.0670859	0.0396059	3.43575	2.32943	0.290527	5.32927	0.0484727	0.440013	0.0551896	0.139695	0.235631	0.155403	1.73115	1.39314
RPACG00000001240.1	0	0.0262588	0	0.0911125	0	0.0688066	0	0	0	0	0.00481141	0	0.994745	0.680995	0	1.05604	0	0.0192666	0	0	0	0	0.0496515	0
RPACG00000001241.1	0	0.039828	0.474492	1.01049	0	0	0	0.343866	0.778557	0	0.053426	0.0344765	5.63426	3.78438	0	4.45888	0	0	0	0.408232	0	0.257862	0.138404	0.487591
RPACG00000001242.1	0	0.0224464	0	0.0890484	0	0	0	0.0402499	0.414532	0	0.00470239	0.0183308	28.4616	22.1537	0	63.375	0	0.0188286	0.0170128	0.0179508	0.103852	0	0.0242628	0
RPACG00000001243.1	0	0.0120319	0	0.0691234	0	0.0508594	0	0	0	0	0	0.00921455	10.3638	10.1584	0.0520551	22.7743	0.0422741	0.0567954	0.0192344	0.0406034	0.0195865	0.0225711	0	0.0325615
RPACG00000001244.1	0	0.0854555	0	0	0	0	0	0	0	0	0	0	76.9369	54.5647	0.213154	67.0783	0	0	0	0.217339	0.46853	0	0	0
RPACG00000001245.1	0.0119647	0.002012	0	0	0	0	0	0.0127095	0	0	0	0	0.201886	0.346974	0.0542482	3.03353	0.0117825	0	0.0107396	0	0	0.0188912	0	0.0271455
RPACG00000001246.1	0	0.0706632	0	0	0	0	0	0	0	0	0	0	1.92043	2.75689	0	10.6352	0	0	0	0	0	0	0	0
RPACG00000001247.1	0	0.00544987	0	0	0	0	0.0386259	0	0.463322	0	0	0	4.51382	5.00156	0.0289774	17.8629	0.0628014	0.126723	0	0.0301357	0	0	0	0
RPACG00000001248.1	0	0.0589749	0	0	0	0.111076	0.0380155	0	0.228021	0	0.00776878	0.0100851	37.5074	32.4165	0.0570341	49.6767	0.0309036	0.155892	0	0.0889816	0	0	0	0
RPACG00000001249.1	0	0.0152124	0	0	0	0.298677	0	0.0896682	0	0.0263172	0	0	0.343083	0.188066	4.20091	0.265062	1.50881	1.8646	0	0	0.115021	0.0671089	0	0
RPACG00000001250.1	0	0	0	0	0	0	0	0	0	0	0	0	0	0	0	0	0	0	0	0	0	0	0	0
RPACG00000001251.1	0	0	0	0	0	0	0	0	0	0.030887	0	0	0.0672162	0	0	0.0518819	0	0	0	0	0	0.0789344	0	0
RPACG00000001252.1	0	0.0211625	0.921534	0	0	0	0.255895	0.0638646	0	0	0.0149034	0.0193041	0	0	0.33067	0.0314839	0.357207	0.721626	0	0.056919	0.0820951	0.381505	0.385217	0.952781
RPACG00000001253.1	0.614591	0.406707	4.62116	3.28167	0	0	0.426515	0	0	0.215381	0	0	0	0	1.97956	0	0.699075	0	0	0	0	0.561932	1.79357	0
RPACG00000001254.1	55.4342	4.60286	160.191	31.4661	0.696207	4.47466	15.3008	16.1306	14.7652	0.424511	0.843529	0.622659	6.39949	7.85891	17.4544	9.4728	10.1623	28.4958	2.89796	2.11758	2.517	14.5657	55.914	45.1019
RPACG00000001255.1	0.556304	0	1.36177	0	0	0	0	0	0	0	0.152474	0	0	0	0	0	0	0	0	0	0	0	0	1.38633
RPACG00000001256.1	0.0716783	0.18235	0.885782	0.190839	0.013206	0.0720585	0.455715	1.18613	0.148046	0.019059	0.0151166	0.0392808	0.0274172	0.0566032	0.0922222	0.148883	0.200121	0.443981	0.154976	0.230827	0.639827	1.02661	0.494011	0.276266
RPACG00000001257.1	0.658471	0.833033	3.35407	1.17443	0.0375081	0.272896	1.51579	5.2064	3.22414	0.018045	0.028624	0.185965	15.145	24.2117	0.837976	25.4725	1.04191	2.36876	0.72493	0.218537	0.737503	1.73106	1.18154	1.87454
RPACG00000001258.1	26.2208	8.00656	7.54129	21.1932	0.923394	23.862	16.3164	10.5049	30.2779	1.93574	1.75392	2.60208	36.8685	25.0476	5.8754	26.6488	7.08827	14.4209	6.07372	8.08002	6.4916	41.7824	14.5411	20.4479
RPACG00000001259.1	1.59194	0.00761984	3.36483	1.85832	0.0285979	0.15589	0	0.0468323	1.91828	0.0274819	0.0327166	0.056573	19.0255	18.6992	0.0401611	55.6604	0	0.0877418	0.0790892	0.0416425	0.0601271	0.0348229	4.6194	1.3162
RPACG00000001260.1	18.9687	3.47159	52.493	39.1664	0.986887	2.68765	15.8823	18.069	32.5662	0.65137	1.28522	1.38018	59.0965	47.1423	22.9679	91.1607	17.9774	29.425	6.31955	3.11283	4.05713	8.78017	58.1838	48.5239
RPACG00000001261.1	1.1428	0.265007	0	0	0	0	0	0	0	0	0	0.0250985	0.160718	0	0.883634	0.428045	1.77931	0.287697	0	0	0	0.184454	0.498341	0
RPACG00000001261.2	0.154286	0.102618	0.951208	0.652107	0.064464	0.0703511	0.132266	0.0631633	0.289087	0.0186075	0.0245972	0	0.0905496	0.154731	0	0	0.336303	0.396429	0.035599	0.037559	0.1358	0	0	0.539439
RPACG00000001262.1	2.51352	0.508443	10.1065	3.73708	0.212387	1.1699	2.90171	1.60329	5.71923	0.253159	0.311697	0.219405	1.55035	2.3166	4.37589	0.689197	3.53986	4.23401	1.24764	1.20778	3.81352	2.67037	6.35004	6.53568
RPACG00000001263.1	1.97308	0.816368	17.2104	7.23539	0.305853	1.97733	2.34851	2.62851	5.08844	0.502794	0.393214	0.983337	1.25866	3.86256	4.16545	1.47266	2.52543	3.20289	1.27003	2.01088	4.04823	8.89248	5.2634	15.5798
RPACG00000001264.1	7.58748	0.878425	14.4749	7.50198	0.322572	1.95284	3.88619	4.97627	13.2057	0.240962	0.341601	0.265584	4.32462	8.63033	1.96808	3.72323	2.34538	4.18629	1.28953	0.939286	1.80694	4.67527	11.6523	10.9825
RPACG00000001265.1	3.99032	0.304806	8.31682	5.54641	0.0668143	0.3641	1.3112	0.982205	13.0605	0.128366	0.0636861	0.132075	17.8572	6.61312	0.704933	19.2081	0.66061	1.28276	0.415957	0.583691	0.70197	1.38416	5.13385	11.2851
RPACG00000001266.1	0.0460544	0.030913	0.328879	1.27375	0	0.106868	0.0548559	0.063998	1.75521	0	0.00747428	0.135851	16.6063	14.9638	0.0548554	22.5944	0	0	0.0541372	0.0570716	0.247447	0.0714713	0.540187	0.273158
RPACG00000001267.1	2.03534	1.27837	12.4468	11.0417	0.938013	6.28055	8.04217	13.9753	14.4275	0.679388	1.45766	2.10572	3.11089	3.93783	4.03329	2.53865	3.01676	6.1569	2.20879	3.29623	5.31903	8.24102	8.89027	13.5568
RPACG00000001268.1	0	0.0170708	0	0	0	0	0	0	0	0	0	0	0.0327248	0	0	0.177518	0	0	0.021867	0	0	0.0772761	0	0
RPACG00000001269.1	0.226527	0.168114	1.55362	0.176206	0.0487711	0.0665344	1.39858	2.48889	0.546851	0.0586604	0.200056	0.151137	0.151868	0.261307	0.272372	0.108005	0.387938	0.726489	0.294558	0.301922	0.51375	1.22903	0.864177	1.06286
RPACG00000001270.1	1.92567	1.14671	4.08032	4.52038	0.386711	0.993102	3.07574	4.9963	6.12236	0.240785	0.447032	0.535814	4.09627	2.49609	7.23912	3.14159	7.32268	9.85062	1.60141	1.30883	2.61214	2.27886	5.64279	5.15589
RPACG00000001271.1	10.6098	1.02871	7.37346	0	0	0	10.6846	11.6853	2.51089	0	0	0	1.78814	0.834504	0	3.29467	0	0.382224	13.8957	5.33595	5.91886	3.82268	4.56815	3.27672
RPACG00000001271.2	1.47512	0.219866	0	1.66499	0.051238	0	1.00846	6.02981	0	0.0492501	0.136789	0.139435	0	0	0.179698	0	0.116738	0	1.30673	0.151912	0.601782	0.500247	0	1.61362
RPACG00000001272.1	13.0082	1.92886	14.0212	5.17168	0.325646	1.59722	8.06372	9.84021	2.91041	0.406695	0.645651	0.482853	5.82442	7.56269	8.19758	5.92654	8.86529	7.15084	3.2885	1.75435	4.03759	9.56252	13.3446	10.2072
RPACG00000001273.1	4.49244	0.605123	6.9483	4.9667	0.325965	1.38134	1.38807	5.9752	14.9611	0.226098	0.386612	0.626177	26.2969	16.449	0.816021	26.3367	0.496091	7.1811	1.0776	0.896428	2.13017	2.47276	7.13639	7.69276
RPACG00000001274.1	2.84634	0.928923	4.83915	2.05155	0.0828082	0.193664	6.12253	4.81023	1.06121	0.125214	0.2257	0.11145	3.49936	2.9105	9.84248	12.1651	13.4952	13.4995	2.07392	0.430786	0.623094	1.53715	9.15293	4.28992
RPACG00000001275.1	2.63957	0.464761	3.30956	1.88143	0.141028	0.473622	2.61988	3.61392	1.94667	0.0730764	0.173865	0.112979	2.84848	1.87858	1.15055	3.31092	0.969492	3.91011	0.875967	0.44246	0.685763	1.51477	4.27139	4.00989
RPACG00000001276.1	2.19758	6.5888	1.74339	0.187319	0.129703	0.848578	3.75469	9.44804	0.290145	0.0249336	0.0791457	0	0.107835	0.177861	0.618715	0.0626685	0.669862	0.874899	2.42059	0.604404	0.218233	2.43118	1.32848	0.813406
RPACG00000001277.1	0	0	0	0	0	0	0	0	0	0	0	0	0	0.188628	0	0.355799	0	0	0	0	0	0	0	0.756141
RPACG00000001278.1	117.85	0.0348123	189.52	27.9995	0	0	0	0.139336	31.8647	0	0.0487648	0	0.177555	0.110504	0.0601875	0.13736	0	0	0	0.124169	0.0895125	0.261495	11.9353	133.748
RPACG00000001279.1	0	0	0	0	0	0	0	0	0	0	0	0	0	0.0953861	0	0	0	0	0	0	0	0	0	0
RPACG00000001280.1	14.3923	3.20528	15.3283	8.95654	0.310746	1.35207	0.232915	2.84296	14.5017	0.178666	0.118335	0.703258	2.20264	748.114	3.00258	0.400084	288.948	4.23008	0.258666	4.97301	0.910711	10.6483	0.367652	7.77791
RPACG00000001281.1	8.44636	0.62626	11.8249	6.97495	0.351052	1.11728	2.00567	3.20087	10.328	0.161825	0.173006	0.27549	2.26269	5.15337	1.59429	1.76685	2.72711	4.22617	1.01997	0.980031	1.01663	2.59457	8.26561	9.02616
RPACG00000001282.1	2.4194	0	132.547	0.553826	0	1.67226	0	0.125356	7.27976	0	0.014627	0.776856	3.31348	4.56943	0	3.7388	0	0.118016	0	0	0.483465	0.093594	0.982939	4.40844
RPACG00000001283.1	3.00972	0.43178	10.4863	6.04824	0.201093	1.09584	3.69583	2.7372	6.36413	0.160977	0.191677	0.149064	1.32448	1.14884	3.63054	0.566776	3.9766	4.89045	1.34467	0.536785	0.704238	3.34916	9.57469	7.7034
RPACG00000001284.1	4.34103	0.701964	9.10676	7.24897	0.634997	4.89606	1.98158	3.8903	18.2574	0.177642	0.241901	0.912499	2.31506	1.40529	2.47343	1.53337	2.34283	3.92039	1.06351	2.07946	4.10416	3.49283	5.52919	5.7063
RPACG00000001285.1	1.11079	0.244538	4.59374	2.86818	0.0661872	0.481261	2.2242	0.936837	2.71632	0.0954556	0.117815	0.109222	1.1231	1.1535	1.88557	1.47461	1.54046	1.45296	0.960348	0.417691	0.9749	2.41529	3.82365	2.46028
RPACG00000001286.1	54.653	2.12818	27.9439	26.4747	0.843413	3.24095	6.7326	13.9407	23.2053	0.499781	0.642677	0.782596	6.613	3.40031	9.40543	5.39229	9.84049	17.5976	3.47188	3.75508	3.95352	7.33469	39.6089	34.5229
RPACG00000001287.1	3.44876	0.814777	21.2904	18.3342	0.691994	5.10109	3.43041	3.92541	27.225	0.414696	0.444713	0.969134	1.51213	2.60181	4.20349	1.2807	4.34085	5.43439	1.57537	3.28915	5.49905	8.65455	14.2214	14.3503
RPACG00000001288.1	0.0102264	0.00687218	0.0442324	0	0.184648	0	1.29159	0.452306	0	0.00634488	0.0150974	0	0	0	0	0	0	0	0.564483	0.038422	0.0277831	0.0320404	0	0
RPACG00000001289.1	2.72434	0.596119	9.57472	9.07501	0.372982	1.07071	4.68321	2.85681	10.771	0.254851	0.276294	0.313024	6.69321	3.07357	1.71512	6.38763	2.02529	3.77344	2.15312	1.63391	2.77681	4.7049	8.54884	8.93329
RPACG00000001289.2	0.451672	0.0939682	1.27706	0	0	0	0.420892	0.437867	0	0	0.0596673	0.112822	0.275303	0.204067	0.637203	0.325286	0	0.573538	0.189526	1.09206	0.844875	1.49924	0.260757	0.769097
RPACG00000001290.1	3.89393	2.0032	5.53603	9.55912	0	1.60081	4.59331	4.10007	6.49392	0	0.4504	0.216608	2.48141	1.39645	4.69004	2.26379	3.4144	9.487	1.86045	2.37086	3.37406	6.3832	8.17789	2.56847
RPACG00000001291.1	3.45934	1.3627	5.36273	2.61679	0.364798	1.97367	3.77512	2.57317	0	0.0580575	0.184746	0.178025	1.90392	1.14503	6.11332	2.05174	4.85408	5.12135	1.94779	2.29721	1.76778	4.62945	6.23262	1.68548
RPACG00000001292.1	6.82994	1.05993	3.52268	9.37777	0.505285	1.57317	3.81223	7.89979	8.46196	0.190647	0.550376	0.76663	3.15357	2.38141	4.57387	1.86009	4.0097	12.0927	2.14764	2.25952	3.71483	3.8721	8.88928	11.5617
RPACG00000001293.1	6.85177	0.815516	3.25276	3.76636	0.0872661	0	0.245819	0.284798	0	0	0.0996084	0.0427736	0.182126	0.149406	0.999291	0.210458	1.07145	0.407158	0.485075	0	0.182107	0.21423	3.26866	3.6358
RPACG00000001294.1	47.2659	4.72656	24.0774	43.2715	2.02883	4.08309	9.69592	14.3377	23.602	0.994814	1.73135	1.91486	7.62121	5.8195	7.47308	5.57553	9.20961	13.5847	5.86405	6.35614	8.60746	13.7831	26.8603	30.0863
RPACG00000001295.1	86.3011	5.40163	68.6218	34.8597	0.605746	0.939713	12.3497	10.3081	11.4929	0.620991	1.4158	0.593939	7.22361	5.0373	10.1574	6.88704	13.2832	20.9974	4.81027	0.755359	1.44493	8.17788	72.3306	46.5709
RPACG00000001296.1	9.01993	1.98138	19.0302	16.2289	0.214196	0.401398	11.4038	12.6944	7.60225	0.0885261	0.488459	0.244695	5.82756	3.60456	13.1587	8.52781	14.8654	20.5364	3.47555	2.05397	3.02239	6.97135	30.0227	21.6129
RPACG00000001296.2	0.251159	1.00698	1.1701	1.19352	0.253301	0.372262	4.67227	1.71801	0.554083	0.379781	0.522695	0.6028	0	0.357052	0.720237	0.0746242	0.263236	1.44932	3.33689	0.456414	0.34183	1.47412	1.48036	0.195423
RPACG00000001297.1	3.17519	0.810007	11.9731	4.52328	0.104291	0.341637	3.55685	4.64566	1.96738	0.118488	0.251579	0.113904	1.08173	1.03006	4.10032	1.17241	4.73955	4.97401	1.1681	0.546966	0.826962	3.33438	8.99906	6.31584
RPACG00000001298.1	0	0	0	0	0	0	0	0	0	0	0	0	0	0	0	0.0227254	0	0	0	0	0	0	0	0
RPACG00000001299.1	0	0	0	0	0	0	0	0	0	0	0	0	0	0	0	0.0966644	0	0	0	0	0	0	0	0
RPACG00000001300.1	0	0	0	0	0	0	0	0	0	0	0	0	0	0	0	0	0	0	0	0	0	0	0	0
RPACG00000001301.1	1.19459	0	0.152097	0	0.0226427	0	0.0845494	0	0	0	0.00863652	0.0112085	1.0586	1.18383	0	2.51626	0	0	0	0	0.0476415	0.027545	0.222972	0
RPACG00000001302.1	0.788485	0.0330458	1.08926	0.720368	0	0.271951	0.186287	0.0407309	3.34785	0.0119862	0.00951142	0.111065	0.0518302	0.0427483	0.0349767	0.0803304	0	0	0.0172359	0.181584	0.209829	0.303492	0.540319	0.434462
RPACG00000001303.1	2.51537	0.677195	3.09488	3.44278	0.238478	2.41338	2.22872	1.00165	3.80496	0.114537	0.181845	0.185177	1.24009	1.34294	6.32766	0.411516	6.634	3.71575	0.919135	0.843248	0.930542	2.6158	3.62461	2.84734
RPACG00000001304.1	4.75428	0.805607	3.24607	4.34711	0.281127	0.65628	2.25332	1.77129	0	0.0963975	0.214318	0.15861	3.71937	3.75092	61.7805	2.81365	82.6978	38.7414	1.25099	0.409268	0.252955	2.44972	8.70574	4.19422
RPACG00000001305.1	0.804429	0.19503	2.05027	2.53612	0.0601616	0.273616	0.719855	0.573085	1.57461	0.144746	0.107138	0.149198	3.18411	3.10312	3.63703	2.68881	4.6468	4.04203	0.429007	1.09545	1.01425	0.669518	3.1583	4.16104
RPACG00000001306.1	0.0534588	0.0154052	0.0331915	0	0	0	0.0369286	0.0161698	0.111073	0.00476477	0	0.00491139	0.154137	0.331063	0.124323	0.478434	0.419889	0.166314	0.00683315	0	0	0	0.0194933	0
RPACG00000001307.1	0	0	0	0	0	0	0	0	0	0.00979196	0	0	0	0	0	0	0	0	0	0	0	0.0247663	0	0
RPACG00000001308.1	0.22555	0.0601567	0	0	0	0	0	0	0	0	0	0	0.113153	0.18609	0.0769609	1.04911	0.580528	0.335404	0	0	0	0	0	0
RPACG00000001309.1	1.85208	0.223974	12.7037	2.93996	0.0898573	0.0774591	0.784479	1.01937	5.41614	0.0500863	0.142603	0.164335	2.92374	3.59654	1.07344	7.91777	1.41677	1.26931	0.401214	0.234253	0.368997	0.487619	4.84982	2.65611
RPACG00000001310.1	0.363201	0.0548181	1.70303	5.49272	0.0691406	0.377028	0.172124	0.715168	3.35285	0.265886	0.0351621	0.0912627	2.58608	1.06668	0.290715	1.16923	0.349891	1.30633	0.254807	0.805515	1.45468	0.196269	1.63407	6.26417
RPACG00000001311.1	0.0720357	0.0477493	1.39595	0	0	0	0.541469	0	0.91275	0	0	0.0808697	1.54812	0.211697	0.117799	1.19283	0.758511	1.02452	0.171804	0	0.344222	0	1.46257	0.572517
RPACG00000001312.1	1.8106	0.202235	6.43011	1.21867	0.0562612	0.460043	1.31372	0.964859	2.20161	0.0405508	0.107275	0.0973922	19.2987	24.7354	0.90846	48.568	1.15419	0.647235	0.466759	0.122887	0.177444	0.753528	6.42789	5.48776
RPACG00000001313.1	12.0077	0.844463	28.9099	10.7517	0.203576	2.21381	5.15313	3.2148	2.25989	0.845038	1.24022	0.233515	1.20308	1.104	4.05723	0.709664	3.63454	4.83504	2.5904	0.690978	0.283931	3.65684	33.8633	26.6477
RPACG00000001314.1	12.0392	1.43714	28.9298	16.8577	0.430141	2.00951	5.62605	9.03302	23.0048	0.324726	0.93724	0.941773	3.92911	3.97588	4.40437	3.46383	3.1764	7.87542	2.78337	2.28159	3.09989	7.74699	25.7847	21.7241
RPACG00000001315.1	2.40204	0.285797	4.8611	1.06262	0.0490484	0	1.64865	0.5207	2.74371	0.129661	0.0654745	0.0242726	2.87963	3.1949	4.36757	4.83847	6.77807	4.35966	0.457617	0.285708	0.361118	1.0445	4.39556	3.33257
RPACG00000001316.1	1.98764	0.259617	2.92725	1.12987	0.0223488	0.487499	0.771907	0.328501	0.250131	0.0429745	0.068196	0.044254	0.998394	0.68959	1.06473	1.2418	1.59447	0.684617	0.231629	0.32547	0.235124	0.598095	3.34514	2.18065
RPACG00000001317.1	0.150221	0	0.0713406	0	0	0	0	0	0	0	0	0	0	0	0	0	0	0	0	0	0	0	0	0
RPACG00000001318.1	0.14276	0	0	0	0	0	0	0	0	0	0	0	0	0	0	0	0	0	0	0	0	0.100293	0	0
RPACG00000001319.1	0.199023	0	0.0709017	0	0	0	0	0	0	0	0	0	0	0	0	0	0	0	0	0	0	0.0513612	0	0
RPACG00000001320.1	0.629079	0.0123357	16.5594	1.77607	0.0560794	0.0874872	0.049761	0.0348838	1.10978	0.0231432	0.0315996	0.18432	0.0332336	0	0.0111476	0.00430094	0.020194	0.020351	0.0552441	0.0700294	0.168981	0.514872	2.00247	1.19252
RPACG00000001321.1	0	0.0176896	0.998521	0	0.0329805	0	0.493104	0.915787	0	0	0.0628737	0.0162996	0	0	0	0	0	0	0.387814	0.240101	0.207912	1.12526	0	0
RPACG00000001322.1	0.757622	19.029	91.478	14.8539	7.32038	2.75745	104.54	100.34	6.02866	2.91645	15.4857	10.3522	0	0.0867256	0.0474615	0	0	0.0518175	58.1297	40.9146	63.3684	90.7334	12.0965	27.3726
RPACG00000001323.1	0.0947497	0.355864	1.12926	1.21381	0.0240112	0	0.717369	0.156863	0.537313	0	0.009158	0.0118834	0	0	0	0	0	0	0.0995601	0.174834	0.404098	0.964132	0.472916	0.836653
RPACG00000001324.1	0	0.0232442	0	0	0	0	0.0755459	0.131364	0	0	0	0	0	0	0	0	0.246915	0	0.0559301	0	0	0.107551	0	0.279625
RPACG00000001325.1	0	0	0	0	0.156338	0	0.148561	0	0	0	0	0.0762618	0	0	0	0.125807	0	0	0	0	0	0.193592	0.308805	0
RPACG00000001326.1	0	0	0	0	0	0	0.0807888	0.269459	0	0	0.0629818	0	0.17382	0.142099	0	0	0	0	0	0.241731	0	0.203877	0	0
RPACG00000001327.1	0	0	0	0.537837	0	0	0	0	0	0	0.000907296	0	0.0779502	0	0	0	0	0	0	0	0	0	0	0
RPACG00000001328.1	1.30866	25.9716	0.844303	0.597825	2.40934	63.187	80.5368	74.6789	0	0.874742	4.71115	1.75251	0.173371	0.28453	0.356284	0.0667937	0.382351	0.258206	42.3671	33.7141	48.2277	157.341	0.982902	0.86565
RPACG00000001329.1	0.0115863	0.0895117	0	0	0	0.0813011	0.0973016	0.0973406	0	0.00716768	0.00568545	0	0	0	0	0	0	0	0.051442	0.0651134	0.0313836	0.126736	0	0
RPACG00000001330.1	0	0.0410105	0	0	0	0.413469	0.0354781	0	0	0	0	0	0	0	0	0	0	0	0	0	0.0796937	0	0	0
RPACG00000001331.1	2.17646	0.189169	7.50976	1.44262	0.0399445	0.653588	0.764221	0.587121	10.0632	0.0288088	0.0304747	0.28683	5.1655	2.61921	0.111847	7.15705	0.181823	0.94775	0.165558	0.290873	0.504439	0.728576	4.24778	5.35984
RPACG00000001332.1	209.825	20.353	189.403	38.394	5.56839	14.4838	23.8768	28.6424	24.5315	0.531957	1.43964	1.74231	9.41529	7.5355	32.32	5.3718	28.5852	61.6268	9.14615	3.2397	6.0212	53.7875	138.979	93.1162
RPACG00000001333.1	1.71105	0.361302	12.7915	6.96188	0.232019	0.729208	4.01071	2.5373	8.83767	0.219959	0.28175	0.383778	1.53913	1.92888	4.2819	4.50684	5.64037	4.40915	1.09135	1.32126	1.73418	4.37673	9.36959	6.67024
RPACG00000001334.1	4.63875	1.68015	12.6715	23.6596	1.57067	7.74807	5.62775	4.63895	48.6726	0.626817	0.53548	1.59785	9.59494	6.9896	5.65468	5.12661	4.76345	4.44691	2.91929	10.3674	9.39388	14.1137	9.27835	20.3865
RPACG00000001335.1	0	0.0313214	0.0795479	0.342039	0.0236809	0	0.198978	0.0773523	0	0	0.0180643	0.023441	6.76646	4.87118	0.0331978	11.4037	0.0719117	0	0.0490937	0.103458	0.298917	0.144064	0	0.0825161
RPACG00000001336.1	7.45283	1.77823	22.1932	15.4384	0.535829	4.37045	11.1764	4.92377	12.6419	0.384987	0.561081	0.658622	4.26062	2.92498	10.0084	3.61012	7.68608	10.9947	3.67219	1.4615	2.24224	9.18636	20.7409	13.9665
RPACG00000001337.1	3.20067	0.624882	8.3508	2.9186	0.0773315	0.328288	3.46838	3.15698	2.31373	0.119916	0.183629	0.123618	0.748921	0.832387	2.59991	1.34234	3.42151	3.75104	1.19166	0.763514	0.5252	1.91895	7.66226	5.60374
RPACG00000001338.1	83.9264	6.42963	31.3981	35.8092	1.52507	7.16925	7.16567	12.2716	46.0015	0.534543	0.811992	1.34322	4.88317	4.52833	7.00823	3.4347	7.03299	19.6459	4.95205	5.32506	7.41291	16.2515	46.3137	49.0361
RPACG00000001339.1	1.14135	0.787555	1.30693	2.21967	0.327795	0	2.71519	1.57257	1.60561	0.128052	0.273524	0.284057	0.787391	0.544367	3.0983	0.857892	2.54923	2.97966	1.37284	0.805598	0.90547	2.39175	2.34007	1.07101
RPACG00000001340.1	1.56949	8.95129	4.47281	0.926878	2.3982	13.9939	35.5705	33.6493	1.91019	1.27435	2.75845	2.11325	2.22867	3.44915	11.1816	1.03447	9.65802	16.8784	16.0712	5.86013	8.35899	27.0742	5.40163	3.27927
RPACG00000001341.1	2.73597	3.08083	5.46992	2.72638	0.432187	4.99813	15.0732	8.38475	4.8092	0.362685	0.637955	0.425795	0.61907	1.38838	5.28199	0.521811	6.02209	5.50483	4.56817	2.27994	2.3778	5.08561	7.45575	3.75825
RPACG00000001342.1	0.569373	0.010615	0.880204	0.437007	0	0.109993	0.828161	0	2.93544	0.00969652	0	0.379503	0	0	0	0	0	0.0617451	0.0139315	0.0293711	7.93738	0.0245237	0.635448	0.421722
RPACG00000001343.1	0	0.00818675	0.103013	0	0	0	0.028619	0	0	0	0	0.0151451	0	0	0	0	0	0	0	0	0.386342	0	0	0.106698
RPACG00000001344.1	0	0	0	0.379585	0	0	0.197143	0	1.75793	0.0252486	0	0.103758	0	0	0	0	0	0	0	0	2.42796	0	0	0.366278
RPACG00000001345.1	9.92886	0	4.70443	1.4172	0	0	0	0.320642	0	0	0	0	0	0	0	0	0	0	0	0	0	0	4.66898	0
RPACG00000001346.1	7.01285	0	28.8419	17.007	0	0	0.108658	0	1.30034	0	0	0	0.0302308	0.0996905	0	0.0468365	0	0	0	0.0423455	0.0611391	0.0708276	14.2071	11.1431
RPACG00000001347.1	0.158061	0	1.90134	0.901057	0.0625253	0	0	0	1.38938	0.029957	0	0	0	0	0	0	0	0	0	0	0	0	0.863059	1.9562
RPACG00000001348.1	0.0174722	0	0.149144	0	0.0444094	0	0.0207275	0	0	0	0	0	0	0	0.031112	0	0	0	0	0	0	0	0.0874619	0.0773789
RPACG00000001349.1	0	0.0128084	0	0	0	0	0	0	0	0	0	0	0	0	0	0	0	0	0	0	0.0355394	0	0	0.0560778
RPACG00000001350.1	23.3279	3.22056	91.0138	67.1665	1.49319	6.45742	8.87394	6.31332	80.7897	1.01168	1.03775	1.04006	10.3316	10.1973	20.1522	6.57732	17.604	28.8111	4.92666	5.88163	8.20242	11.3652	52.8861	48.4536
RPACG00000001351.1	0.088184	0	0.331987	0	0	0	0	0	0	0	0	0	0	0	0	0	0	0	0	0	0	0	0	0
RPACG00000001352.1	0	0	0.572126	0	0	0	0	0	0	0	0	0	0	0	0	0	0	0	0	0	0	0	0.1665	0
RPACG00000001353.1	0.157583	0.0316171	1.44263	0.281082	0	0	0.0728362	0	0.434634	0	0	0.0384635	0	0.0667495	0	0.0627305	0	0.479252	0	0	0	0	0.153505	0.542398
RPACG00000001354.1	1.03903	0.0205364	5.02322	0.949344	0.197082	0.286769	0.196062	0.0214562	5.59721	0.0063207	0.115305	0.0521084	0.122749	0.101367	3.13788	0.179867	1.7919	2.7306	0.253954	0.363617	0.470514	0.590481	1.83664	4.9017
RPACG00000001355.1	12.3977	0.633303	28.614	9.08747	0.179779	1.1202	4.79564	1.84564	4.30909	0.172803	0.205693	0.0889512	9.71371	7.61505	7.11323	25.5203	5.81584	6.4567	1.59764	0.448797	0.21607	1.15656	25.6169	12.3775
RPACG00000001355.2	0.280219	0.0420713	0.572574	0	0	0	0.072981	0	0	0	0	0	0.0820581	0.231577	0.139149	0.0941818	0.812855	0	0	0	0	0	0.121176	0.223711
RPACG00000001356.1	0.682574	0.172356	1.42208	0	0	0	2.07366	0	0	0.135061	0	0.138878	1.18047	0.939421	0.860025	1.23049	1.78255	0.932243	0	0	1.18169	1.38485	1.25081	0
RPACG00000001356.2	1.83842	0.558346	2.80438	1.36954	0	0	1.9047	0	6.25407	0.137809	0.145185	0.231751	5.02716	4.31861	1.86049	2.39376	1.99258	3.20014	1.20176	0.278483	0.395882	0.727186	1.66236	3.9598
RPACG00000001357.1	0	0.0625839	0.295818	0	0.0293286	0	0	0.431127	0	0.0422738	0.0111839	0.029006	0.121956	0.0502696	0.041198	0.0944709	0	0.315001	0.0405581	0.042706	0.678238	1.21437	0.808851	0
RPACG00000001358.1	0	0.0872866	0	0	0	0	0.21064	1.09277	0	0	0.16991	0.217401	0	0.19224	0.32412	0.362804	0	0	0.156952	0.326776	1.84779	2.47483	1.76323	0
RPACG00000001359.1	0.0564533	1.2563	5.67124	0	0.386214	0	2.95345	10.323	2.74444	0.202339	0.896845	0.242851	0.0365185	0.0300869	0.0494216	0	0	0	4.56672	0.56231	2.36033	7.27565	20.4768	0.855826
RPACG00000001360.1	0.255261	0.0533025	10.094	2.37402	0.0526684	0.152244	0.141446	0.288355	15.7274	0.0581725	0.10998	0.12768	0.00321315	0	0.0474281	0.0224539	0.0187441	0.1464	0.117507	0.230193	1.1762	0.841584	5.31109	4.6152
RPACG00000001361.1	0.12291	0.0103304	2.20333	0.287887	0	0	0.00928562	0.0162633	1.45228	0.00958463	0.0190026	0.0148193	0	0	0	0	0	0.0304142	0	0.0145074	0	0.0241816	2.80368	0.83354
RPACG00000001362.1	0.0322954	0	0.402609	0.287575	0	0	0	0	1.33387	0	0	0	0	0	0	0	0	0	0	0	0.0836708	0	0.0785316	0.277462
RPACG00000001363.1	0	0	0	0	0	0.261321	0	0	0	0	0	0.0236666	0	0	0	0	0	0	0	0	0	0	0	0
RPACG00000001364.1	0.025056	0.00983541	0	0	0	0	0	0	0.367325	0	0	0	0.022628	0.00467543	0	0.0570897	0.107276	0	0	0	0	0.00661574	0.0107341	0
RPACG00000001365.1	0	0	0	0	0	0	0	0	0	0	0	0	0	0	0	0.290051	0	0	0	0	0	0	0	0
RPACG00000001366.1	0.837436	0.0369589	5.24692	0.876094	0.00448888	0.0245073	0.13804	0.0146597	5.5946	0.0259313	0.0154201	0.00445674	1.20593	0.850537	0.568767	1.22904	0.67234	0.342244	0.0216719	0.0588558	0.160924	0.386582	2.11164	2.30188
RPACG00000001367.1	0	0	0.0486518	0	0	0	0	0	0	0	0	0	0	0	0	0	0	0	0	0	0	0	0	0
RPACG00000001368.1	0	0	0	0	0	0	0	0.111589	0	0	0	0	0.0712329	0	0	0	0	0	0.047407	0	0	0.0836569	0.134734	0
RPACG00000001369.1	13.18	1.06003	30.7219	12.5396	0	1.18252	4.51232	6.57019	13.2196	0.0521025	0	0	0.341645	0.466921	0.939915	0.0876957	0.838487	2.20913	0.758962	1.26945	0	3.08328	25.8	18.1657
RPACG00000001370.1	31.7421	3.5284	196.313	190.849	2.27227	4.12383	11.6948	15.9309	323.299	0.136275	0.360753	0.32681	0.788585	1.3384	1.87373	0.686097	2.74346	5.61818	4.98441	8.47553	9.7314	21.2192	123.263	147.924
RPACG00000001371.1	27.7495	0.801211	88.1745	37.0146	0	1.69344	2.52407	1.60957	12.6992	0	0.0395089	0.0255521	0.810131	0.88845	11.5269	0.584458	14.2469	18.243	0.718651	0.0754721	0.217421	1.64769	121.24	53.9364
RPACG00000001372.1	0.215766	0.0672406	1.23019	0.284133	0	0.107274	0.0917753	0.289088	1.3214	0.0378275	0	0.0101014	0.38814	0.252875	0.0550658	0.285089	0.208884	0.150523	0	0.0286444	0.165591	0.239148	0.813368	0.822592
RPACG00000001373.1	2.70874	0.925213	3.27465	2.00695	0.312804	0.94692	1.88406	4.20105	3.49317	0.150226	0.185511	0.360619	1.19291	0.506318	2.64149	0.867635	1.85084	7.79644	1.00989	0.708449	1.09529	3.21963	6.50552	4.59911
RPACG00000001374.1	13.387	3.31027	25.3849	23.876	0.914491	4.0316	7.08792	8.82101	32.5311	0.898677	0.879641	1.89081	8.52166	5.03704	5.16397	6.83745	4.64564	10.1253	4.37232	4.24728	10.7839	9.88672	24.9753	30.9192
RPACG00000001375.1	13.8916	4.28841	20.4679	6.53442	0.56888	1.23237	8.55902	10.7398	2.50536	1.0327	1.29749	0.666926	3.56125	3.3115	6.69788	3.75072	6.99451	10.11	3.16745	2.97775	3.78426	10.6298	26.0203	18.146
RPACG00000001376.1	2.86024	0.636489	5.6934	4.30989	0.0993941	1.57815	2.7883	4.73643	3.14255	0.0956622	0.206895	0.156883	1.29392	1.40984	1.89022	1.38979	2.367	5.47619	0.879119	0.526499	0.590362	3.94851	5.79878	4.50625
RPACG00000001377.1	0.675989	0.0549356	1.47815	0.18685	0.0258757	0.282152	0.628238	0.0845235	0.289421	0.0124356	0.0789477	0.0384073	0.134456	0.0221769	0.036303	0	0	0.238007	0.0715411	0.0376807	0.435377	0.0944829	1.27418	0.991677
RPACG00000001378.1	0	0	0	0	0	0	0	0	0	0	0	0	0	0	0	0	0	0	0	0	0	0	0	0
RPACG00000001379.1	0	1.53273	0	4.61636	0.35189	0	2.62605	1.30648	0	0.260214	0.242233	0.38891	0.326652	0	0	0.227209	0	0	1.7368	0.225474	1.58929	3.47391	0	2.21432
RPACG00000001380.1	0.656516	0.0836444	0	0	0.0862394	0	0.12599	0	0	0.189836	0.355224	0.183306	0.369091	0.0726632	0.153432	0.141713	0.153965	0	0.329004	0.346986	0.38473	0.379918	0	0.453265
RPACG00000001381.1	0	0.0399499	0	0	0.0773053	0	0.12115	0	0	0.0234205	0.0651827	0.0718014	0.220087	0.0282451	0	0.227072	0	0	0.00530573	0	0.627132	0.344472	0.0263374	0
RPACG00000001382.1	0	0.0112663	0.0790767	0	0.00960473	0	0.00945609	0	0	0.00515067	0.0187005	0.0514102	0.0257156	0.0103642	0	0.100848	0	0	0.0131631	0	0.0454999	0.055372	0	0
RPACG00000001383.1	0.696203	1.49416	1.63202	0.0761231	0.624368	0.342979	7.80583	4.79087	0.234961	0.590349	1.57301	1.07248	0.315238	0.170607	0	0.455477	0	0	2.06026	1.60641	4.15234	5.88005	0.39745	0.074045
RPACG00000001384.1	0.685035	0.122233	1.69194	1.30917	0	0	0.17011	0.204962	0.794628	0.112242	0.0596807	0.0608079	3.6449	1.36186	0.119594	2.28691	0.200728	0	0.0856718	0.0966484	1.32681	0.683624	0.264374	0.496078
RPACG00000001385.1	101.679	7.2116	175.47	53.3514	1.42426	1.19679	73.1976	77.9628	37.0114	1.34594	3.71171	2.42664	0.0433491	0.152186	1.86503	0.0840918	1.1704	2.0731	17.0506	7.12968	13.3981	28.04	64.731	46.2097
RPACG00000001386.1	103.083	0.0345902	28.5069	8.27352	0	0.273655	0.560854	0.559449	15.9388	0.00804275	0.044645	0.107786	0	0	0.0116507	0	0	0.0510162	0.051889	0.316483	1.62037	0.537518	43.2283	53.4769
RPACG00000001387.1	0	0	0	0	0	0	0	0	0	0	0	0	0	0	0	0	0	0	0	0	0	0	0	0
RPACG00000001388.1	6.42282	0.389669	11.2426	7.71045	0.200998	0.0843951	4.12197	4.02701	3.47004	0.163707	0.401246	0.333709	4.21905	3.30056	0	4.10254	0	0.082584	1.43475	0.675696	0.945163	1.74503	14.883	8.92466
RPACG00000001389.1	0.137933	0.219795	0.220858	0.474991	0.284985	0	1.105	0.501239	0.736118	0.0843101	0.00836182	0.0217058	5.2836	4.52828	0.0921382	6.60234	1.99645	3.52522	2.9081	6.19357	0.553549	0.453306	0.129521	0.381975
RPACG00000001390.1	0	0.0433669	0	0	0	0.731692	0.127156	0.440358	0	0	0	0	1.98131	6.60228	0	4.02563	0	0.633404	0.566461	0.393752	0	1.33176	0	0
RPACG00000001391.1	0	0	0	0	0	0	0	0	0	0	0	0	0	0	0	0.0542337	0	0	0	0	0	0	0	0
RPACG00000001392.1	0.110504	0	0	0	0	0	0	0	0	0	0	0	7.85304	19.4211	0	5.95629	0	0	0	0.170915	0	0	0	0
RPACG00000001393.1	0	0	0	0	0	0	0	0	0	0	0	0	0	0	0	0	0	0	0	0	0	0	0	0
RPACG00000001394.1	0.0289563	0	0	0	0	0	0	0	0	0	0	0	0.26188	0.154099	0	0.0579254	0	0	0	0	0	0	0.141733	0
RPACG00000001395.1	1.28995	0.0706632	1.17153	3.30233	0	0	1.08169	0.187225	0	0.0549421	0.0437248	0.0561801	0.600134	0.19692	2.14728	0.554877	1.76717	3.04811	0.160089	0.167219	0.239039	0.989721	2.04031	0.398723
RPACG00000001396.1	1.22918	0	1.54039	0	0	0	0	0	0	0	0	0	0	0	0	0	0.699075	0.709611	0	0	0	0.561932	0	0
RPACG00000001397.1	0	0	0	0	0	0	0	0	0	0	0	0	0	0	0	0	0	0	0.140715	0	0	0	1.58302	1.3876
RPACG00000001398.1	0	0	0	0	0	0	0	0	0	0	0.0308758	0	0.0846723	0	0.115955	0	0	0.378153	0	0	0	0	0	0
RPACG00000001399.1	1.30191	0.257605	2.14022	1.07415	0	0.463468	0.93203	0.589865	0.713494	0.0817134	0.0810406	0.0736345	0.882807	1.03797	1.42839	0.65013	1.51545	1.20369	0.543088	0.371293	0.223548	0.878546	2.9707	2.66548
RPACG00000001400.1	0	0	0.389348	0	0	0	0.213976	0	0	0	0	0	0.237417	0	0	0	0	0	0	0	0	0.146029	0	0.02638
RPACG00000001401.1	8.40671	5.15482	46.6956	22.5156	1.11547	3.03498	17.81	10.2967	9.30643	1.04292	1.912	1.26348	6.50846	6.35438	24.9867	7.90025	14.1423	9.73457	9.89793	2.35371	1.6362	11.3903	38.9246	27.9332
RPACG00000001402.1	4.48579	0.802868	18.4018	6.50895	0	0	4.15159	3.05537	4.04638	0	0.124915	0.199214	4.28635	6.22277	3.48146	6.77935	3.8932	3.11348	2.06051	0.821687	0.907414	5.86734	9.42288	4.83122
RPACG00000001402.2	3.39009	1.18973	37.2716	15.4217	0.887417	3.38598	7.00106	2.94127	19.3218	0.540058	0.47062	0.759218	7.26986	12.2908	5.94284	7.37083	4.80835	3.67138	2.74623	2.66398	4.34218	11.9721	14.7825	11.1301
RPACG00000001403.1	0.430446	0.839794	3.21866	0	0	0	1.48174	0.514173	0	0.149172	0	0.767788	1.32995	2.45196	3.64716	0.771388	3.37972	3.92433	0.666569	0.917972	1.94532	3.10588	0.621871	0
RPACG00000001404.1	0	0.0304722	0	0	0	0	0	0	0	0	0	0	0	0	0	0	0	0	0	0	0	0	0	0
RPACG00000001405.1	0	0	0	0	0	0	0	0	0	0	0	0	0.0243259	0	0	0	0	0	0	0	0	0	0.0461116	0
RPACG00000001406.1	0.349668	0	1.11723	0.341411	0.0473389	0	0.177194	0.0773343	0	0	0.0360753	0.0933744	0.0492866	0	0.535352	0.076233	0.144393	0.802598	0	0.137813	0.5958	0.520363	0.653175	0.329451
RPACG00000001407.1	0.599882	0.0980826	0.263605	0	0	0	0.183201	0.0961795	0	0	0.00748848	0	0	0	0.0274802	0.0158082	0.0595672	0.0300471	0.0949206	0	0	0.0238692	0.231949	0
RPACG00000001408.1	0.0755037	0.125012	0.581694	0	0.0858162	0	0	0	0	0	0	0	0	0	0	0	0.131712	0	0	0.124849	0	0.421294	0	0
RPACG00000001409.1	1.3457	0.377928	3.08011	1.07628	0.0496502	0.406396	1.94472	1.17566	2.08757	0.0836033	0.0994619	0.11693	0.657087	1.53225	4.17687	0.40982	5.1343	3.29986	0.565476	0.253122	0.313797	0.768829	2.51709	2.89976
RPACG00000001410.1	2.23742	3.25535	12.825	1.52586	0.761381	3.22523	12.5809	9.05173	2.35863	0.203024	1.12854	0.960234	6.86771	4.16791	13.0118	3.37183	12.7609	11.3296	6.58933	4.37194	5.14943	30.7141	6.25216	3.97524
RPACG00000001411.1	3.70442	6.03795	6.72279	0	0.438679	8.25835	17.9653	11.0835	2.39563	0	1.25098	1.17394	11.5295	4.33843	12.0953	4.44749	18.8299	16.7806	10.0113	3.84878	0.453209	23.2288	6.05432	0.756141
RPACG00000001412.1	0	0	0	0	0	0	0	0	0	0	0	0	0	0	0	0	0	0	0	0	0	0	0	0
RPACG00000001413.1	12.3447	2.49422	19.7827	8.4006	0.197887	0.944854	11.1535	9.51289	2.63478	0.107104	0.254841	0.0858502	5.01955	1.38892	31.4639	4.58146	32.3627	29.0626	3.90995	0.79267	0.807736	4.70151	26.1032	10.738
RPACG00000001414.1	2.97912	0.306712	17.4522	6.91416	0.159428	0.155418	1.76176	1.85022	6.20001	0.10963	0.16516	0.158257	1.17541	0.722475	1.50695	1.10961	1.61125	1.45906	0.856202	0.76312	1.20054	2.74237	9.05566	7.20957
RPACG00000001415.1	0.191724	0.0589749	0.341888	0.294207	0.040732	0	0.34214	0.93131	0	0.0391678	0.0233063	0	1.56545	0.960101	0.456273	2.21405	1.23614	1.12242	0.323589	0.0889816	0.514359	0.0247663	1.123	2.69721
RPACG00000001416.1	3.81569	0.819036	3.54252	3.90301	0.351346	0.29468	2.97839	1.80982	6.34687	0.194814	0.185525	0.254019	1.23596	1.29712	3.22432	0.914086	3.16174	3.72998	1.45727	0.983893	1.3072	2.665	6.17539	4.33117
RPACG00000001417.1	0	0	0	0	0	0	0.526777	0	0	0	0	0	0	0	0	0	0	0	0	0	0	0	2.2028	0
RPACG00000001418.1	0	0	0	0	0	0	0	0	0	0	0	0	0	0	0	0	0	0	0	0	0	0	0	0
RPACG00000001419.1	1.64524	0.173375	3.46105	2.4494	0	0	0.639251	0.833288	2.82659	0.0814592	0.097164	0.166969	0.621709	0.218578	0.487082	0.205265	0.261272	0.529445	0.295737	0.371465	0.533067	0.41778	1.34287	1.77318
RPACG00000001420.1	0.152475	0.0504826	2.93256	0.622495	0	0	0	0.42362	0	0	0	0	0	0.074078	0.247743	0	0	0	0	0	0.722464	0.106206	0.852955	1.50229
RPACG00000001421.1	2.81894	0.139593	19.9487	3.32056	0.0765921	0	1.42862	0.562849	1.00183	0.0614123	0.0974167	0.0569591	0.0132507	0.010943	0	0.0102797	0	0.546153	0.440583	0.148751	0.268919	0.294584	6.3837	7.83362
RPACG00000001422.1	0.356718	0.0325257	0.404178	0.288687	0	0	0.0374093	0	0	0	0.0152492	0	0	0	0	0	0	0.0615469	0.0276916	0	0	0	0.315345	0.278534
RPACG00000001423.1	0	0.0287905	0	0.19515	0	0	0.0757217	0.044142	0	0	0	0.0404119	20.2064	15.9592	0	20.8934	0	0	0.0373659	0.0787114	0	0.0329012	0	0
RPACG00000001424.1	0.331915	0.636926	0	0	0	0	0.242162	0	0	0	0	0	0.540213	0	0.746354	0	0.788767	0	0	0	0	0	0.506172	0
RPACG00000001425.1	0.494704	0.202901	0.683768	0.567215	0.0156964	0	0.0877898	0.102525	0.0880673	0.0037771	0.00898547	0.0155758	0.105859	0.235492	0.404801	0.17064	1.0693	0.431184	0.0433179	0	0.0496299	0.0761971	0.67976	0.520073
RPACG00000001426.1	1.53822	0.544716	8.10272	9.41993	0.0869497	0.829818	3.02327	4.68617	3.1631	0.209004	0.290202	0.236761	1.94206	0.801152	5.08552	0.945255	3.13434	3.79498	1.17145	1.42456	2.10412	2.56466	9.67507	10.8326
RPACG00000001427.1	1.67326	0.00248473	4.15744	0.512869	0.0290236	0.493015	0.00300474	0.110581	2.42656	0.00776294	0.0209259	0.0704526	0.377939	0.915185	1.60677	0.285661	1.30237	1.03725	0.0133433	0.0422835	0.59854	0.125146	0.913981	0.697524
RPACG00000001428.1	0	0	0	0	0	0	0	0	0	0	0	0	0	0	0	0	0	0	0	0	0	0	0	0
RPACG00000001429.1	0	0	0	0	0	0	0	0	0	0	0	0	0	0	0	0	0	0	0	0	0	0	0	0
RPACG00000001430.1	0.738219	0	1.0494	0.557869	0.0774879	0	0	0	0	0	0	0	0.242632	0.46441	0.774632	0.124692	0.950197	1.68477	0	0	0	0	0.305687	0
RPACG00000001431.1	0.127573	0.0641373	0	0	0.0804484	0	0.450783	0.0437981	0	0.03866	0.0204535	0.0132658	2.22966	1.21807	0.338715	2.54815	1.2222	2.59051	0.203908	0.117148	0.281967	0.163219	0.264106	0.0934238
RPACG00000001432.1	5.17906	1.46009	9.0591	5.4386	0.267228	0.927243	6.03342	11.5857	0.271802	0.256887	0.722716	0.432812	2.12043	1.33257	8.34568	2.24975	10.7719	21.9271	2.2833	0.672177	1.58424	4.52284	19.4742	12.1893
RPACG00000001433.1	0.988866	0.0823882	1.02697	0.237171	0.503249	2.9852	0.673278	0.428769	0.613479	0.131598	0.392422	0.173615	0.170314	0.225088	0.122141	0.0528597	0.0331431	0.267345	0.105706	0.175296	0.553252	0.996282	0.323069	0.267046
RPACG00000001434.1	16.7983	0.231859	44.0658	8.99461	0.467395	4.66791	8.23049	1.84509	7.38879	0.224396	0.415725	0.134622	0.0405257	0.133499	6.97243	0.0940957	2.49095	5.15196	2.69578	0.73716	0.572509	1.9953	19.0346	9.22077
RPACG00000001435.1	5.5328	4.07434	3.98272	6.30942	0	3.14983	3.86634	8.12606	0	0	0.111777	0	1.85581	1.01192	2.12401	3.11263	4.05007	5.48149	2.89064	0	0	3.61417	12.1333	7.08915
RPACG00000001436.1	50.0056	18.5367	53.1145	49.043	5.54469	7.43134	29.1283	29.4404	45.0852	3.59521	4.4311	2.3603	21.8906	11.9526	29.1021	26.1462	24.4243	32.7135	10.6396	7.04534	8.46635	33.6309	62.9859	30.6738
RPACG00000001437.1	0.980963	0.339848	1.64907	0.641814	0.533818	4.3604	1.62303	3.70615	0.99182	0.149435	0.372946	0.241405	0.0463079	0.0381142	0.0628205	0	0.0678073	0.13703	0.585317	1.16561	0.746769	1.41199	0.526059	0.61928
RPACG00000001438.1	0	0	0	0	0.523761	0	0.979905	3.42157	0	0.49405	0	0	0	0	0	0	0	0	0	0	0	0.64156	0	0
RPACG00000001439.1	0	0	0	0	0	0	0	0	0	0	0	0	0	0	0	0	0	0	0	0	0	0	0	0
RPACG00000001440.1	0	0	0	0	0	0	0	0	0	0	0	0	0	0	0	0	0	0	0	0	0	0	0	0
RPACG00000001441.1	0	0.195624	0	0	0	0	0.631753	0	0	0	0	0	0	0.505348	5.69967	0	2.99846	1.74821	0	0.919562	0	0	0	0
RPACG00000001442.1	0.0519642	0	0.436779	0.234339	0	0	0	0.0530231	0.362665	0	0	0.0320896	0.843904	0.111276	0.776066	1.01951	0.197481	0.0996949	0	0.0472661	0.272878	0.0791063	0	0
RPACG00000001443.1	59.0812	4.39076	60.6238	60.5124	0.215712	0.167958	19.4046	4.52999	17.9074	0.710601	1.09279	1.43209	0	0.0528177	0	0	0.0937039	0.3784	2.5786	3.76912	7.31935	9.79722	82.3203	53.2376
RPACG00000001444.1	0.423033	0.0193434	0.409033	0.351703	0	0	0.0682068	0.0397705	0	0	0.00928741	0.0723048	0	0	0	0	0	0	0.0168286	0.141844	0.665918	0.62225	0.383688	0.424235
RPACG00000001445.1	0.663831	0	0	0	0	0	0	0	0	0	0	0	0	0	0	0	0	0	0	0	0	0	0	0
RPACG00000001446.1	0	0	0	0	0	0	0	0	0	0	0	0.0203773	0	0	0	0	0	0	0	0	0	0	0	0
RPACG00000001447.1	0	0	0	0	0	0	0	0	0	0	0	0	0	0	0	0	0	0	0	0	0	0	0	0
RPACG00000001448.1	0	0.0270149	0.0374635	0	0.107822	0	0	0	0	0	0.0822115	0.105648	0	0.0406126	0	0	0	0.0666257	0	0.120281	0.608948	0.149809	0	0
RPACG00000001449.1	0	0.0353316	0	0	0.23004	0	2.59605	0.561674	0	0.0549421	0.306074	2.30338	1.20027	0.393841	0	0.462398	0	0	0.0800443	0.501656	4.54173	1.2725	0	0
RPACG00000001450.1	0	0.0211957	0	0	0	0	0.606731	0.154923	0	0.0325975	0.0568813	0.463557	0	0.0116176	0	0	0	0	0.0935576	0.0592205	0.599493	0.559727	0	0
RPACG00000001451.1	0	0.0208287	0	0	0	0	0.396102	0.125823	0	0.0369824	0.10277	0.0760718	0.0400708	0.462023	0.108557	0.248115	0.0586403	0.05923	0	0.0560708	0.889642	0.140918	0	0
RPACG00000001452.1	0	0	0	0	0	0	0.0887286	0.0621126	0	0	0.00725429	0	0.0197504	0.0651995	0	0.122508	0	0	0.0131349	0	0.0400293	0.346799	0	0
RPACG00000001453.1	0.0578115	0	0	0	0	0	0.0693572	0	0	0	0	0.0337042	0	0	0.0463071	0.0274074	0.0480736	0.0483167	0	0.0546254	0.0872622	0.0418027	0	0
RPACG00000001454.1	0	0	0	0	0	0	0.0955423	0	0	0	0	0	0	0	0	0	0	0	0	0	0	0.125012	0	0
RPACG00000001455.1	0	0	0	0	0	0	0	0	0	0	0	0	0	0	0	0	0	0	0	0	0	0	0	0
RPACG00000001456.1	0	0	1.17947	0	0	0	0	0	0	0	0.0658881	0.16857	0	0	0	0	0	0	0	0	0	0	0	0
RPACG00000001457.1	6.43085	0.00510529	23.3948	9.81745	0	0	0.0922384	0	9.71725	0	0	0	0.10217	0.8414	0.0412032	0.169531	0.119281	0.0150328	0.0205153	0.0148854	0	0.060704	15.6022	13.2861
RPACG00000001458.1	0.0738542	0.234177	0.786292	0.154594	0.0424568	0.115852	3.71085	1.03998	0.120505	0.0561792	0.10936	0.215827	0.0110156	0.0301288	0	0.0309155	0.0160768	0.0162098	2.07288	1.94753	1.6551	3.78783	0.021065	0.223304
RPACG00000001459.1	6.86624	1.66997	22.3155	11.8997	0.573461	0.781137	5.22626	2.98576	6.80293	0.309809	0.765186	0.424934	1.75222	1.16709	4.13802	0.577245	5.72708	2.36856	2.50466	2.66131	3.91503	5.63654	20.7623	12.9793
RPACG00000001460.1	1.13136	0.240627	3.30236	0.699404	0.145216	0.352099	1.3698	1.054	0.542364	0.0620825	0.0615584	0.0799523	1.50782	0.912839	1.78215	1.31232	1.95713	2.24544	0.557077	0.564017	0.611576	1.29412	2.57343	1.68742
RPACG00000001461.1	0.17053	0.0715588	0.305081	0.5253	0	0	0.305344	0.118759	0	0.00874225	0.0138707	0.00900546	1.24608	0.420739	0.635896	1.30293	0.744516	0.445057	0.0627796	0	0.0765441	0.154698	0.715979	0.316836
RPACG00000001462.1	0.557995	0.0170707	2.99265	0.639512	0.00884704	0.0241506	0.0989301	0.411718	1.68873	0.00638846	0.0405216	0.087838	1.94543	0.773681	0.123181	3.51944	0.127155	0.883609	0.0549159	0.0451103	0.223881	0.0912132	2.52493	3.16337
RPACG00000001463.1	0	0	0	0	0	0	0	0	0	0	0	0	0	0	0.0795098	0	0	0	0	0	0	0	0	0
RPACG00000001464.1	0.0544683	0.00915309	0.0393491	0.0848018	0	0	0	0	0.131598	0	0	0	0.0487229	0.0804838	0	0.434724	0	0.107565	0	0	0	0	0.0693138	0.0818428
RPACG00000001465.1	0.0686914	0.00192657	0	0	0	0	0	0.00611978	0	0	0	0	0	0.00642658	0	0.0573435	0.0170082	0.0171416	0	0	0	0.00454543	0.00737659	0.0130746
RPACG00000001466.1	0.027976	0	0	0.0439661	0	0	0	0	0	0	0	0.00301887	0	0.005215	0	0.0195935	0	0	0	0	0	0	0	0.0212172
RPACG00000001467.1	4.24037	0.903566	18.3577	6.50773	0.117435	0.457927	4.2475	4.79402	4.58272	0.242263	0.422601	0.349722	2.34361	1.3664	3.09238	2.74248	3.87569	5.8939	1.26135	0.945007	1.60358	5.04067	11.9649	9.88973
RPACG00000001468.1	3.75537	3.84987	6.9255	3.39729	0.236004	0.4274	4.35635	3.21007	0.871797	0.075316	0.119753	0.154468	1.97042	1.95305	5.73094	1.39235	2.89433	2.80998	2.24035	0.686655	0	2.70111	5.74039	3.00591
RPACG00000001469.1	1.40846	0.115414	6.13044	1.03118	0.178587	0.194611	1.20187	0.93347	1.99399	0.102914	0.21787	0.0705788	0.631582	0.428495	4.87783	0.719061	2.98946	3.89723	0.469539	0.468021	0.600239	1.39335	4.08179	2.73615
RPACG00000001470.1	0	1.39744	0	5.34818	0	0	0	0	8.26412	0	0	0	710.309	388.445	1.0974	547.292	0	4.80418	2.11003	0	1.55041	0	0	0
RPACG00000001471.1	6.75687	1.62159	14.2189	5.55527	0.237181	0.967667	5.99889	5.4252	2.63674	0.312646	0.496818	0.145926	3.7076	2.74244	5.55523	4.00811	4.80262	6.966	2.26158	0.517631	1.36602	5.44149	13.7957	8.65984
RPACG00000001472.1	4.51057	2.34053	3.4978	2.04693	0.0643837	0.913426	2.20969	6.35051	0.144364	0.0743371	0.186706	0.0574551	1.68417	0.993461	3.7044	2.08425	4.27312	11.7467	0.888865	0.356366	0.379766	1.37632	7.60562	4.04076
RPACG00000001473.1	4.50454	0.986238	8.51923	3.9053	0.249307	1.01976	2.77551	2.00188	7.68432	0.06992	0.198647	0.236607	1.9882	2.63549	9.28341	0.870596	10.9439	7.47648	0.962514	1.27125	3.01871	2.04696	6.26258	5.50608
RPACG00000001474.1	1.73347	0.282857	2.45011	2.06861	0	0	0.135481	0.938559	3.1643	0	0.0548134	0	3.01928	1.35957	0.415248	4.40984	0.443162	2.02567	0.20125	0.419984	0.298903	0.532498	0.56913	1.49972
RPACG00000001475.1	42.3058	33.0284	34.3874	14.4143	1.4056	10.785	26.5906	47.9447	13.1436	5.6785	5.44886	3.72137	6.95653	5.34055	32.297	2.91898	32.9331	30.3771	17.7121	18.1877	16.4627	24.6647	41.6799	33.3647
RPACG00000001476.1	47.6768	5.51165	0	30.2054	1.0095	0	1.73935	6.93626	121.874	0	0	0	1.0706	2.18487	5.85298	0.59652	1.54522	1.2191	4.97363	2.21532	0	0	0	0
RPACG00000001477.1	4.98234	6.70223	16.3588	10.452	2.65926	18.3314	27.2648	37.3915	20.6262	0.435863	1.92089	1.72	8.8152	10.5925	23.1774	3.58261	19.638	48.0732	12.0995	8.53759	8.72997	43.857	9.89394	6.22607
RPACG00000001478.1	4.86996	2.46917	8.49154	1.94081	1.62826	11.6167	16.0256	21.5335	11.77	1.02601	2.45507	1.19047	1.72494	5.37966	8.60255	1.5283	15.4001	33.9197	6.59566	1.97846	7.78084	38.4352	6.3616	5.58929
RPACG00000001479.1	0.370114	1.04164	7.49264	1.4616	6.71032	4.96333	0.583512	0.500928	0	2.16687	1.71428	0.986942	0.323181	0.0870833	0	0	0.47107	0.477757	0.78721	0	2.81523	1.77535	5.34964	5.96549
RPACG00000001480.1	55.2696	6.55122	34.3922	252.88	4.67657	8.37121	26.1024	12.6745	444.92	2.39807	6.65192	8.77958	2.07092	4.05222	6.20254	2.23983	14.3322	4.26082	12.9672	29.6063	76.3219	102.81	43.8453	53.7573
RPACG00000001481.1	7.31216	2.39358	0	49.956	1.048	0	0.821368	2.81238	67.8798	0	0	0	1.10396	0.678699	0.761666	0.760552	0	1.00318	2.94728	1.91176	0	0	0	0
RPACG00000001482.1	0.738125	1.40161	8.17938	0	0.120876	0	5.22091	3.39923	2.57828	0.435863	1.5007	1.01926	1.43247	3.46834	2.72675	1.83972	6.48423	2.84878	2.83342	2.74422	7.40725	19.7357	6.0224	4.00248
RPACG00000001483.1	0	0.98767	4.24577	1.94081	0	0	3.7393	5.12704	0	0.513003	0	1.19047	0.574979	2.15186	2.34615	2.03773	4.52945	3.47895	1.01472	1.97846	0	5.49074	2.12053	0
RPACG00000001484.1	0.164188	0.191525	0.86323	0.290898	0.55545	0.307577	1.41077	0.6967	0.812959	1.1855	0.882754	0.802787	0.133641	0.0636317	0.214239	0.0278656	0.148277	0.240511	2.30495	0.98504	1.73077	2.86258	0.744785	0.477289
RPACG00000001485.1	0	0.203212	0.638725	0	0.37561	0	0.5293	1.52564	0	0	0	0	0	0.161267	0	0	0	0	1.05084	0.821701	0.38778	2.7697	0	0
RPACG00000001486.1	0.149074	0.155809	0	0.278669	0	0	0.293368	0	0.432034	0	0	0.0975588	0.064808	3.67552	0	0.419837	0	0	0.364906	0.103656	0	0.779292	0	0.217462
RPACG00000001487.1	0.0306167	0.204788	0.147828	0.192982	0.176275	0.480876	1.42803	1.12749	0.29942	0.127186	0.235395	0.13733	0.0376776	4.58972	0	0.230841	0	0.0224564	0.802402	0.341798	0.835328	1.29822	0.144615	0.126582
RPACG00000001488.1	0	0.0185194	0	0	0	0	0.123166	0	0	0	0	0	0	0	0	0	0	0	0	0	0	0	0	0
RPACG00000001489.1	0	0.132769	0	0	0.0378091	0	1.37856	0.370559	0	0	0.100892	0.0746878	16.4814	12.7	0.0532717	13.1835	0	0	0.261654	0.165136	1.11165	1.01437	0	0
RPACG00000001490.1	2.11907	0.538397	5.42325	3.33809	0.203822	1.55698	2.67411	3.66137	7.15905	0.156879	0.264416	0.363736	3.93552	5.32321	2.82814	2.82311	2.49172	3.44732	1.03184	1.2469	1.83183	2.60794	4.70859	4.78496
RPACG00000001491.1	2.91048	1.70626	6.82075	1.85654	0.27746	2.86025	6.86994	3.57438	2.8816	0.0346133	0.235288	0.0815482	8.10512	17.17	71.7031	3.29358	61.5246	51.8636	2.87215	2.11065	0.627997	10.2555	2.18489	1.68428
RPACG00000001492.1	0	0	0	0	0	0	0.38415	0	0	0	0	0.0991976	0	0	0.296312	0	0	0.318718	0	0	0	0.251099	0	0.705178
RPACG00000001493.1	6.16144	1.0523	9.85198	7.87624	0.193892	0	5.38562	8.66886	3.254	0.104844	0.240341	0.155928	0.982171	0.207726	1.97104	0.839238	2.79705	4.41963	2.52917	0.352948	0.407879	0.619319	26.8752	12.7519
RPACG00000001494.1	13.8188	3.09052	38.8132	39.9642	1.94457	4.48102	9.97833	11.1696	74.1842	1.556	1.83549	3.20604	8.02467	6.33692	12.3309	6.69567	11.6678	14.538	4.34108	8.42341	18.2486	15.9321	34.4612	30.6789
RPACG00000001495.1	1.44827	0.266854	3.6328	1.54965	0.0338606	0.0615945	1.07353	1.10589	1.01261	0.038014	0.116287	0.0951504	1.96023	2.31601	0.913694	1.73442	1.04296	1.6378	0.311597	0.263053	0.59454	0.78121	3.39976	1.65302
RPACG00000001496.1	0.885026	0.238549	0.0994789	0.142979	0	0.05399	0.11068	0.0161543	0.443866	0.00952043	0.0113252	0	0.0615958	0.0593647	0.262207	0.0637301	0.404505	0.271889	0.0273064	0.0144102	0	0.0120096	0.116848	0.0344982
RPACG00000001497.1	4.71718	1.28935	5.32873	8.9015	0.246877	2.15034	3.55807	6.2917	9.89802	0.544773	0.714859	0.632843	4.42178	1.64974	2.44469	2.50438	2.10927	9.21309	1.3684	1.7967	4.45247	4.64504	6.91053	7.55883
RPACG00000001498.1	1.41481	0.402333	4.99586	1.75635	0.135133	0.7367	2.29689	2.11882	2.72009	0.272739	0.360743	0.294128	1.1236	1.04233	5.87965	0.369987	4.2704	4.02008	0.82205	0.787114	1.42086	2.33599	6.06892	3.76624
RPACG00000001499.1	2.27915	1.22759	2.23928	0	0.471701	0.512123	1.59567	1.84718	0	0.541553	0.215372	0.60065	0.985371	0.403861	5.54653	0.227602	3.62454	3.08682	0.852942	1.37229	3.34307	0.579773	3.90654	1.31004
RPACG00000001500.1	0.045371	0	0	0	0	0	0.0511187	0	0	0	0	0	0	0	0	0	0	0	0	0	0.343251	0	0	0
RPACG00000001501.1	0.557716	0.174572	0.0791835	0	0	0	0.902311	0.500495	0	0.0339928	0.0269729	0.0116672	0.171449	0.141428	2.24706	0.151862	1.6106	2.05865	0.195476	0	0.0495927	0.200765	0.835696	0.08214
RPACG00000001502.1	4.94227	1.46534	11.9888	4.62139	0.218542	0.618525	4.08955	2.19409	2.72471	0.311633	0.401571	0.244967	1.49491	2.04706	4.99901	2.09231	4.57076	3.27367	1.4855	0.742831	1.43315	3.05512	9.60786	6.21055
RPACG00000001503.1	8.7701	2.44183	8.36824	2.20486	0.307605	0	3.18705	3.51255	3.34419	0.583429	0.585325	0	2.59309	4.5166	5.79114	1.5076	8.01443	11.504	1.51673	0.89507	1.89766	3.78788	3.63665	4.24766
RPACG00000001504.1	1.54104	0.504254	2.23847	3.78775	0.395884	0.714189	2.11041	2.57749	7.25042	0.252236	0.25082	0.321992	3.3114	4.52184	1.32826	3.07971	2.02843	9.68341	0.36807	0.768114	1.64328	2.92175	2.08331	5.03344
RPACG00000001505.1	0	0.0850415	0	0	0.21934	0	0	0.715061	0	0	0	0.106722	0.230589	0	0.954889	0	1.00875	1.02738	0.308039	0	0.453209	0	0	0
RPACG00000001506.1	8.29417	2.31066	14.2511	15.0843	1.54577	0.99024	7.99677	4.97606	16.2155	0.938089	1.29933	1.054	7.76231	7.55675	9.31267	4.53925	8.10952	17.2999	3.74698	3.97078	9.15732	13.8222	11.2907	15.5054
RPACG00000001507.1	0.110575	0.0183905	0.2207	0	0.130584	0	0.122383	0	0.725063	0	0	0	13.4099	8.72197	0	18.3844	0	0.707482	0.135902	0	0.273252	0.239827	0.257521	0
RPACG00000001508.1	0	0	0	0	0	0	0	0	0	0	0	0	0.18848	0	0	0.145159	0	0	0	0	0	0	0	0
RPACG00000001509.1	0	0	0	0	0	0	0	0	0	0	0	0	0	0	0	0.0792981	0	0	0	0	0	0	0	0
RPACG00000001510.1	0	0	0	0	0	0	0	0	0	0	0	0	0	0	0	0	0	0	0	0	0	0	0	0
RPACG00000001511.1	0	0	0	0	0	0	0	0	0	0	0	0	0	0	0	0	0	0	0	0	0	0	0	0
RPACG00000001512.1	0	0	0	0	0	0	0	0	0	0	0	0	0	0	0	0	0	0	0	0	0	0	0	0
RPACG00000001513.1	0	0	0	0	0	0	0	0	0	0	0	0	0	0	0	0	0	0	0	0	0	0.134056	0	0
RPACG00000001514.1	0	0	0	0	0	0	0	0	0	0	0	0	0	0	0	0	0	0	0	0	0	0	0	0
RPACG00000001515.1	0	0	0	0	0	0	0	0	0	0	0	0	0	0	0	0	0	0	0	0	0	0	0	0
RPACG00000001516.1	0	0.0245377	0	0	0	0	0	0	0	0	0	0	0	0	0	0.168861	0	0	0	0	0	0	0	0
RPACG00000001517.1	0	0	0	0	0	0	0	0	0	0	0	0	0	0	0	0	0	0	0	0	0	0	0	0
RPACG00000001518.1	0	0	0	0	0	0	0	0	0	0	0	0	0.501918	0	0	0.177165	0	0	0	0	0	0	0	0
RPACG00000001519.1	0	0.0322846	0	0	0	0	0	0	0	0	0	0	0	0	0	0	0	0	0	0	0.121417	0	0	0
RPACG00000001520.1	0	0.014154	0	0	0	0	0.048055	0	0	0	0	0	0	0	0	0	0	0.0792077	0	0	0	0	0	0
RPACG00000001521.1	0	0	0	0	0	0	0	0	0	0	0	0	0	0	0	0	0	0	0	0	0	0	0	0
RPACG00000001522.1	0	0	0	0	0	0	0	0	0	0	0	0	0	0	0	0	0	0	0	0	0	0	0	0
RPACG00000001523.1	0	0.00737086	0	0.10207	0	0.0770798	0.0131769	0	0	0	0	0	12.1434	7.90785	0	29.7489	0	0	0.0292589	0	0.0297555	0.0343242	0	0
RPACG00000001524.1	0.1117	0.00934558	0.116952	0	0	0	0.0324837	0.113542	0	0	0.0132508	0.0171723	0.0361487	0	0	0	0.0528812	0.0534003	0	0	0	0.0847271	0	0
RPACG00000001525.1	108.173	4.94921	65.8284	101.338	2.66398	6.31376	11.5917	44.1891	100.084	1.73391	1.8726	2.71978	12.8931	8.18761	11.5734	8.40738	14.0083	46.0301	8.62808	7.94902	18.8623	14.389	81.2448	88.3029
RPACG00000001526.1	6.59487	1.73059	16.4231	9.38306	0.8127	2.65602	7.03004	5.77488	14.5058	0.331607	0.681507	0.581702	1.56457	1.42753	7.73622	1.24345	4.58018	10.1916	3.00981	2.12963	2.81517	9.17164	19.2188	19.9449
RPACG00000001527.1	0.966092	0.541854	2.18631	0	0.330685	0	1.90157	0.809045	3.93178e-08	0	0.0814682	0.224521	0.00142052	0.354328	1.77353	0.324792	1.53866	0.879816	0.9374	7.46689e-09	1.13751e-08	1.62097	0.312003	0.662237
RPACG00000001527.2	1.34058	0.367797	6.07736	2.19687e-07	0	0	2.37003	1.15175	3.86886	1.58731e-08	0.0499809	0.000769573	1.42652	2.51699	2.66819	3.09668	3.17479	1.39816	0.509363	0	2.00431e-08	6.67188e-06	3.89667	2.43848
RPACG00000001527.3	1.28545	0.107259	6.37174	9.16705	0	0.00390816	0.998798	2.29691	2.35719	0.229683	0.103859	0	1.59674	0.0407392	0.783555	0.812908	0.586417	1.80445	0.293204	0.00192608	0.819566	1.00747e-05	9.79124	5.82802
RPACG00000001527.4	0.921447	0.15898	2.26025	5.56223e-06	0.0183234	1.42433	0.793682	1.61585	1.82589e-08	0.000123004	0.170776	0	0.0014442	0.00537323	0.511331	0.0803438	0.274921	1.13074	0.544871	1.02192	0.504666	2.90476	0.771468	1.56816
RPACG00000001528.1	2.3982	0.547413	8.35063	3.25552	0.0925498	0.168409	2.36921	2.02509	2.28547	0.100974	0.226065	0.137795	1.08813	1.39649	3.447	1.74397	3.66035	5.13909	0.893795	0.359533	0.468306	1.51965	7.99133	4.56251
RPACG00000001529.1	3.81497	0.358452	11.8485	6.28626	0.169258	0.395532	1.44484	1.01543	3.51695	0.116221	0.129112	0.167531	2.36173	0.870407	4.81425	2.14071	4.18571	3.85031	0.634986	0.246485	0.954589	1.76533	10.3742	8.59371
RPACG00000001530.1	0	0.007324	0.196087	0	0	0	0.0430115	0.322001	0	0	0.0209981	0	0.0286154	0	0.0437335	0	0	0.0561743	0.00343971	0	0	0.0335178	0	0.1084
RPACG00000001531.1	0.290437	0.0189104	1.67582	2.03132	0.0312328	0.0568177	0.148784	0.0871505	1.86834	0.0200379	0.023837	0.0309806	0.205285	0.0892505	0.288615	0.134636	0.141915	0.29816	0.0346253	0.106156	0.290316	0.316001	0.925662	1.55639
RPACG00000001532.1	4.61999	1.54486	4.73932	1.69286	0.039097	0.851915	2.37617	6.131	0.436268	0.0750811	0.253358	0.0193041	3.53912	1.77555	6.77874	5.16337	8.2753	15.094	1.56949	0.341514	0.410475	2.05059	6.39461	2.45001
RPACG00000001533.1	20.8448	5.46082	33.81	18.9709	0.319507	5.20771	23.8412	19.6847	11.505	0.802893	0.759994	0.548899	14.3398	12.7883	17.1168	12.9792	20.0882	28.7884	7.10327	2.67256	3.83848	18.418	36.7056	28.0247
RPACG00000001534.1	0	0	0	0	0	0	0	0	0	0	0	0	0	0	0	0	0	0	0	0	0	0.213213	0	0
RPACG00000001535.1	13.5055	1.29932	24.6057	12.6048	0.990953	0.634296	18.3455	10.9523	4.537	0.586811	0.865848	2.00869	0.0607419	0.349524	1.40617	0.375304	0.801585	4.05376	4.68865	2.20536	5.25017	11.2675	20.2276	14.7977
RPACG00000001536.1	3.95617	0.764578	4.19615	7.77843	0.330244	0.839257	1.33193	2.97522	3.70722	0.128815	0.184719	0.178039	1.7897	1.23016	2.06215	1.43057	2.19715	3.18736	0.970101	1.75849	2.11294	1.83055	6.59001	8.42109
RPACG00000001537.1	40.4619	7.13825	20.3848	13.565	1.57835	1.69415	13.632	20.0528	3.42211	1.19338	1.67753	0.614231	6.64974	4.63148	20.9711	5.39971	21.7268	27.4703	9.55416	5.50783	5.83597	15.1412	46.6404	32.6567
RPACG00000001538.1	63.8473	5.56402	33.8435	24.3305	0	5.68312	15.9275	20.6835	4.61879	0.70436	1.85172	0.308514	10.2337	7.99021	11.3596	6.51088	16.56	37.6619	5.63631	3.40089	3.05868	9.88678	70.0624	43.7804
RPACG00000001539.1	13.2993	1.35523	18.7096	17.1815	0.494531	2.35843	7.36354	4.29113	22.7963	0.475148	0.742489	0.519532	2.89221	2.172	5.47361	2.04096	5.21622	4.50705	2.82146	2.70028	4.54763	6.40052	26.6698	21.8539
RPACG00000001540.1	34.9289	9.88255	54.142	69.8992	4.28739	4.97362	30.4389	29.8943	63.3385	3.83064	5.47785	5.50733	38.3744	20.2733	20.2055	36.6992	22.6712	32.0002	16.2669	8.38003	13.3361	12.6392	74.9438	86.3744
RPACG00000001541.1	806.304	269.4	528.469	874.871	124.863	319.691	588.685	594.446	591.793	55.1514	82.163	62.7062	178.382	170.729	405.279	115.695	325.065	475.775	247.493	449.955	420.601	605.189	1093.74	1001.79
RPACG00000001542.1	17.2341	0.908626	48.2178	22.9422	0.186992	1.22249	6.08347	3.05444	8.76626	0.215486	0.641558	0.369406	0.583595	0.8973	4.00409	0.813136	4.21281	3.6224	2.71741	1.14341	1.80653	3.5115	48.5631	26.4328
RPACG00000001543.1	8.08049	0.332368	6.39469	9.4134	0.220547	1.09354	0.973025	1.73546	6.51029	0.115682	0.30593	0.337585	1.02046	1.27172	1.15092	1.17864	1.30814	3.95925	0.484757	0.759204	1.85677	1.51159	7.14662	7.47697
RPACG00000001544.1	0	0	0	0	0	0	0	0	0	0	0	0	0	0	0	0	0	0	0	0	0	0	0	0
RPACG00000001545.1	0.704308	0.156941	0.139061	0.297899	0.123854	2.4735	0.386102	1.41623	1.38149	0.614331	0.283248	0.285282	0.429642	0.247619	0.11647	0.332455	0	0.190605	0.085742	0.300506	0.779986	0.35262	0.406802	0.574836
RPACG00000001546.1	0	0	0	0	0	0	0.0192358	0	0	0	0	0	0	0.0883264	2.28001	0.0331934	1.18845	0.0315536	0	0	0	0.551402	0	0
RPACG00000001547.1	0	0	0	0	0	0	0	0	0	0	0	0	0	0	0.581929	0.162166	0.307826	0	0	0	0	0	0	0
RPACG00000001548.1	0.0246741	0.0082636	0	0.66941	0.0309082	0.168459	87.0919	43.4666	0.690797	0.0148484	0.0117855	0.0305607	0.224949	0.0529757	0.564737	0.0746692	0.046993	0.474426	0.106873	0	0	349.996	0.24356	0.107654
RPACG00000001549.1	0	0.218509	0	0	0	0	64.062	28.2222	0	0	0	0	0	0	0	0	0	0.409224	0.184205	0	0	66.6771	0	0
RPACG00000001550.1	1.15196	0.272436	1.4606	0.669753	0.021802	0.119022	0.609551	1.28163	0.42832	0.0209893	0.0936137	0.0838654	1.16473	0.579448	3.9325	0.667159	3.12586	3.30034	0.225575	0.230269	0.367764	0.614939	2.17787	1.48297
RPACG00000001551.1	0	0	0	0	0	0	0.0240422	0	0	0	0	0	0	0	0	0	0	0	0	0	0	0	0	0
RPACG00000001552.1	7.48438	1.14092	10.4941	3.52998	0.177939	0.726734	4.82747	2.76144	2.47955	0.149435	0.339041	0.0658378	12.9662	8.34701	4.39744	15.617	5.28897	5.48122	1.90998	0.32378	0.280038	2.49813	12.0117	6.65726
RPACG00000001553.1	0.726633	0.744302	2.39413	0.509844	0.708043	2.69439	4.91305	1.50356	2.35675	0.779723	0.835651	0.139152	1.18152	0.424323	2.11824	0.398658	2.05937	0.658452	3.24404	3.50163	2.66479	5.63807	2.79315	2.46014
RPACG00000001554.1	0	0	0	0	0	0	0.0326603	0.0571655	0	0	0.00667699	0.0086707	0	0.0300045	0.0489637	0	0.0530869	0	0	0	0.0368486	0	0	0
RPACG00000001555.1	0	0.0593239	0.146734	0	0.0435472	0	0.285146	0	0	0	0.016597	0	8.79363	4.85048	0.122952	11.01	0.265465	0	0.241232	0	0.0913891	0.425235	0.0858257	0.151565
RPACG00000001556.1	2.97075	0.150588	4.17565	0.427828	0	0.107684	0.626462	0.25795	0.663217	0	0.0301255	0	1.33293	0.575373	0.580416	1.43089	0.5991	0.604405	0.190932	0.0287539	0	0.0960259	2.48832	2.06433
RPACG00000001557.1	0.0203538	0.0114071	0.0886015	0.127373	0	0	0	0	0.197737	0.00424078	0.00336298	0.00437165	3.30101	1.88113	0.0860212	2.84565	0.0266861	0.121067	0.0060805	0	0	0.032089	0.13878	0.0614661
RPACG00000001558.1	1.57184	0.350531	10.3581	6.01688	0.0637801	0.017412	1.8036	1.60383	1.68331	0.0522015	0.104684	0.0475023	0.271207	0.221469	2.01496	0.179764	2.42142	1.56044	0.734522	0.315925	0.275767	0.738657	10.6011	6.83098
RPACG00000001559.1	0.346656	0.206401	0.84813	0.94821	0.0749755	0.0511507	1.4679	1.13251	0.105137	0.0541189	0.107294	0.0604354	0.991981	0.763275	1.6209	1.13206	1.81657	2.51825	0.439758	0.286692	0.770309	1.54723	1.51286	1.24198
RPACG00000001560.1	0.079797	0.213706	0.781644	2.87521	0.53108	0.72353	2.01615	0.271081	1.48309	0.271029	0.303731	0.262461	35.6568	18.6595	3.64181	37.0466	3.02925	1.58032	1.01023	2.0298	3.55713	5.17729	0.915531	1.38714
RPACG00000001561.1	0.0118489	0.0119394	0	0.110041	0	0	0	0	0	0	0	0	11.117	7.16783	0.10644	13.4297	0.0461791	0.0698621	0	0	0	0.0185065	0.0299897	0
RPACG00000001562.1	1.62844	0.0426757	5.21564	0.164688	0	0	0.051189	0.235548	1.84157	0	0	0	0	0	0.033806	0	0.048189	0	0.042226	0.0437318	0	0.105905	1.54152	2.87544
RPACG00000001562.2	0.823897	0.0718552	2.82635	0.581778	0.0226232	0.185188	0.426831	0.389503	4.11438	0.00544246	0.00431636	0.140233	1.05661	0.242425	0	0.902366	0.0406603	0.380112	0.155727	0.0744787	0.119168	1.01364	0.964893	1.49439
RPACG00000001563.1	8.66794	1.54832	22.6885	21.6166	0.832396	1.94573	7.73141	10.6813	17.0877	0.476467	0.884551	0.853906	9.13996	8.20504	6.38151	8.50659	6.37492	12.2864	2.83392	2.74209	4.04633	8.82019	23.964	20.1008
RPACG00000001564.1	0.116633	0.00653222	0.084158	0	0.0376448	0	0.0936195	0.184425	0	0.0181107	0.0143641	0.00622137	1.41973	0.505575	0.157696	2.2736	0.589405	0.4218	0.0779545	0	0	0	0.469396	0.262517
RPACG00000001565.1	0.371936	0.0248458	0.153237	1.31168	0.0454638	0	0.255216	0.371348	0	0.10908	0.0346489	0.0448509	5.15909	1.59704	0.385352	5.12496	0.831746	0.630362	0.157436	0.0661797	0.476944	0	1.52335	5.22119
RPACG00000001566.1	9.82128	1.58244	42.0122	23.8254	0.203333	2.21362	4.80556	10.0485	55.4657	0.292588	0.542259	0.876859	3.17645	2.61293	4.67663	2.00535	4.18913	9.88069	2.78251	2.66357	3.73044	22.7984	22.9481	19.8071
RPACG00000001567.1	7.28323	0.285665	11.7	4.6999	0.0256704	0.0467042	3.27054	1.83045	1.92013	0.0782403	0.140417	0.0509408	0.541605	0.792262	0.0238628	1.37124	0.0518223	0.431016	1.10406	0.299155	0.288567	0.581605	11.0836	6.17739
RPACG00000001568.1	0.0595857	0.0133183	0.506418	0	0.0251206	0.136966	0.0703684	0	0	0	0	0.0124303	5.50807	2.82043	0	7.05996	0	0.038503	0.017362	0	0.105678	0	0.0989571	0.175051
RPACG00000001569.1	0.0564821	0	0	0	0	0	0	0	0	0	0	0	0	0	0.0946993	0	0	0.412177	0	0	0	0.163007	0	0
RPACG00000001570.1	0	0	0	0	0	0	0	0	0	0	0	0	0	0	0	0	0	0	0	0	0	0	0	0
RPACG00000001571.1	0	0	0	0	0	0	0	0	0	0	0	0	0	0	0	0	0.0471348	0.0475861	0	0	0	0	0	0.107977
RPACG00000001572.1	0	0	0	0	0	0	0	0	0	0	0	0	0	0	0	0	0	0	0	0	0	0	0	0
RPACG00000001573.1	0.346238	0.0256918	0.474432	0	0	0	0.219472	0	0	0	0	0.0231331	0.0976742	0.401895	4.90628	0.0755407	3.43367	2.38567	0.0974787	0.0682815	0.0984034	0.057289	0.647233	0.163234
RPACG00000001574.1	0.057278	0	0	0	0	0	0	0	0	0	0	0	0	0	0	0	0	0	0	0	0	0	0	0
RPACG00000001575.1	0	0	0	0	0	0	0.307254	0	0	0	0	0	0	0	0	0.131387	0	0	0	0.238103	0.338213	0.20094	0	0
RPACG00000001576.1	1.25296	0.200338	2.52053	0	0	0	0.928904	0.401727	2.68972	0	0.187778	0	0.259469	0	0	0	0.378334	1.53995	0.3465	0	0	0.30376	1.45769	0.850282
RPACG00000001577.1	5.12169	0.145244	4.46298	3.17735	0.0594209	0.129703	2.67086	1.3585	2.39868	0.0914833	0.253947	0.159104	0.0493401	0.193568	0.0829527	0.0191402	0.108028	1.68842	0.82847	0.415457	0.650996	1.15457	6.52779	4.55828
RPACG00000001578.1	0	0	0	0	0	0	0	0	0	0	0	0	0	0	0	0	0	0	0	0	0	0	0	0
RPACG00000001579.1	0	0	0	0	0	0	0	0	0	0	0	0	0	0	0	0	0	0	0	0	0	0	0	0
RPACG00000001580.1	0	0	0	0	0	0	0.0461252	0	0	0	0	0	0	0	0	0	0	0	0	0	0	0	0	0
RPACG00000001581.1	10.7682	1.93491	64.1648	16.0768	0.289181	0.63053	7.50935	7.03761	7.75859	0.430729	0.595486	0.343222	3.42697	3.42008	11.1286	3.74923	14.1961	10.5147	3.33906	0.926388	0.91197	7.39507	32.2425	18.0315
RPACG00000001582.1	1.60007	0	7.62499	2.03233	0.0085215	0	0.015888	0.0278306	13.1944	0.00410094	0.00650408	0.114145	0.238737	0.350664	0.0950562	0.233315	0.0258041	0.0910496	0	0	0	0.0310287	5.33442	11.9175
RPACG00000001583.1	1.26674	0.162887	3.62856	1.37128	0.0210791	0	1.11481	0.456067	1.30155	0.0355138	0.054306	0.0444669	0.0929296	0.108433	0.895419	0.0721422	1.08445	0.827829	0.23263	0.184249	0.207379	0.274882	2.47905	1.32352
RPACG00000001584.1	12.8142	1.44166	74.1574	28.9811	0.923985	0.347289	14.6766	7.59806	26.6993	1.05606	0.8747	0.614224	2.02091	2.43009	9.81043	1.51379	10.3685	9.7346	4.62758	5.19589	4.01772	9.04445	49.8395	32.2919
RPACG00000001585.1	120.226	0.554431	92.2311	42.4559	0	4.10412	1.25571	0.620326	189.707	0.0909565	0.145185	0.833916	301.159	124.209	0.828664	258.478	0.878305	7.14845	1.33528	1.39242	1.57757	2.3467	81.5433	97.0151
RPACG00000001586.1	4.24867	0.453387	11.0744	7.55979	0.122293	1.03799	3.11769	0.931985	3.65568	0.0522931	0.129616	0.0538868	0.634761	0.873613	3.28368	0.645595	4.36565	2.55434	1.04122	0.296881	0.314845	1.43602	9.89874	5.73247
RPACG00000001587.1	9.21982	1.11702	14.0535	7.1992	0.119602	0.652328	4.65087	5.339	6.91913	0.182104	0.372596	0.148075	3.47842	2.71667	7.64664	3.75622	8.49888	10.4355	2.03794	0.522561	0.629335	3.3692	15.5059	11.8106
RPACG00000001588.1	43.8469	5.39067	19.3713	19.385	0	1.61194	16.4101	9.30159	6.53368	0	0.572156	0.146163	6.64752	6.74573	35.2286	8.09367	37.3243	41.6643	6.34063	1.31135	0	2.22194	42.0017	9.33494
RPACG00000001589.1	2.67082	0.481486	9.35255	2.67384	0.0194825	0.318791	1.74544	1.81362	1.52715	0.13115	0.208097	0.173681	0.768948	0.81827	2.72715	0.596179	2.15774	2.9223	0.497931	0.567488	0.656134	1.53976	6.71411	5.77181
RPACG00000001590.1	0	0	1.54039	0	0	0	0	0	0	0	0.172499	0	0	0	0.659853	0	0	0	0	0	0	0	0.896783	0
RPACG00000001591.1	14.2057	2.29353	27.0303	11.0493	0.724605	0.988013	2.273	32.9379	11.4936	0.222586	1.1517	1.45526	9.53358	6.50414	92.801	7.76392	116.544	31.4591	1.82146	1.40707	8.43031	3.72032	23.5846	19.9227
RPACG00000001592.1	5.15175	0.424406	2.0037	2.98273	0.114722	0.625592	0.921046	2.81049	3.08125	0.0992652	0.157527	0.238504	1.26345	0.609635	1.02902	1.07165	1.14949	3.30396	0.491489	0.434383	0.820669	1.39567	4.06702	4.31749
RPACG00000001593.1	3.39751	0.553157	6.27191	2.15149	0.149054	0.40603	2.61269	2.61734	2.49567	0.0536778	0.28411	0.0736163	1.55062	0.415102	2.8871	0.930232	3.34666	3.78107	0.670446	0.542517	0.704366	1.86297	5.43352	3.89227
RPACG00000001594.1	0	0	0	0	0	0	0	0	0	0	0	0	0	0	0	0	0	0	0	0	0	0	0	0.247114
RPACG00000001595.1	0	0	0	0	0	0	0.037207	0.0651098	0	0.0191689	0.022812	0.0394866	0.434803	4.61321	16.1584	0.57788	21.0506	11.6866	0	0.0580624	0	0.0484777	0	0
RPACG00000001596.1	0	1.73008	0	0	0.200328	0.0993402	10.1961	6.03763	0.203979	2.86375	2.9944	2.02077	0.0378266	0.0468312	0	0.117324	0	0	3.11937	4.08472	3.64224	5.46828	0.0358621	0
RPACG00000001597.1	0.366148	0.0593333	1.1616	0	0	0	0	0	0	0	0	0	0	0	0	0.137417	0.262256	0	0	0	0	0	0.672943	0
RPACG00000001598.1	13.1456	2.29411	38.5011	33.0915	1.60659	3.44615	9.5676	8.60325	42.1224	1.29103	1.51671	3.02295	2.84671	2.82157	4.06527	1.46343	6.64156	8.56067	3.25875	4.64069	9.52712	10.9962	20.2841	30.5557
RPACG00000001599.1	1.67003	0.841858	2.03222	0.613105	0.0363637	0.132289	1.48079	2.85038	0.135912	0.0466532	0.111004	0.0240403	2.84339	1.68333	9.18915	4.64625	9.76996	5.31475	0.384859	0.141247	0.408592	0.471059	2.19549	1.47927
RPACG00000001600.1	497.721	184.192	848.958	608.246	136.82	641.736	803.513	841.26	387.794	113.845	172.478	99.5771	197.103	334.12	612.812	132.671	502.013	726.612	332.052	405.318	334.786	1365.01	836.687	729.499
RPACG00000001601.1	2.49298	0.63828	2.05205	2.12864	0.196426	0.887261	3.1382	3.92709	1.51035	0.166524	0.248168	0.097605	0.694089	0.546329	2.46641	1.13006	2.67533	3.03535	1.39547	0.60496	1.25951	1.51773	5.3455	3.32904
RPACG00000001601.2	1.36095	0.407215	3.87415	1.04936	0.0521594	0	2.1735	0.725768	0.420204	0.0818914	0.120299	0.191566	1.35882	0.535322	1.98694	1.42528	1.84118	1.1247	0.623204	0.174958	0.392697	1.10482	1.73125	0.938769
RPACG00000001602.1	0.322386	0.0318385	0.798087	0.894356	0.0458247	0.0750545	0.0298919	0.00748269	1.80081	0.156624	0.183651	0.045496	9.37808	7.88514	0.0319036	13.7238	0.0762634	0.0349388	0.0568901	0.487338	1.42052	0.122285	3.99567	0.97511
RPACG00000001603.1	0.0189499	0	0	0	0	0	0.0224178	0	0	0	0	0	0.0249492	0	0	0	0	0	0	0	0	0	0.0472916	0
RPACG00000001604.1	0.00705946	0.00237369	0	0	0	0	0	0	0	0	0	0	0	0.0157126	0	0	0	0	0	0	0.019314	0	0.0180402	0
RPACG00000001605.1	0.0215874	0.00594568	0.0431016	0.0744491	0.0025746	0.0984057	0	0	0.0578361	0	0	0	7.60697	10.6442	0	19.6548	0	0.00784804	0.00532608	0.0112527	0.0054306	0.0156096	0.0152016	0.0179645
RPACG00000001606.1	0	0	0	0	0	0	0	0	0	0	0	0	0	0	0	0	0	0	0	0	0	0.0166376	0	0
RPACG00000001607.1	8.12822	1.14711	18.8843	10.8827	0.080355	0.766962	4.38715	6.66006	2.24928	0.0579532	0.214567	0.10943	1.4815	1.11922	8.29719	1.94125	10.577	11.3474	1.91505	0.585139	1.39528	3.02907	17.8024	10.7822
RPACG00000001608.1	3.35557	0.770919	10.4624	5.85324	0.191098	0	4.23496	2.72236	4.08032	0.149338	0.401603	0.340882	1.73455	1.69862	5.12957	1.55182	6.1551	3.18224	1.78938	1.15335	2.30104	2.30179	13.1635	8.40094
RPACG00000001608.2	0.938847	0.382	2.93837	1.88799	0.165058	1.19046	2.4223	0.451615	0	0.0383976	0	0	0.53339	0.48867	1.77531	0.559337	1.2142	0.846723	0.574043	0.187094	0	2.48282	0.939326	2.27783
RPACG00000001609.1	18.2249	4.21206	19.0195	6.45051	0.217833	3.44506	13.542	20.7409	9.75305	0.1885	0.290814	0.366673	1.94616	5.65723	2.65497	2.87683	4.72799	13.344	4.21409	2.72824	3.11699	6.01454	24.3674	9.03356
RPACG00000001610.1	21.5418	0.552669	77.0375	52.0292	0.108597	0.059265	4.35419	2.83742	12.1795	0.198559	0.422688	0.236967	0.0338119	0.00930968	0.0757742	0	0	0.398058	3.80735	1.0124	1.92215	3.67885	93.3211	58.3181
RPACG00000001611.1	0.746338	0.428482	6.59386	1.22008	0.0844614	0.115158	2.20736	0.931099	0	0.0710615	0.314122	0.156824	0.28515	0.307674	1.98147	0.357079	2.05089	2.87752	0.510575	0.461271	1.37752	1.74628	2.99405	1.1774
RPACG00000001612.1	53.6587	0.776163	32.0993	7.56737	0.0846225	0.0904072	8.29493	7.61768	3.26513	0.170069	0.267548	0.119682	0.3224	0.184542	0.0153542	0.466646	0.00278183	0.0252297	2.7538	0.52531	0.558814	1.29142	19.3772	13.5234
RPACG00000001613.1	8.04861	0	0	0	0	0	0	0	0	0	0	0	0	0	0	0	0	0	0	0	0	0	0	0
RPACG00000001614.1	5.7612	1.42086	32.932	24.4386	0.607012	1.37676	6.34432	9.66875	25.3454	0.582322	0.77087	1.57068	6.79578	6.67371	6.87259	5.98659	5.32631	11.6264	2.38328	4.04943	7.95489	10.8793	23.8328	24.638
RPACG00000001615.1	0	0.223762	1.36772	1.44143	0	0	0.188729	0	4.38118	0	0.0763951	0	12.8764	12.7484	0.872893	4.2163	1.53913	10.9626	0	0	0	0.247145	0.791509	0.693799
RPACG00000001616.1	0.405537	0.167268	0.1997	0.344289	0.0238232	0.390007	0.38878	0.272326	0.133567	0	0.00909043	0	0.234907	0.633098	0.681788	0.345319	0.848173	0.618699	0.123324	0.156156	0.025096	0.231448	0.445571	0.290741
RPACG00000001617.1	0	0.0301722	0	0	0	0.40603	0.139344	0.182605	0	0	0	0.0184041	0	0	0	0	0.113446	0	0.0773592	0	0	0	0	0
RPACG00000001618.1	0	0.126513	0	0	0	0	0	0.290653	0	0	0	0	0	0	0	0	0	0	0	0	0	0	0	0.619307
RPACG00000001619.1	0	0.0103245	0	0	0	0.107071	0	0.0320598	0	0	0	0	0	0	0	0	0.0297836	0	0	0	0.0413193	0.0477384	0	0.0684192
RPACG00000001620.1	0.46165	0.192688	1.58144	0.338318	0	0	0.790098	0.613053	0	0	0.0714965	0.0231331	0.244185	0.361706	0.66301	0.491015	1.00149	1.0121	0.162465	0.136563	0	0.171867	0.832157	0.326467
RPACG00000001621.1	0.0638024	0	0.397974	0.284291	0	0	0.221018	0.128704	0	0	0	0.0194504	0.040991	0.101269	0	0.0317241	0.179976	0.121197	0	0.0573528	0	0	0.232896	0.274295
RPACG00000001622.1	0	0.077924	0	0	0.373176	0	0.234034	0.810196	0	0	0	0	0	0	0	0	0	0	0	1.26619	0	0	0	0
RPACG00000001623.1	3.89764	0.81219	13.6646	5.36322	0	0.482112	4.51323	6.79587	8.764	0.23589	0.3024	0.36472	0.428925	0.73901	1.19546	0.427025	0.799544	2.73277	1.61582	1.26744	1.30678	5.27927	10.3314	8.07407
RPACG00000001623.2	0	0.0466827	0	0	0.454058	0	0	0	0	0	0.210944	0.12933	0.847452	1.16687	3.67188	0.252037	3.92392	0.60022	0	1.23696	2.53517	1.83839	0	0.555574
RPACG00000001623.3	5.75286	1.31818	15.0072	8.18818	0.474934	0.881369	7.15048	6.6557	10.5219	0.208678	0.37908	0.465431	0.966732	1.44044	5.00675	0.82708	5.62466	3.95075	2.56041	2.12314	1.59294	3.58207	14.973	13.4794
RPACG00000001624.1	4.38189	1.27688	13.3531	10.6767	0.460493	2.90736	4.68414	5.22507	15.7277	0.256286	0.277316	0.407812	3.39982	3.2613	4.41784	3.66923	3.79074	5.90522	1.95969	1.80003	1.93742	5.10201	13.1273	9.71168
RPACG00000001625.1	0	1.95909	0	0	0	0	2.6079	0.819736	0	0	0	0	0	0	0.365612	0	0	0	0	0	0	1.24139	0	0
RPACG00000001626.1	0.366148	0.534	0	0	0	0	0.802875	0.277538	0	0	0.129782	0	0	0.146369	0	0	0	0	0.119469	0.249107	0	1.46992	0	0
RPACG00000001627.1	0	0.740859	0.15077	0	0	0	1.11052	0.0366587	0.502428	0.0107902	0.0260494	0.0228313	0.0233196	0.0192385	0.094358	0.0181132	0.0340729	0	0.232638	0.817209	0.566743	1.80211	0	0
RPACG00000001628.1	0.852338	1.90811	2.82157	2.23558	1.19392	1.44687	7.24415	3.35817	2.47465	1.12666	2.05774	1.86074	0.045939	0.0189504	0	0.0178044	0	0.067725	4.07878	1.86753	4.4662	5.24436	4.48499	3.08193
RPACG00000001629.1	0	0.385974	0.103321	0	0.307244	0.502377	3.10007	1.10404	0	0.457568	0.585276	0.394105	5.65408	1.34285	0	8.61005	0	0	1.18984	0.581582	0.516649	0.898201	0.302637	0
RPACG00000001630.1	0	0.765769	0	0	0.197608	0	2.41344	0.644901	0	0.14169	0.338219	0.096705	1.54758	0.592177	0	4.84654	0	0	0.75603	0	0.411798	0.364381	0.194865	0
RPACG00000001631.1	0	0.0255916	0.107164	0	0	0	0	0	0	0	0.0121486	0.0314986	7.61983	11.2221	0	8.03077	0	0.146753	0.0220361	0.0463919	0	0.0388174	0	0
RPACG00000001632.1	0	0	0	0	0	0	0	0	0	0	0	0	7.7957	10.1572	0	9.38502	0	0	0	0	0	0	0	0
RPACG00000001633.1	1.08731	0.307263	1.5361	0.970679	0.0537718	0.586297	0.903918	0.658683	2.10466	0.116281	0.0512667	0.0798009	3.24145	3.22593	0.867879	3.59401	1.2254	1.27804	0.427465	0.234906	0.226159	0.949147	2.11835	1.03033
RPACG00000001634.1	0.762492	0.220055	1.77126	2.25045	0.313204	2.26428	0.883	1.53112	5.75487	0	0.238178	0.612643	2.18009	1.25136	0.749454	2.09887	0.641839	1.30046	0.363159	1.06297	1.73858	2.69404	1.44033	1.81098
RPACG00000001635.1	1.85564	0.461475	4.56346	2.14951	0.165431	3.06518	1.26764	1.67532	10.7182	0.270163	0.163995	0.376085	1.34187	1.47437	1.39616	0.506228	1.2078	2.23579	0.572148	1.34887	1.59908	1.65301	2.41186	5.87651
RPACG00000001636.1	1.74141	0.306556	3.8282	2.21662	0.0438439	1.1955	1.12547	1.50372	0.245373	0.0843101	0.150513	0.0325588	1.11593	0.82674	1.22851	0.953279	1.43079	2.48444	0.439244	0.255405	0.276774	1.49324	3.62659	2.59743
RPACG00000001637.1	9.85983	0	19.9877	13.3233	0	0	0.102553	0	9.61427	0	0	0	0.455527	0	17.8584	0.263087	40.2474	0.679732	0	0	0	0.134056	11.18	23.464
RPACG00000001638.1	0.749691	0	8.46396	4.51856	0	0	0	0	0	0	0	0	0	0	0	0	0.971356	0	0	0	0	0	0	2.17159
RPACG00000001639.1	3.15746	1.04247	4.39811	8.60384	0.498691	0	6.65273	2.60345	5.50464	0.0476778	0.0758602	0.146423	0.624864	0.0854039	0.28636	0.0802177	0.459848	0.155431	2.70659	1.59605	1.24705	2.32941	4.32766	4.1533
RPACG00000001640.1	1.10653	0.256006	5.8803	1.71112	0.0157898	0.0861429	1.44356	0.670439	0.17693	0.0759445	0.0481935	0.0547719	2.01653	1.82722	1.65551	3.52212	1.6518	0.555336	0.654163	0.252977	0.166254	1.15123	3.88631	3.1926
RPACG00000001641.1	6.02335	0.180748	20.8391	7.2379	0	0	0	0	14.4491	0	0.0382985	0	37.1163	22.8524	0.722965	53.9343	0.154755	0.313773	0.0700617	0	0	0.371365	6.55359	5.24037
RPACG00000001642.1	0	0	0	0	0	0	0.0786008	0	0	0	0	0	0.524251	0.0717012	0	0.740678	0	0	0	0	0	0	0	0
RPACG00000001643.1	0.853378	0.0189174	21.9667	1.92979	0	0	0	0	3.71822	0	0	0	0	0.22941	0	0.0538824	0	0.311171	0	0	0	0.0820211	4.49166	11.1732
RPACG00000001644.1	0.0665413	0	1.82262	0	0.0769186	0	0	0	0	0	0	0	0	0	0	0	0	0	0	0	0	0	0.151733	0.267188
RPACG00000001645.1	3.65315	0	12.3314	1.62507	0	0	0.060098	0	12.5754	0	0.0122619	0.0635827	0.1672	0	0	0.103588	0	0	0.0222426	0	0	0	5.38534	10.5283
RPACG00000001646.1	0	0.00531817	0.135682	0	0.0202066	0	0.0377175	0.0330007	0	0	0	0.050032	0	0	0	0.016272	0	0	0.0418763	0.0588571	0.0425287	0	0	0.0704244
RPACG00000001647.1	0	0	0	0	0.0748159	0	0	0	0	0	0	0.0246812	0	0	0	0.0401652	0	0	0	0.0363168	0	0	0.0491199	0
RPACG00000001648.1	0.159657	0	0.192812	0	0	0	0	0.0468388	0	0	0	0	0.0596202	0	0	0.0461864	0	0	0	0	0	0	0.112981	0
RPACG00000001649.1	4.29153	0.656643	22.7704	6.6416	0.199178	0.75231	2.55836	2.10177	12.3621	0.243191	0.327353	0.440394	1.0499	1.33963	2.6983	0.653916	2.55496	2.81113	1.1002	0.870321	1.74238	3.96533	10.4682	12.2317
RPACG00000001650.1	3.94482	0.824709	8.2491	2.9022	0.165363	1.50334	3.04638	2.85062	1.84029	0.238556	0.230044	0	4.78664	4.8035	3.42478	6.33806	3.6086	3.68813	1.52282	0.628871	0.982144	3.09571	9.99489	5.25151
RPACG00000001650.2	0.275064	0	0.31839	1.58788	0	0	0.258904	0	3.46109	0	0.0219786	0.152557	0.134549	0	0.172031	0.0822106	0.453935	0.161228	0	0.171488	0.366438	0.427319	0.455003	0
RPACG00000001651.1	4189.62	248.246	2166.45	3321.42	135.126	279.074	472.562	914.677	2920.33	40.3794	57.9789	66.5981	479.328	382.128	419.046	398.402	621.319	631.301	380.62	377.82	577.348	582.07	2582.79	3269.82
RPACG00000001652.1	11.7698	1.71874	31.9765	20.8639	0.23256	0	8.85772	4.54107	6.39962	0.277694	0.486317	0.340743	4.73362	2.78675	8.17861	3.55302	5.35949	9.42537	3.56054	0.676186	0.483281	6.5755	22.0043	14.5087
RPACG00000001653.1	12.721	0.812116	54.6226	7.04745	0.108615	2.65993	5.64419	2.39557	2.41712	0.104167	0.14481	0.187257	0.79207	1.90742	5.15638	0.524553	6.96633	5.36647	0.790481	0.711282	1.36584	12.881	23.9841	18.512
RPACG00000001654.1	1.35934	0.417952	5.4932	4.05001	0.193701	0.755255	1.78611	2.07855	7.76411	0.129855	0.171614	0.181942	0.968913	0.943009	1.87026	0.707498	1.81147	1.73104	0.825632	0.806215	1.1813	2.44276	4.34394	4.27082
RPACG00000001655.1	12.581	0.145801	29.1763	6.11475	0.038514	0.839241	0.46812	0.566205	28.3672	0.0369824	0.0146815	0.114108	0.120212	0.39602	1.73691	0.186086	0.762323	2.48766	0.0799652	0.224283	0.323506	1.92587	15.3304	20.3811
RPACG00000001656.1	8.09089	0.0524787	35.4907	25.1121	0	0.485951	0.0840454	0.43812	53.467	0.0428162	0.0681126	0.52634	0.467137	0.536332	0.128219	2.01465	0	0.417932	0	0.130225	0.373464	1.42903	13.4139	31.0759
RPACG00000001657.1	0.0584023	0.0195825	0	0	0	0.134356	0	0	0	0	0	0	6.50375	3.42133	0	7.73879	0	0	0	0	0	0	0	0
RPACG00000001658.1	0	0	0	0	0	0	0.0364181	0	0	0	0	0.0384635	18.3581	12.2819	0	19.2583	0	0	0	0	0	0	0.0767526	0.135599
RPACG00000001659.1	0	0	0	0	0	0	0	0	0	0	0	0	0	0	0	0	0	0	0	0	0	0	0	0
RPACG00000001660.1	0	0	0	0	0	0	0	0	0	0	0	0	0.00653012	0.00539837	0	0	0	0	0	0	0	0	0	0
RPACG00000001661.1	0	0	0	0	0	0	0	0	0	0	0	0	0	0	0	0	0	0	0	0	0	0	0	0
RPACG00000001662.1	0	0	0	0	0	0	0	0	0	0	0	0	0.0919964	0.075411	0	0	0	0	0	0	0	0	0	0
RPACG00000001663.1	0	0	0	0	0	0	0	0	0	0	0	0	0	0	0	0	0	0	0	0	0	0	0	0
RPACG00000001664.1	0	0	0	0	0	0	0	0	0	0	0	0	0.0919964	0.075411	0	0	0	0	0	0	0	0	0	0
RPACG00000001665.1	0	0.080638	0	0	0	0	0	0	0	0	0	0	0	0	0	0	0	0	0	0	0	0	0	0
RPACG00000001666.1	0	0	0	0	0	0	0	0	0	0	0	0	0.0919964	0.075411	0	0.640836	0	0	0	0	0	0	0	0
RPACG00000001667.1	0	0	0	0	0	0	0	0	0	0	0	0	0.392486	0.0403727	0	0.303541	0	0	0	0	0	0	0	0
RPACG00000001668.1	0	0.271315	0	0	0	0	0	0	0	0	0	0	18.1517	13.2841	0	26.8856	0	0	0	0	0	0	0	0
RPACG00000001669.1	0	0	0	0	0	0	0	0	0	0	0	0	1.24401	0.512201	0	2.02175	0	0	0	0	0	0	0	0
RPACG00000001670.1	0	0	0	0	0	0	0	0	0	0	0	0	4.94748	3.17907	0	4.48056	0	0	0	0	0	0	0	0
RPACG00000001671.1	0	0	0	0	0	0	0	0	0	0	0	0	0	0	0	0	0	0	0	0	0	0.285891	0	0
RPACG00000001672.1	1.65855	1.19707	17.117	19.8377	1.96447	3.5009	6.30319	4.14009	13.0647	0.513006	0.843686	1.73043	6.59616	3.1101	7.65024	2.93012	9.0581	3.67885	1.52869	6.86788	7.36211	10.46	10.9136	10.1749
RPACG00000001673.1	0	0	0	0	0	0	0	0	0	0	0	0	0	0	0	0	0	0	0	0	0	0	0	0
RPACG00000001674.1	0.0249886	0	0.315622	0.225836	0.0938479	0	0	0	0.349559	0	0	0.108252	9.07476	4.58426	0.439734	11.588	0.570786	0.480218	0.0216344	0	0.06575	0.0381085	0.184885	0
RPACG00000001675.1	0	0	0	0	0	0	0	0	0	0	0	0	0	0	0	0	0	0	0	0	0	0	0	0
RPACG00000001676.1	0	0.013434	0	0	0	0	0.0457691	0	0	0	0.0186343	0	0	0	0	0	0	0	0	0	0	0	0	0
RPACG00000001677.1	0	0	0	0	0.167492	0	0.0786008	0.136631	0	0	0	0.0821645	6.72789	3.87187	0	8.68613	0	0	0	0	0	0	0	0
RPACG00000001678.1	0	0	0	0	0	0	0	0	0	0	0	0	0	0	0	0	0	0	0	0	0	0	0	0
RPACG00000001679.1	0	0	0	0	0	0	0	0	0	0	0	0	0	0	0	0	0	0	0	0	0	0	0	0
RPACG00000001680.1	0	0	0	0	0	0	0	0	0	0	0	0	0	0	0	0	0	0	0	0	0	0	0	0
RPACG00000001681.1	0	0	0	0	0	0	0	0	0	0	0	0	0.310176	0	0	0.119147	0	0	0	0	0	0	0	0
RPACG00000001682.1	0.123583	0.0206657	0	0	0	0.208261	0	0.0624459	0	0.0550642	0	0	1.27274	1.47409	0.0538712	1.69317	0.116406	0	0.026457	0	0	0	0.0753305	0
RPACG00000001683.1	0	0.0511348	0.157424	0	0.0466969	0	0	0	0	0.0224056	0	0	0.291692	0.160032	0.0659963	0.563995	0	0.0719623	0.0323453	0	0	0	0.184086	0
RPACG00000001684.1	0	0	0	0	0	0	0	0	0	0	0	0	0	1.07798	0.180849	0.202333	0	0	0	0	0	0	0	0
RPACG00000001685.1	0	0.271315	0	0	0	0	0	0	0	0.145857	0	0	0	0	0	0	0	0	0	0	0	0	0	0
RPACG00000001686.1	0	0	0	0	0	0	0	0	0	0	0	0	0	0	0	0	0	0	0	0	0	0	0	0
RPACG00000001687.1	0.0560498	0.00937877	0	0	0.0697467	0	0.0977813	0	0.389432	0	0.0132955	0.20676	0.0362712	0.14942	0	0.0280827	0	0.107164	0	0	0.366322	0	0.0687106	0
RPACG00000001688.1	0	0	0	0	0	0	0	0	0	0	0	0	0	0	0	0	0	0	0	0	0	0	0	0
RPACG00000001689.1	0	0	0	0	0	0	0	0	0	0	0	0	0	0	0	0	0	0	0	0	0	0	0	0
RPACG00000001690.1	0	0	0	0	0	0	0	0	0	0	0	0	0	0	0	0	0	0	0	0	0	0	0	0
RPACG00000001691.1	0	0	0	0	0	0	0	0	0	0	0	0	0	0	0	0	0	0	0	0	0	0	0	0
RPACG00000001692.1	0.362596	0.125058	0.289272	0.178097	0	0	0.724045	0.583623	0	0.0296448	0.0658335	0.0427718	0.447711	0.30637	0	0.555747	0.018672	0.470714	0.195648	0.125655	0.571184	0.404108	0.291153	0.128911
RPACG00000001693.1	0.111581	2.89453	0.153237	0.32792	0.409174	4.70364	7.9117	10.3977	0	0.414505	0.658329	0.201829	0	0.194762	0	0.146427	0.138624	0.14008	4.40821	3.04427	3.62477	6.60581	0.448044	0
RPACG00000001694.1	0.470882	0.304451	0	0	0	0	0	0	3.69326	0	0	0	71.6705	70.6649	0	76.2275	0	0.529988	0	0	0.700384	0	0	0
RPACG00000001695.1	0.146352	0.0884263	2.00926	0.270253	0.0374127	0.306106	0.157104	0.0305501	1.67601	0	0	0.0185313	71.0866	84.132	0.759155	110.945	0.908045	0.715645	0.0516817	0.217955	0.118135	0.204678	0.221021	0.130403
RPACG00000001696.1	0.0240682	0	0	0	0	0	0	0	0	0	0	0	1.77634	0.466712	0	2.46392	0	0.0463251	0	0	0	0	0	0
RPACG00000001697.1	0	0.00336727	0	0	0	0	0	0	0	0	0	0	0.292108	0.253273	0	1.17834	0	0	0	0.00950488	0	0	0	0
RPACG00000001698.1	0	0	0	0	0	0	0	0	0	0	0	0	0.00767703	0.0136898	0	0.251198	0	0	0	0	0	0	0	0
RPACG00000001699.1	0	0.0037967	0.0487892	0	0	0	0.0271341	0	0.326031	0	0	0	8.3051	5.60748	0.0406479	10.1039	0.0220464	0.266812	0.0100418	0	0	0	0.0572755	0
RPACG00000001700.1	0	0.0164438	0	0	0	0	0	0	0	0	0	0	3.50201	1.88105	0	20.9412	0	0.273381	0	0	0	0	0	0
RPACG00000001701.1	0	0	0	0	0	0	0.0644715	0	0	0	0	0	1.64916	1.05969	0	7.08039	0.105244	0.426132	0	0	0	0	0	0
RPACG00000001702.1	0	0	0	0	0	0	0	0	0	0	0	0	0	0	0	0.270738	0.50885	0	0	0	0	0	0	0
RPACG00000001703.1	0.989297	0.332526	3.74723	1.92585	0.0970577	0.31573	1.47755	1.05879	2.36609	0.0507095	0.0993226	0.0953739	1.5012	1.62538	3.38998	2.56761	2.30467	1.85044	0.563873	0.352004	0.509662	1.57993	3.1498	2.22627
RPACG00000001704.1	3.56622	0.5892	2.57749	1.85582	0	0	0.771015	0.826337	0.375572	0.0361212	0.0179532	0.0332325	1.07721	0.217016	1.43513	0.67005	1.47162	1.38552	0.267239	0.112688	0	0.0481351	4.95094	1.91279
RPACG00000001705.1	10.4441	1.47428	16.4928	12.8726	0.505517	0	4.03713	2.4054	1.87927	0.116535	0.475262	0.249481	4.30521	0.774905	3.72466	1.29758	7.58839	4.35583	1.70652	2.12789	1.41477	4.36074	18.2038	12.4146
RPACG00000001706.1	0.732352	0	1.09889	0	0	0.178028	0	0	3.2845	0	0	0.0161457	15.4565	15.3971	0	13.3637	0	0	0	0	0	0	0.579239	0.568855
RPACG00000001707.1	1.28942	0	3.05368	0.596359	0	0	0	0.0449658	8.61959	0	0	0.0544712	0.0858463	0	0	0	0	0.0422227	0	0	0	0	1.68114	2.9732
RPACG00000001708.1	0.0345813	0.0232561	0.541791	0	0	0	0	0	0.403027	0	0	0	2.85165	2.90261	0	3.23275	0	0	0	0	0	0	0.353588	0.0939617
RPACG00000001709.1	0	0.0205334	0	0	0	0	0	0	0	0	0	0	23.9953	17.7824	0	16.5909	0	0	0	0	0	0	0	0.250549
RPACG00000001710.1	0	0	0.15392	0	0	0	0	0	0	0	0	0	0.0950825	0.469492	0	0.110306	0	0	0	0	0	0	0	0
RPACG00000001711.1	0	0	0	0	0	0	0	0	0	0	0	0	0.28272	2.31863	0	0.725795	0	0	0	0	0	0	0	0
RPACG00000001712.1	0.0352973	0	0.122858	0	0	0	0	0	0.102809	0	0	0	0.142641	0.840625	0	0.103316	0	0	0	0	0	0	0.0541207	0
RPACG00000001713.1	0	0	0	0	0	0.759669	0	0	0	0	0	0	21.7649	12.3984	0	35.2631	0	0	0	0	0	0	0	0
RPACG00000001714.1	0	0.300507	0	0	0	0	0	0	0	0	0	0	86.6628	42.4549	0	148.178	0	0	0	0	0	0	0	0
RPACG00000001715.1	0.230825	0	0.316288	0.338318	0	0	0.0438944	0.0766316	0.522707	0	0	0	0	0.160758	0	0.0755407	0.214605	0.0804382	0	0	0	0.057289	0.554771	0.326467
RPACG00000001716.1	401.189	27.9534	106.584	125.984	6.75308	32.4636	29.2055	38.8402	179.286	3.15153	4.67916	4.61181	25.3075	10.0359	56.2105	12.3144	43.8254	72.9913	16.7741	21.8552	23.9457	34.2033	158.124	144.768
RPACG00000001717.1	577.89	109.885	1219.52	678.007	17.023	67.1338	193.661	510.343	278.416	11.9181	25.9347	16.8724	161.431	113.272	182.73	160.995	209.537	502.507	97.1705	75.8513	107.635	239.746	1126.81	989.757
RPACG00000001718.1	7.34179	0.379713	20.5915	9.94394	0.501331	0.834052	0.842871	0.783929	7.1964	0.193219	0.192641	0.273328	2.01793	1.02607	1.5868	1.30864	1.33141	2.37148	0.592222	0.662939	1.47838	1.07036	8.02381	9.44094
RPACG00000001718.2	1.18263	0	2.71932	0.661812	0	0	0	0	0.447491	0	0	0	0	0	0	0	0	0	0	0	0	0	0.217809	1.07366
RPACG00000001719.1	0.991392	0	8.11029	2.88981	0.100187	0	0.375074	0.491022	2.78909	0.024029	0.0572556	0.0493829	2.66053	1.28747	0.992358	2.70212	1.37587	1.468	0.242947	0.0729127	0.315129	0.36726	2.765	4.18281
RPACG00000001720.1	3.75735	0	14.402	8.66043	0	0	0	0	10.8776	0	0	0.138691	3.55093	1.6724	0	2.66273	0	0	0	0	0.589072	0	9.12635	14.4302
RPACG00000001720.2	6.81378	0.342114	22.2691	12.2058	0.195758	1.23949	3.70798	1.7134	5.77614	0.218574	0.385497	0.195429	0	0.234195	2.67433	0	1.44619	2.05541	1.03726	1.59694	3.57036	3.24051	8.46696	4.66461
RPACG00000001721.1	0.287391	0	7.39027	1.52898	0	0	0	0	16.0831	0	0	0	0	0.280889	0	0	0	0	0	0	1.28115	0	0.95248	3.30788
RPACG00000001722.1	9.02993	0.0126166	68.3861	27.5494	0	0.434049	0	1.36467	23.2106	0	0.0151787	0	0.805933	0.990497	20.1929	1.736	19.8916	7.82674	0.206149	0.260778	0.209375	0.12096	53.1897	10.425
RPACG00000001723.1	0	0	0.753326	0	0	0	0	0	0.386883	0	0.0131755	0.00855506	0.0717267	0.0148017	0.0972852	0	0.235686	0.0792453	0	0.0754503	0.363568	0.272848	0.102008	0
RPACG00000001724.1	0	0.101316	5.16756	0	0	0	0	0	0	0	0.115683	0.0741719	0	0	0	0.122408	0	0	0	1.77346	3.15163	1.49891	2.70219	0
RPACG00000001725.1	0.769369	0.795279	55.613	0.392449	0.0175051	0.382176	0.652765	3.04433	9.67288	0.0126362	0.88181	0.112893	0.363282	0.643691	9.19051	0.394704	10.8007	2.33809	4.60191	2.63923	6.46915	6.80982	90.3223	11.3988
RPACG00000001726.1	2.56008	0.0079406	10.0032	17.8279	0.029751	0.162164	0.0277923	0	5.98564	0	0.0113448	0.0147109	0	0	0.0417976	0	0	0	0	0.259924	0.312713	0.434804	5.50914	12.5393
RPACG00000001727.1	3.46817	0.0657553	41.1426	5.65103	0.0460019	0.251037	1.15821	2.10341	9.28558	0.0663992	0.272082	0.239519	5.19232	17.7657	9.98479	4.67687	45.2103	31.7088	0.341314	0.117264	1.18732	4.30132	5.4113	11.5092
RPACG00000001728.1	2.53372	0.238707	3.01359	0.604309	0.0731716	0.285237	1.24755	0.768143	1.75864	0.0251487	0.0319112	0.0051843	1.60554	0.45702	0.291706	1.85189	0.474969	0.558709	0.31741	0.167492	0.0220271	0.456887	3.23085	1.8955
RPACG00000001729.1	2.46493	0.650979	2.87362	1.3088	0	0.0898472	1.36751	0.753097	0.92262	0.0158419	0.119384	0.0652842	0.837967	0.677639	2.11869	1.68435	2.79695	2.59444	0.511778	0.0959505	0.416151	0.480368	3.7294	2.52614
RPACG00000001730.1	1.75298	0.574363	5.86067	5.04284	0.234372	0.714134	2.60583	3.38207	6.73074	0.173162	0.347411	0.476139	3.76558	2.51406	2.45971	2.9276	2.82895	3.86564	0.966212	1.19899	2.45942	3.25322	6.14738	6.02696
RPACG00000001731.1	11.8813	3.44084	38.3349	14.5703	0.369358	2.98275	7.46387	11.7055	8.07412	0.263965	0.631411	0.358908	1.55236	6.97529	11.7508	1.04213	11.3412	8.65256	3.87684	1.07734	3.81859	11.1268	29.0822	14.0579
RPACG00000001732.1	0.621281	0.320406	3.86492	3.10292	0.144172	0	1.46512	0.23464	3.1643	0	0.109627	0	0	0	0.415248	0	2.32499	1.35045	0.228991	0.366391	0.516575	0.177499	7.87794	5.49896
RPACG00000001733.1	0.333927	0.081865	0.491233	1.98078	0	0	0.334336	0.224664	0	0.0329318	0	0	0	0	0.195817	0	0.790094	0	0.130017	0.125551	0.902125	0.0842197	2.21297	0.716841
RPACG00000001734.1	3.98007	1.00442	5.08259	1.33397	0.0561749	0.43803	2.07217	3.36784	0.990534	0.0463457	0.104129	0.0358341	0.599512	2.06397	5.28062	0.439442	4.06997	3.25789	0.974481	0.163663	0.236819	1.33431	4.89714	2.57495
RPACG00000001735.1	0.00926462	0.0106639	0.113478	0	0	0	0.0535686	0.0260844	0.115652	0.00495797	0.00262056	0.00340873	0.0125859	0.0117726	0.038223	0.016586	0.0155774	0.0261653	0	0.0150031	0.0651591	0.0593725	0.00675633	0
RPACG00000001736.1	0.00279979	0.00509062	0.0262778	0	0	0	0.00993931	0.00961275	0	0	0	0	0.00381157	0	0	0	0	0	0.00519022	0	0	0.00833058	0.0197518	0.00875322
RPACG00000001737.1	1.18869	0.292533	4.05491	2.27192	0.0120929	0	0.518753	0.750421	0.406785	0.0523621	0.0276861	0.0659562	0.728009	0.507965	1.24935	0.79853	1.68558	2.08765	0.225366	0.105688	0.254773	0.308407	3.4998	2.7408
RPACG00000001738.1	0.13828	0.06932	1.71708	0.306424	0.0424729	0	0.0397261	0	0.473651	0	0	0	0.265233	0.218349	0.419554	0.102597	0.517728	0.261533	0.0294068	0	0	0.0518341	1.25558	0.59134
RPACG00000001739.1	10.2398	0	3.96635	21.0685	0.804031	0	4.88175	0	0	0.466939	0	0	7.51202	0.584515	2.73401	3.15366	5.88365	7.47289	2.01698	1.80431	2.05599	0	25.0193	97.7599
RPACG00000001740.1	0	0.0943912	0	0	0	0	3.30576e-07	0.493386	0	0.177826	0.108021	0.0331187	0.736817	0	0.498782	0.786541	0.754525	0.147569	0.0314061	0	0.87127	0.144991	2.36814	0.222119
RPACG00000001741.1	0	0.0943912	0	0	0	0	3.30576e-07	0.493386	0	0.177826	0.108021	0.0331187	0.736817	0	0.498782	0.786541	0.754525	0.147569	0.0314061	0	0.87127	0.144991	2.36814	0.222119
RPACG00000001742.1	3.07838	0	2.42749	7.8238	0.255307	0	0.520354	0.865695	2.15032	0.140964	0	0.0971889	5.82489	0	0	1.45731	1.45781	0.651171	0.361519	0.592597	0.323534	0.178392	11.6378	11.7198
RPACG00000001743.1	0	0.0943912	0	0	0	0	3.30576e-07	0.493386	0	0.177826	0.108021	0.0331187	0.736817	0	0.498782	0.786541	0.754525	0.147569	0.0314061	0	0.87127	0.144991	2.36814	0.222119
RPACG00000001744.1	0	0.0943912	0	0	0	0	3.30576e-07	0.493386	0	0.177826	0.108021	0.0331187	0.736817	0	0.498782	0.786541	0.754525	0.147569	0.0314061	0	0.87127	0.144991	2.36814	0.222119
RPACG00000001745.1	0	0.0943912	0	0	0	0	3.30576e-07	0.493386	0	0.177826	0.108021	0.0331187	0.736817	0	0.498782	0.786541	0.754525	0.147569	0.0314061	0	0.87127	0.144991	2.36814	0.222119
RPACG00000001746.1	14.0608	0.207029	3.24038	32.1104	1.31788	1.20093	1.70433	2.04927	12.0833	1.68083	0.254532	0.437877	12.5261	0.362039	2.52155	8.30909	3.48861	4.88988	2.01243	6.14845	7.47091	0.583996	30.2676	90.3544
RPACG00000001747.1	0	0.0943912	0	0	0	0	3.30576e-07	0.493386	0	0.177826	0.108021	0.0331187	0.736817	0	0.498782	0.786541	0.754525	0.147569	0.0314061	0	0.87127	0.144991	2.36814	0.222119
RPACG00000001748.1	0	0.0943912	0	0	0	0	3.30576e-07	0.493386	0	0.177826	0.108021	0.0331187	0.736817	0	0.498782	0.786541	0.754525	0.147569	0.0314061	0	0.87127	0.144991	2.36814	0.222119
RPACG00000001749.1	0	0	0	0	0	0	0	0	0	0	0	0	0	0	1.89002e-06	0	0	0	0	0	0	0	0	0
RPACG00000001750.1	0	0	0	0	0	0	0	1.03143	0	0	0	0	0	0.601914	0	0	2.46225	1.73153	0.0653184	0.43709	0	0	0	3.60102
RPACG00000001751.1	0	0	0.786896	5.70285	0.426808	0	0	0	0	0	0.0853996	0	3.15977	0	0	0.858735	0.317754	0.866196	0	1.32715	1.14898	0.107115	0.981196	0
RPACG00000001752.1	1.71585	0.00417724	0	5.58964	0.0484382	0.0526447	0.0278593	0.130498	0.413794	0.114966	0.0219255	0	0.934671	0.0357317	0	0.722353	0.292551	0.0380394	0.07725	0	0.0721573	0	1.03371	4.40884
RPACG00000001753.1	2.50312	0.124025	0	0	0	0.0526447	0.0278593	0	0	0	0	0	0	0	0	0.695103	0	0	0.18025	0	0	0	0	0
RPACG00000001754.1	1.71585	0.00417724	0	5.58964	0.0484382	0.0526447	0.0278593	0.130498	0.413794	0.114966	0.0219255	0	0.934671	0.0357317	0	0.722353	0.292551	0.0380394	0.07725	0	0.0721573	0	1.03371	4.40884
RPACG00000001755.1	1.71585	0.00417724	0	5.58964	0.0484382	0.0526447	0.0278593	0.130498	0.413794	0.114966	0.0219255	0	0.934671	0.0357317	0	0.722353	0.292551	0.0380394	0.07725	0	0.0721573	0	1.03371	4.40884
RPACG00000001756.1	1.71585	0.00417724	0	5.58964	0.0484382	0.0526447	0.0278593	0.130498	0.413794	0.114966	0.0219255	0	0.934671	0.0357317	0	0.722353	0.292551	0.0380394	0.07725	0	0.0721573	0	1.03371	4.40884
RPACG00000001757.1	1.71585	0.00417724	0	5.58964	0.0484382	0.0526447	0.0278593	0.130498	0.413794	0.114966	0.0219255	0	0.934671	0.0357317	0	0.722353	0.292551	0.0380394	0.07725	0	0.0721573	0	1.03371	4.40884
RPACG00000001758.1	2.50312	0.124025	0	0	0	0.0526447	0.0278593	0	0	0	0	0	0	0	0	0.695103	0	0	0.18025	0	0	0	0	0
RPACG00000001759.1	1.71585	0.00417724	0	5.58964	0.0484382	0.0526447	0.0278593	0.130498	0.413794	0.114966	0.0219255	0	0.934671	0.0357317	0	0.722353	0.292551	0.0380394	0.07725	0	0.0721573	0	1.03371	4.40884
RPACG00000001760.1	1.71585	0.00417724	0	5.58964	0.0484382	0.0526447	0.0278593	0.130498	0.413794	0.114966	0.0219255	0	0.934671	0.0357317	0	0.722353	0.292551	0.0380394	0.07725	0	0.0721573	0	1.03371	4.40884
RPACG00000001761.1	0.0794864	0.0267214	0	0	0	0	0	0	0	0	0	0	0	0	0	0	9.68782e-09	0	0	0	0	0	0.169969	0.280905
RPACG00000001762.1	0.0794864	0.0267214	0	0	0	0	0	0	0	0	0	0	0	0	0	0	9.68782e-09	0	0	0	0	0	0.169969	0.280905
RPACG00000001763.1	0.866051	0	0	1.63499	0	0	0.353663	0	0	0	0	0	0.14236	0	0	0.83641	0.301257	0	0.137274	0	0	0	0	1.04034
RPACG00000001764.1	7.04184	1.34513	16.2113	5.75226	0.217867	0	2.72436	2.0165	7.25016	0.173849	0.359407	0.178374	1.51505	0.683958	3.62337	0.350505	4.89312	6.98258	0.857196	0.105629	0.91095	2.13579	10.0286	7.8214
RPACG00000001765.1	2.84429	0.0246366	9.40219	9.53788	0	0	0.0574087	2.50917	9.27059	0.0295205	0.0585775	4.45064	0.191664	0.342295	1.33858	0.371125	2.10203	2.49938	0.0212471	0.223685	0.387487	0.561376	24.2715	30.2853
RPACG00000001766.1	0.138638	0	0.813161	1.49517	0	0	0.0322659	0.281957	0.385551	0.0165806	0.0131624	0.0852908	1.61579	2.18925	0	0.583824	0	0	0	0	0	0.126236	0.74823	3.24599
RPACG00000001767.1	0	0.0478894	0	0	0	0	0.0410831	0	0	0	0	0.0650038	0	0	0.0620067	0	0.0669353	0	0	0	0	0	0	0
RPACG00000001768.1	0	0	0	0	0	0	0	0	0	0	0	0	0	0.46229	0.389114	0	0	0	0	0	0	0	0	0
RPACG00000001769.1	5.53762	0.438857	20.5853	10.4819	0.775185	2.11012	1.72301	2.84936	18.3486	0.348646	0.203058	0.453851	2.82505	1.45278	2.12398	1.56041	1.92152	3.73477	0.973384	1.76303	2.54037	5.20825	11.1738	11.6319
RPACG00000001770.1	6.14317	2.09353	33.0675	20.5359	2.0032	3.07868	3.50316	5.60978	34.3009	0.271962	0.546091	1.25496	0.90654	2.22809	5.39998	0	3.51925	4.46969	1.21086	5.4213	7.65989	17.3029	24.8286	26.7068
RPACG00000001771.1	2.64577	0.667796	6.30536	2.03928	0.0282182	0.308021	3.5779	4.0243	1.47727	0.113158	0.315876	0.111979	1.77646	2.10463	4.48689	2.77229	4.0737	7.89825	1.0385	0.438455	0.495584	2.45491	7.18451	3.44429
RPACG00000001772.1	1.48584	0.835494	2.71119	17.2415	1.06922	5.33623	4.47523	2.17195	4.09309	0.351281	0.373148	0.465431	4.02	5.08588	2.31274	1.61705	2.37106	2.2715	1.47616	3.34273	2.25238	10.4213	3.90218	3.31884
RPACG00000001773.1	0	0	0.288421	0	0	0	0.239719	0.138881	0	0	0	0.0417424	0.0888155	0.0728592	0.243541	0	0.261272	0.264722	0	0	0	0.104445	0	0
RPACG00000001774.1	2.25956	0.757784	10.0567	3.63502	0.167628	0.807484	3.11506	3.30878	1.10706	0.232585	0.36318	0.259413	1.0893	1.72459	4.75798	1.36179	5.26651	5.75931	0.703909	0.215473	0.592586	2.33242	6.40474	4.54031
RPACG00000001775.1	0.0989381	0.104387	1.76015	0.914452	0.0361683	0	0.590601	0.472539	0.607667	0.0086964	0.0206968	0	0.187807	0.403029	0.581932	0.145628	0.768022	0.774741	0.087429	0.131692	0.114214	0.395699	1.53126	1.57587
RPACG00000001776.1	1.03045	0.0114501	17.1457	32.496	0	0	0.493318	0.269983	6.55135	0.0106064	0.0126176	0	0.674911	0.302359	0.0153821	0.452663	0.083478	0.134673	1.19428	0.995409	0.278689	0.535326	23.3263	20.1011
RPACG00000001777.1	0.220062	0.141794	2.64249	1.39324	0	0	0.339215	0	6.35851	0.0925054	0	0	2.73702	2.61947	0.842751	1.97377	0	0.407051	0.407553	0.566699	1.03226	0.238721	1.74793	2.4184
RPACG00000001778.1	2.32894	0	6.86147	10.8484	0.168083	0	1.89838	0	1.84387	0.160401	0	0.163587	2.29313	1.29827	0.242258	2.03044	0.258322	0.789152	1.29472	0.245399	4.87452	1.24144	16.9151	6.9938
RPACG00000001779.1	0.863938	0.0361999	10.3246	6.17357	0	0	0.838011	0.133407	0.807975	0	0	0	1.55165	0.439428	0.0215113	0.611222	0	0.182528	1.41661	0.11488	0.10114	0.0658393	17.1587	11.226
RPACG00000001780.1	0.792449	0	9.42714	12.395	0	0	0.0725259	0.251278	6.76003	0	0	0.0375952	0.161641	0.0661485	0	0.0620416	0	0	0.431182	0.224835	0	0.189936	7.61077	9.09928
RPACG00000001781.1	4.05511	0.121141	117.885	256.288	0.0617775	0	3.11669	1.31205	62.469	0	0.258783	0.151977	6.1736	2.53966	0.175543	1.44164	0.0944426	0.85999	6.89791	7.0428	5.1737	3.40258	171.135	156.122
RPACG00000001782.1	0	0	0	0	0	0	0	0	0	0	0	0	0.48355	1.58029	0	1.12125	0	0	0	0	0	0	0	0
RPACG00000001783.1	4.14449	1.11894	11.4619	9.68627	0.550539	1.12497	5.69197	4.77729	14.6025	0.247882	0.511624	0.561054	13.4199	7.25355	22.5645	16.3758	17.0136	25.6909	1.8329	2.00393	3.47004	2.7679	10.3047	11.8624
RPACG00000001784.1	1.08731	0	2.95393	12.3211	0	0	0.55523	0.446981	0	0	0	0.133277	0.903033	0	0	0.223453	0.420539	0	0.198195	2.65076	0.56373	0	1.15577	0.99953
RPACG00000001785.1	0	0	0	3.09876	0	0	0.0725259	0.251278	0	0	0	0.0375952	0.161641	0.0661485	0	0.0620416	0	0	0	0.224835	0	0	1.52215	0
RPACG00000001786.1	0.222098	0	3.29496	14.0898	0	0	0.306852	0.42858	1.11011	0	0.0163901	0	0.887586	0	0	0	0	0.0160981	0.18325	0.761536	0.0793677	0.249076	19.2347	6.1365
RPACG00000001787.1	0.0358854	0	0	4.55773	0	0	0	0	0	0	0.0113122	0	0.201261	0	0	0	0	0	0.0340597	0.0863925	0	0	9.15241	0.143867
RPACG00000001788.1	0.0431254	0.0575411	1.08858	2.35847	0	0	0.055663	0.0851418	2.9006	0.0249949	0	0	1.79798	0.980566	0.147594	1.30385	0	0.776566	0.144459	0.281422	2.55932	0.445864	0.474157	1.58975
RPACG00000001789.1	0	0	1.43483	2.1683	0	0	0	0.192794	0	0	0	0	0	0	0	0	0	0	0.404046	0	0	0.181305	0	0
RPACG00000001790.1	0	0	4.8385	5.78459	0	0	0.0536857	0.187302	0.637464	0	0	0	8.6611	4.56645	0	9.31876	0	0	2.38456	0.58388	0.120079	1.823	2.37327	1.59476
RPACG00000001791.1	0	0	4.33106	4.61622	0	0	0	0.314024	0	0	0	0	7.74845	5.37735	0	13.6635	0	0	0.444523	0.279627	0.134104	0.784399	1.64267	1.33637
RPACG00000001792.1	0	0.0591521	0.360855	1.15639	0	0	0	0	0	0	0	0	8.01991	6.27471	0	13.9001	0	0	0.222326	0	0.112064	0.588216	0	0
RPACG00000001793.1	3.21967	0.776516	4.28401	2.76738	0.383054	1.39318	2.21857	1.53784	5.00747	0.122824	0.341001	0.316359	1.02747	0.793518	3.34703	1.50377	4.23479	4.75941	1.10208	0.418439	0.739414	1.78436	5.71969	4.45118
RPACG00000001794.1	1.28083	0.328187	4.40112	2.28442	0.112966	0.123206	1.81383	2.28776	2.78141	0.130331	0.189588	0.156577	0.352093	0.251741	1.13979	0.32749	1.54338	2.42251	0.796171	0.526444	1.23598	1.84146	4.27168	3.07051
RPACG00000001795.1	0.235925	0.0890892	0.126498	0.136112	0.0376857	0	0.263754	0.153865	0.211025	0.0181214	0.043129	0.195994	42.1536	49.1644	0	64.1244	0	0.0576713	0.156178	0.192102	0.198325	2.06176	0.0371058	0.0656765
RPACG00000001796.1	1.37687	0.333588	6.69751	3.35689	0.0845979	0	1.7012	0.207292	2.83036	0.121814	0.112854	0.166997	0	0	0.0596872	0	0.0644489	0	0.878577	0.492613	0.177566	1.44537	6.33552	5.59478
RPACG00000001797.1	10.477	0.864881	8.57902	2.71886	0.0942459	1.02627	9.8333	3.46416	13.1255	0.655668	0.412977	0.790088	0	0	0.133217	0.0379427	0	2.39668	3.10098	1.71482	0.197699	12.7766	1.57903	3.27952
RPACG00000001798.1	0	0.0284992	0	0	0	0	0.361104	0.156778	0	0	0	0	0	0	0	0.0772613	0	0	0	0.139749	0	0.122472	0	0
RPACG00000001799.1	0	0	0	0	0	0	0.262303	0.120298	0	0	0.0560629	0	0	0	0	0	0	0	0.0546655	0.214266	0	0.0928023	0.1453	0
RPACG00000001800.1	0	0	2.91496	5.37141	0	0	0.3758	0.0936512	3.18732	0	0	0	0	0	0	0.0461325	0	0	0.119228	0	0	0.429785	1.69519	0
RPACG00000001801.1	0	0.0605013	0.369982	0	0	0	0.181575	0.089194	0	0	0.0207962	0	0.0715224	0	0	0.0441332	0	0	0	0	0	0.20437	0	2.30491
RPACG00000001802.1	0	0.0362993	0	0	0	0	0	0	0	0	0	0	0	0	0	0	0	0	0	0	0.244226	0	0	0
RPACG00000001803.1	10.0035	0.398262	86.7471	106.891	0.165645	0	2.65101	1.61675	9.08165	0.315969	0.125964	0.0805999	0.17382	0.284199	0.238658	0.400074	0.509177	0.777774	1.62334	0.483462	1.71631	4.4853	46.7436	93.046
RPACG00000001804.1	0	0.218509	0.892812	0	0	0	0	0	0	0	0	0	0	0	0	0.213612	0	0	0	0	0	1.2947	0	0
RPACG00000001805.1	2.64744	1.45309	3.34143	1.82677	0.457675	1.00679	8.95833	9.07976	1.84	0.460293	0.899432	0.688127	0.836254	1.00729	0.561628	1.06167	0.599674	1.6363	2.81804	1.20408	1.87212	3.84599	6.17182	4.36014
RPACG00000001806.1	0.0759834	0.0445903	0	0.173806	0.0481342	0	0.157291	0.235843	0	0	0.00917932	0.0238219	0.050015	0	0	0	0	0.295029	0.0498963	0.0350482	0.101259	0.117138	0.0948037	0
RPACG00000001807.1	0.0231447	0	0	0	0	0	0	0	0	0	0	0	0	0	0	0	0	0	0.0201073	0	0	0	0	0
RPACG00000001808.1	0.749691	0.51649	0	0	0	0	0.593103	0	0	0.598767	0	0	0.671385	0	0	0.519931	0	0	0.888802	0.921973	0	0.771331	0	0
RPACG00000001809.1	4.47985	1.98665	9.25057	13.311	0.667175	2.993	4.25672	3.14126	21.8957	0.339144	0.478719	1.10449	8.41195	7.96988	6.08564	6.35232	2.33073	6.88175	2.28173	3.2567	6.42763	7.65928	10.3631	8.33428
RPACG00000001810.1	3.55687	2.44909	4.98464	1.67361	1.08483	3.78993	8.87189	9.61418	7.73236	0.927408	1.12075	1.36973	24.425	25.6089	8.52095	22.4446	8.67055	16.7274	3.49843	3.83276	6.96303	20.1429	11.0047	11.8441
RPACG00000001811.1	2.06327	0.455363	6.37942	7.15215	0.135201	1.71784	1.56004	1.3988	11.554	0.173011	0.29195	0.0889247	5.91148	2.4326	1.84602	4.89881	1.09924	1.52729	0.811492	1.18085	1.32386	2.42102	5.24072	8.15573
RPACG00000001812.1	0.716527	0.0970952	4.8182	3.49702	0.0806754	0.440123	0.526847	0.632402	14.2823	0.0698428	0.123117	0.479714	1.39055	0.857516	0.586531	0.883543	0.391427	0.542854	0.245114	0.470014	1.22315	1.47059	3.36769	2.75613
RPACG00000001813.1	7.97474	1.88892	9.05792	8.10019	0.0641186	0.52416	6.47038	7.8547	2.50732	0.1232	0.427838	0.316932	2.1335	2.63748	6.35596	3.5627	9.4582	12.9458	2.26168	0.466797	1.07802	3.00759	15.0321	6.58772
RPACG00000001814.1	1407.27	678.429	1285.96	2058.6	447.377	2165.51	1391.61	1546.67	3388.69	234.837	279.462	412.058	507.564	922.656	1004.48	268.544	883.701	1350.71	564.648	1439.28	1354.39	2620.34	1573.78	1822.23
RPACG00000001815.1	2.42777	0.0720376	0.35306	0	0.126176	0.344068	0.0785126	0.103034	0	0.0202208	0.0721947	0.156187	0.0873804	0.162223	1.5021	0.237084	2.32973	1.99636	0	0	0.0442558	0.17903	0.455561	0.219865
RPACG00000001816.1	0	0.01071	0.133169	0	0	0	0	0.193795	0	0	0	0	0.370336	0.982679	0	0.85983	0.36134	0.182499	0.0273723	0	0	0	0.0779295	0
RPACG00000001817.1	0	0	0	0	0	0	0	0	0	0	0	0	0	0	0	0	0	0	0	0	0	0	0	0
RPACG00000001818.1	0	0.0126611	0	0	0	0	0.0433017	0	0	0	0	0	1.15627	1.86354	0.0653952	1.08062	0.211695	1.99668	0	0	0	0	0	0
RPACG00000001819.1	0	0	0	0	0	0	0	0	0	0	0	0	0	0	0	0	0	0	0	0	0	0	0	0
RPACG00000001820.1	0	0	0	0	0	0	0.301446	0	0	0	0	0.0522459	0.223154	0.274503	0.920856	0	0.657205	1.83156	0	0	0.444681	0	0.210609	0
RPACG00000001821.1	4.81364	2.49109	8.32307	7.40955	0.332042	0.822643	10.0672	8.43086	4.38578	0.536577	0.840254	0.552218	2.07124	1.26758	8.31331	2.98987	8.48931	9.2187	4.86351	1.18674	0.824889	4.70601	17.7801	7.78052
RPACG00000001822.1	7.36307	0.405241	10.9396	6.79654	0.0977135	0.793454	2.86222	1.60833	1.61742	0.163075	0.22346	0.085644	2.76466	1.06584	1.32676	4.49299	1.46608	2.45651	0.66343	0	0.684696	0.572722	17.0735	9.83664
RPACG00000001822.2	1.89241	1.39466	0.996043	0	0.190034	0.77706	7.25168	3.32614	9.02824e-07	0.0795807	0.216112	0.163121	0.768644	0.910875	11.2022	0.575809	13.9851	9.30193	2.09615	0.991469	1.35104e-06	2.22969	2.45438	0
RPACG00000001823.1	2.38742	0.714641	4.69731	3.45035	0.23873	0.169937	2.64295	1.33102	0	0.10488	0.206828	0.205916	1.62993	1.64616	3.00495	2.00604	3.78133	3.80039	1.09834	0.801329	1.31234	0.0190975	7.68313	4.37968
RPACG00000001823.2	0	0.148518	0	0	0	2.01047e-06	0.392357	0.982219	1.38454	2.44016e-06	0.0462491	0	0.263537	0	1.39946	0	1.06671	0.396413	0.324175	4.59009e-06	0	2.24154	0	0
RPACG00000001824.1	562.278	72.3703	481.8	237.887	16.2311	57.8084	86.1093	141.94	301.85	10.3374	16.6797	28.388	323.978	216.544	59.2031	210.633	58.5073	170.545	52.5207	65.4292	96.5334	114.253	359.367	371.265
RPACG00000001825.1	2.44859	0.015219	6.02544	0.418244	0.0193005	0	0.0180115	0.0315206	2.37746	0.00928046	0.00736264	0.0191181	31.4724	46.3712	0.0540299	72.6139	0.029281	0.0295394	0.0399948	0.0281094	0	0.117333	2.43249	3.09442
RPACG00000001826.1	1.33294	0.542763	3.0795	2.61316	0.36185	1.18383	3.42346	0.630383	2.96896	0.289876	0.368029	0.370098	1.30343	1.67472	3.58527	1.18499	1.57512	1.84826	1.23366	1.51059	2.08064	4.81391	4.37116	2.85789
RPACG00000001827.1	41.233	1.03298	19.0439	13.5557	1.91051	3.4022	3.55862	3.12259	34.4551	2.39507	2.62473	4.00516	3.35692	4.38374	1.83803	0.519931	0.971356	7.01249	3.11081	3.68789	2.60372	12.3413	11.1266	17.3727
RPACG00000001828.1	0	0.950947	3.03643	0	0	0	1.73372	0	0	0.440487	0.350261	0.450696	0	0	0	0	0	0	0	1.3491	0	5.57296	0	6.31783
RPACG00000001829.1	43.5898	1.53746	81.7843	51.7395	0.962094	4.76308	5.8499	6.00083	42.4193	0.503703	0.93336	1.16515	0.68281	0.262285	0.308701	0.457759	0.199949	0.538738	1.78665	2.29177	2.66144	13.025	62.6598	55.5548
RPACG00000001830.1	0.343428	0.114394	0.593919	0.422536	0.0586222	0	0.329467	0.191557	0.651782	0.0281012	0	0.086571	43.6171	24.1535	0.0831949	62.3235	0.179152	0.0906023	0.203251	0.170605	0.859493	1.07583	0.462332	0
RPACG00000001831.1	3.32934	0.658982	0	0	0.504751	0	1.89098	0	5.46897	0	0.190241	0	14.9885	11.3613	0.731623	14.0888	3.09043	0.787236	1.7763	0.738439	1.03424	1.23834	5.93818	0
RPACG00000001832.1	0.139583	0.136674	2.38568	1.00693	0	0	1.98072	0.685968	6.16866	0.0671298	0	0	1.91178	0.962984	1.41682	1.24325	1.29475	1.31488	0.686046	0.613423	0.582777	1.55595	1.6652	3.89789
RPACG00000001833.1	2.67866	0.314026	4.24879	2.98556	0	0	1.56389	1.35353	4.53712	0	0.237309	0.101036	7.43482	1.42712	2.1115	4.54307	1.913	1.94742	1.16566	0.607587	0.85851	1.53348	1.63905	5.02305
RPACG00000001834.1	1.58693	0.358906	4.12095	1.34513	0.093505	0.507668	2.28381	1.83084	2.06699	0.134198	0.035575	0.0457915	1.95316	0.880553	0.536182	1.20302	0.71824	3.35018	0.780144	0.544118	0.974853	2.4127	2.58152	5.51864
RPACG00000001835.1	0.0650203	0.00726357	0.550791	0	0	0	0.178558	0.089218	0.305413	0	0.0208317	0	0	0	0.0383383	0.0659824	0.082996	0.125656	0.0566433	0.0795435	0.0574336	0.0332507	0.215199	0.28545
RPACG00000001836.1	0.444463	0	2.2885	1.21498	0.168861	0	0.950979	0.413241	2.80383	0.0404029	0.0642611	0.0414138	0.616657	0.794991	0.965973	0.882313	0.259105	0.656285	0.176016	0.122811	0.705078	0.621485	1.83151	2.34525
RPACG00000001837.1	0.133791	0.0743565	3.08336	0	0.0537424	0	0.352217	0.175602	0	0.0257719	0.0409447	0.1059	0.895759	0.552467	1.06603	0.90842	1.14885	1.2445	0.186241	0.15642	0	0.328502	0.741689	1.30857
RPACG00000001838.1	0	0	3.29529	0	0	0	0	0.527364	0	0	0	0	1.02477	1.11691	0	0.790832	0	1.5092	0	0	0	0.398595	0	1.11477
RPACG00000001839.1	2.61724	0.283065	7.2157	3.58522	0.142259	0.386633	2.00098	0.697138	3.94572	0.170279	0.10832	0.279568	1.92883	1.21791	1.4188	1.71637	0.653286	1.32306	1.08635	0.724228	0.892303	4.53138	7.7165	8.8961
RPACG00000001840.1	0.895746	0.174245	8.57684	2.41076	0.336166	0	1.58198	1.09363	0	0	0.12785	0.0817933	0.881974	0.721264	1.45355	0.676814	0.774967	2.63051	0.706209	0.490799	0.69636	2.68979	2.98502	2.91408
RPACG00000001841.1	0.249269	0.0413885	1.47375	0	0	0	0.340546	0.355853	0	0	0.0276467	0	0.0757525	0.248712	0.828199	0.175253	1.00087	0.450489	0.252117	0	0	0.444956	0.859597	0.504607
RPACG00000001842.1	0.878737	0.219816	6.42749	5.58993	0.244392	1.11076	1.2355	1.1974	8.8928	0.0587518	0.100994	0.332807	3.02513	1.20449	1.19772	2.08284	0.834396	0.997709	0.7738	1.09744	2.05744	2.74905	3.3289	4.40071
RPACG00000001843.1	7.84927	1.37705	43.2123	23.8668	1.32426	2.40214	5.73512	6.13003	41.7429	0.370401	0.693592	1.44033	16.4414	9.2644	3.36339	10.7479	2.78108	6.56144	2.33316	5.86163	11.91	11.9423	18.9277	25.9085
RPACG00000001844.1	1.96499	0.283369	5.39361	4.95349	0.137154	0.320603	1.70053	1.11997	3.29101	0.113053	0.15696	0.116444	1.13965	0.873308	1.59081	1.12025	1.27826	1.64944	0.649647	0.485108	0.742341	1.78678	5.55621	4.64369
RPACG00000001845.1	0.149999	0.0499535	0.201433	0	0	0	0.111736	0.292315	0	0	0	0.0293522	0.372911	0.357552	0.592665	0.0479908	0.364578	0.36878	0	0.173539	0.499582	0.072976	0.352766	0.207373
RPACG00000001846.1	4.32301	0.793885	11.1077	6.38915	0.389045	1.09368	4.03471	4.2932	5.94889	0.266587	0.37338	0.298133	2.94897	2.55692	4.90432	2.96202	4.75088	6.08724	1.52163	1.09904	1.39096	4.58132	10.166	9.57819
RPACG00000001847.1	25.9296	5.09121	26.8587	29.8876	1.61056	2.23971	13.8905	29.7056	19.8162	1.47332	1.96991	2.18305	8.41042	7.44425	22.5811	9.23126	26.4767	51.2117	6.37809	5.08254	9.44323	11.6466	52.3874	40.9534
RPACG00000001848.1	2.36187	0.781949	3.74814	5.67757	0.360484	0.714368	2.32733	2.46228	4.39315	0.110188	0.262396	0.340131	7.5654	3.20153	2.48889	6.22804	3.23979	4.37834	1.08803	1.00203	2.34145	3.95323	4.5195	6.962
RPACG00000001849.1	8.18044	3.75412	16.1435	9.3833	0.832113	2.57311	6.03759	7.15783	2.61677	0.170301	0.316218	0.406244	10.2993	6.81745	4.09573	8.12453	5.11306	6.30292	2.39933	2.07391	3.7034	7.74055	14.5286	10.7106
RPACG00000001850.1	2.92877	0.896999	4.05219	3.72549	0.275269	0	2.70127	2.75397	2.30565	0.18178	0.236134	0.153015	4.36594	1.56276	2.2274	3.21419	3.45506	6.18486	0.761725	0.450883	1.22897	1.80333	5.55911	4.91272
RPACG00000001851.1	13.2889	2.35621	18.7677	29.8271	2.07489	8.5757	6.12641	11.9307	37.0799	1.13352	0.789179	2.41763	16.817	7.02153	5.10615	8.26296	5.92109	19.2445	3.84888	10.3471	17.0896	7.16616	22.6044	36.6813
RPACG00000001852.1	0.481656	0.089434	0.312701	0.741659	0.074637	0.10184	0.374015	0.319936	0.627979	0.0628538	0.0712067	0.0601629	3.85318	1.7756	0.585565	3.28317	1.38452	1.25342	0.289701	0.530024	1.21907	0.113252	1.2489	2.44022
RPACG00000001853.1	0	0	0.383268	0	0	0	0.248347	0.123974	0	0	0.014466	0	0.07896	0.0650341	0.32082	0.152793	0.173317	0.291757	0	0	0	0.138834	0.224329	0.13212
RPACG00000001854.1	0	0	0	0	0	0	0	0	0	0	0	0	0	0	0	0	0	0	0	0	0	0	0.260414	0
RPACG00000001855.1	12.29	1.64101	25.8136	6.72592	0.286731	0.781137	10.8545	5.32754	1.60069	0.309809	0.696866	0.300995	4.77199	4.72979	9.94134	5.94562	10.9633	8.81325	3.37261	2.03512	1.73165	6.85997	20.0561	12.3553
RPACG00000001856.1	2.03964	1.44417	7.58376	5.51563	0.424729	0.693955	8.02467	6.24433	2.84191	0.50964	0.906539	0.838397	3.49223	2.11071	9.05038	2.83851	10.4193	8.43445	4.3228	2.96782	2.4961	6.9976	6.94754	6.80041
RPACG00000001857.1	20.0667	6.34153	11.5498	12.3027	0	0	13.983	7.15742	9.59899	1.66505	0.992809	0.427703	4.63205	6.80574	34.4774	13.1273	27.2635	36.2636	3.67424	1.27748	3.59343	6.35505	30.4211	11.9651
RPACG00000001858.1	4.57699	1.67093	11.3331	7.45304	0.759078	1.48945	5.53134	4.71136	18.3244	0.379265	0.544162	1.00581	4.41943	5.93277	9.68539	3.0808	8.67798	11.0907	1.8057	3.31586	4.72302	6.87882	12.0228	9.51833
RPACG00000001859.1	36.1528	6.20151	38.3039	36.8181	0.828224	2.68304	24.171	14.0119	32.6939	1.81682	1.70051	1.0478	8.16952	8.81016	31.5029	5.46768	37.4245	45.6294	9.04432	7.0102	14.417	20.7955	46.0898	71.7948
RPACG00000001860.1	56.8952	12.2171	33.0695	19.6684	0.779428	6.27841	34.1905	21.5467	25.424	0.922333	2.36513	0.763442	11.183	10.8059	45.1094	7.03947	61.509	60.2601	13.519	1.70805	4.82033	14.4127	43.076	53.7573
RPACG00000001861.1	0.20307	0	0	0	0	0	0	0	0	0	0	0	0	0	0	0	0	0	0	0	0	0	0	0
RPACG00000001862.1	0	0	0	0	0	0	0	0	0	0	0	0	0	0	0	0	0	0	0	0	0	0	0	0
RPACG00000001863.1	0	0	0	0	0	0	0	0	0.197389	0	0	0	0	0	0	0	0	0	0	0	0	0	0	0
RPACG00000001864.1	0	0	0	0	0	0	0	0	0	0	0	0	0	0	0	0	0	0	0	0	0	0	0	0
RPACG00000001865.1	0	0	0	0	0	0	0	0	0	0	0	0	0	0	0	0	0	0	0	0	0	0	0	0
RPACG00000001866.1	0	0	0	0	0	0	0	0	0	0	0	0	0	0	0	0	0	0	0	0	0	0	0	0
RPACG00000001867.1	0	0	0	0	0	0	0	0	0	0	0	0	0	0	0	0	0	0	0	0	0	0	0	0
RPACG00000001868.1	0	0	0	0	0	0	0	0	0	0	0	0	0	0	0	0	0	0	0	0	0	0	0	0
RPACG00000001869.1	0	0	0	0	0	0	0	0	0	0	0	0	0	0	0	0	0	0	0	0	0	0	0	0
RPACG00000001870.1	0	0	0	0	0	0	0	0	0	0	0	0	0	0	0	0	0	0	0	0	0	0	0	0
RPACG00000001871.1	0	0	0	0	0	0	0	0	0	0	0	0	0	0	0	0	0	0	0	0	0	0	0	0
RPACG00000001872.1	0	0	0	0	0	0	0	0	0	0	0	0	0	0	0	0	0	0	0	0	0	0	0	0
RPACG00000001873.1	0	0	0	0	0	0	0	0	0	0	0	0	0	0	0	0	0	0	0	0	0	0	0	0
RPACG00000001874.1	0	0	0	0	0	0	0	0	0	0	0	0	0	0	0	0	0	0	0	0	0	0	0	0
RPACG00000001875.1	0.0643631	0	0	0	0	0	0	0	0	0	0	0	0	0	0	0	0	0	0	0	0	0	0	0
RPACG00000001876.1	0	0	0	0	0	0	0	0	0	0	0	0	0	0	0	0	0	0	0	0	0	0	0	0
RPACG00000001877.1	0	0	0	0	0	0	0	0	0	0	0	0	0	0	0	0	0	0	0	0	0.0197158	0	0	0
RPACG00000001878.1	0	0	0	0	0	0	0	0	0	0	0	0	0	0	0	0	0	0	0	0	0	0	0	0
RPACG00000001879.1	0	0	0	0	0	0	0	0	0	0	0	0	0	0	0	0	0	0	0	0	0	0	0	0
RPACG00000001880.1	0.0809522	0	0	0	0	0	0	0	0	0	0	0	0	0	0	0	0	0	0	0	0	0	0	0
RPACG00000001881.1	0	0	0	0	0	0	0	0	0	0	0	0	0	0	0	0	0	0	0	0	0	0	0.476175	0
RPACG00000001882.1	0.602812	0.0209943	1.87032	0.560055	0	0	0	0	5.80437	0	0.0443748	0.0574799	0	0.0332494	0.633641	0	0	0.256781	0	0	0.162963	0	8.09769	2.6529
RPACG00000001883.1	0	0	0	0	0	0	0	0	0	0	0	0	0	0	0	0	0	0	0	0	0	0	0	0
RPACG00000001884.1	0	0	0	0	0	0	0	0	0	0	0	0	0	0	0	0	0	0	0	0.0720832	0	0	0.194541	0
RPACG00000001885.1	0	0	0	0	0	0	0	0	0	0	0	0	0	0	0	0	0	0	0	0	0	0	0	0
RPACG00000001886.1	0	0	0	0	0	0	0	0	0	0	0	0	0	0	0	0	0	0	0	0.0720832	0	0	0.194541	0
RPACG00000001887.1	0	0	0	0	0	0	0	0	0	0	0	0	0	0	0	0	0	0	0	0.0720832	0	0	0.194541	0
RPACG00000001888.1	0	0	0	0	0	0	0	0	0	0	0	0	0	0	0	0	0	0	0	0.0720832	0	0	0	0
RPACG00000001889.1	0	0	0	0	0	0	0	0	0	0	0	0	0	0	0	0	0	0	0	0	0	0	0	0
RPACG00000001890.1	0	0	0	0	0	0	0	0	0	0	0	0	0	0	0	0	0	0	0	0	0	0	0.194541	0
RPACG00000001891.1	2.35666	0.0181766	4.06343	2.68734	0.06769	0	0.0316295	0.0552823	8.54147	0	0.0258079	0.0501738	0.0703967	0.0870096	0.448301	0	0.154459	1.43995	0	0	0	0	4.67428	9.82534
RPACG00000001892.1	4.77622	0.246006	6.83483	5.91414	0.131085	0	2.26609	2.78345	4.02705	0.0314822	0.199921	0.14577	1.32906	0.982925	1.65926	1.82091	1.14639	2.26466	0.816025	0.620303	0.757528	1.67713	10.7177	5.93482
RPACG00000001893.1	0.048002	0.0387145	0.207865	0.0895825	0.0247953	0	0.219675	0.182211	0.278009	0.023858	0.047306	0.0860559	0	0	0	0	0	0	0.0941328	0.126409	0.235066	0.225854	0.0488169	0.0864561
RPACG00000001894.1	0	0	0	0	0	0	0	0	0	0	0	0	0	0	0	0	0	0	0	0	0	0	0	0
RPACG00000001895.1	36.6538	7.0108	10.0987	12.4322	2.88286	6.77866	25.0967	16.1481	21.2263	1.79167	3.28948	2.86983	55.2894	53.801	33.6322	78.4202	23.3287	32.3317	13.2295	16.6302	27.2306	32.2432	19.135	26.3416
RPACG00000001896.1	1.9422	0.157254	8.49332	8.35693	0.377776	2.55558	1.63923	0.893849	12.5581	0.125308	0.195904	0.311412	9.26765	3.94653	0.969891	5.7866	1.22959	1.50459	1.00915	1.73436	2.44753	2.81573	4.15678	5.23297
RPACG00000001896.2	0.328448	0.454885	11.2118	8.47508	0.1672	0.279066	1.41479	1.23971	6.24666	0.100649	0.0722278	0.197905	1.04296	0.827351	1.45437	1.63211	1.51296	1.92448	0.618055	0.780972	1.30587	1.70719	6.59007	4.86983
RPACG00000001897.1	2.24332	0.953013	14.9937	12.166	0.965894	4.81074	5.74149	3.94093	28.5377	0.192646	0.520811	1.14576	6.55329	4.20403	2.99068	3.94879	3.08644	4.00158	2.68465	4.44944	10.5952	8.78706	11.9038	16.4979
RPACG00000001898.1	1.07026	0.163785	1.21416	0.822605	0.082787	0.0564764	0.501736	0.185887	1.85713	0.0448146	0.0552854	0.0615893	0.300706	0.266142	0.476476	0.225001	0.940402	0.39507	0.207104	0.316556	0.218067	0.251279	1.24272	1.26304
RPACG00000001899.1	0.862349	0.138039	18.6838	5.84137	0.138269	0.638499	3.49089	0.625272	7.03818	0.071648	0.267874	0.142422	4.00691	3.00894	0.831129	4.79642	1.96542	1.38068	1.06434	0.71268	0.896486	1.98873	8.56404	5.15545
RPACG00000001900.1	0.10371	0.0924267	1.4309	0.612848	0.0424729	0	0.119178	0.0693814	2.36826	0.0203856	0.0161882	0.1048	29.3524	14.593	0.0599363	29.4794	0.129432	0.0653833	0.147034	0.247318	1.06976	0.155502	0.167411	0.59134
RPACG00000001901.1	37.4383	9.77267	129.531	101.104	2.95727	9.662	85.6162	58.3218	28.2304	2.15256	4.28436	2.50529	11.8916	7.32968	42.7679	9.75235	74.2204	54.8114	40.9752	17.0822	15.7706	47.123	171.29	117.103
RPACG00000001901.2	30.0363	935.427	4.76411	2.34247	83.1063	2830.71	1638.96	8315.51	66.8699	21.792	156.456	26.1537	1.52417	0	0.392356	3.75143	9.59189	0.371103	2544.21	1407.03	645.106	1196.29	5.4535	0.566511
RPACG00000001901.3	23.0905	0.234747	44.4554	23.2957	0	0	1.02662	0.581848	0	0	0	0	6.92536	2.12284	7.03549	4.38508	29.1921	10.5561	0.282378	0	0	0.376508	92.3031	38.3544
RPACG00000001901.4	72.0568	12.2046	173.6	144.815	2.84133	8.16341	69.3725	54.3329	22.3047	2.5019	5.14196	1.82917	19.6219	12.6032	91.8437	11.3646	117.179	162.511	26.6174	16.2493	12.6623	33.3546	252.684	174.299
RPACG00000001901.5	16.6178	231.602	25.574	12.5475	15.1177	343.013	317.568	2175.02	30.6444	4.04189	20.382	3.25449	2.85841	1.40986	2.8425	6.09294	14.2742	6.68584	641.439	509.039	129.753	181.221	41.6835	21.0045
RPACG00000001902.1	0.681203	0.270357	0.31853	0.227903	0	0	0.0589926	0	0	0.0151652	0	0.0156056	0.426726	0.919842	0.355049	1.75413	0.720063	0.145397	0.0218334	0.0919337	0.199051	0.230758	0.124388	0
RPACG00000001903.1	16.9567	7.11217	10.7713	6.59699	2.8566	11.8272	27.0988	19.4112	3.82576	0.877788	1.81491	0.78997	31.0272	32.082	64.5649	36.5296	111.683	89.6684	11.967	7.37499	7.03878	26.7086	18.3878	11.802
RPACG00000001904.1	1.64714	0.0362076	5.7055	1.14717	0.00610436	0.0666474	0.199126	0.159487	2.67231	0.011753	0.0163086	0.0212069	0.291302	0.298309	0.306158	0.319523	0.480386	0.419039	0.063163	0.00889272	0.180183	0.192562	2.3791	3.12999
RPACG00000001905.1	111.725	27.2426	276.036	188.373	8.52843	4.57705	58.8946	54.8881	389.603	3.63556	5.99059	7.93043	39.8797	45.8839	59.4212	37.4423	56.2132	92.3379	24.9816	21.8522	40.4186	47.3363	137.237	132.68
RPACG00000001906.1	49.0886	18.0262	104.995	113.426	5.84008	11.3816	43.4197	52.6768	145.008	3.63803	3.12147	3.7145	35.6391	14.0595	28.9557	19.5988	26.8674	53.1942	16.6662	20.5813	12.6018	34.7919	97.7409	125.39
RPACG00000001907.1	6.78488	0.367629	20.6048	14.1947	0.0849465	1.4151	0.875484	1.23281	17.281	0.0423896	0.393146	0.419154	0.353795	0.292653	0.478959	0.269337	0.258222	0.654017	0.470331	0.123268	1.06284	1.35086	16.4719	15.9721
RPACG00000001908.1	11.8998	3.44133	5.80799	9.79107	0.170633	0	2.08748	4.16307	0	0.244267	0.454239	0	3.04514	2.63464	3.44544	3.29801	5.24512	6.14147	2.38938	0.747321	0.35343	5.45969	8.07532	2.36689
RPACG00000001909.1	7.24262	3.61553	7.73704	5.10347	0.853815	1.53866	4.9487	6.48371	9.36995	0.0679928	0.649462	0.901958	6.40769	4.1478	6.76358	3.54943	8.74811	13.5442	3.17737	4.35134	2.95066	16.6402	8.99663	9.37863
RPACG00000001910.1	2.93977	0.139395	4.10265	0.882621	0.061098	0.333228	0.190078	0.232827	2.28021	0.0391678	0.069919	0.110936	1.18467	3.2818	0.0285171	1.13162	0.0618071	0.249427	0.0844146	0.177963	0.25718	0.272429	2.7273	1.27762
RPACG00000001911.1	4.12817	0.488824	8.97845	6.55617	0.077822	0.565719	2.66462	3.51654	1.74087	0.0997345	0.187971	0.11551	3.9899	2.71237	3.96705	7.41577	3.74335	8.82853	0.950306	0.377752	0.381908	2.5259	14.0512	7.86293
RPACG00000001912.1	3.15622	0.296581	7.50707	4.52325	0.0238398	0.0325357	0.944291	0.749373	0.735917	0.0229502	0.0523182	0.0266217	0.40188	0.556957	4.79071	1.20466	2.84111	4.20022	0.357674	0.0955062	0.0879621	0.202464	10.1007	4.28252
RPACG00000001913.1	8.00848	2.37915	13.2962	8.42494	0.778838	1.59002	5.74018	13.1211	11.3859	0.607157	1.03861	0.719959	4.51106	5.17122	7.77935	3.01794	6.68306	15.8359	3.60846	1.70048	3.06272	6.0655	18.7109	15.9208
RPACG00000001914.1	600.139	111.308	278.248	304.606	21.9204	62.609	184.868	124.49	243.297	18.2085	26.283	22.6907	105.902	78.4455	155.615	86.2061	152.197	167.477	84.5693	56.3394	137.155	200.768	431.275	356.16
RPACG00000001915.1	168.777	26.8619	438.637	265.474	19.4029	85.6539	68.1866	50.8176	245.163	7.97192	13.3686	17.9548	85.9147	64.6401	173.639	72.6799	85.5428	822.611	27.9185	40.8892	46.3921	300.817	233.098	302.521
RPACG00000001916.1	28.9472	4.56901	53.1429	18.28	1.04083	7.36069	16.6054	13.9675	13.8387	0.932669	2.13478	0.946096	20.8484	12.8017	48.1484	21.3844	28.3417	163.751	5.09546	2.66256	3.90378	36.9571	39.8418	27.6348
RPACG00000001917.1	5.50059	1.13194	62.7832	44.7153	1.42711	2.05298	8.30045	9.32213	58.1797	0.630381	1.49005	0.977651	5.23877	2.469	12.1033	3.85514	10.0656	11.6967	3.99425	4.89443	7.07853	8.84029	38.9278	39.3095
RPACG00000001918.1	0.405558	0.51473	2.10807	1.10581	0.697038	3.80455	1.69581	0.624642	4.67341	0.220904	0.515799	0.607271	1.38478	2.06235	2.22829	0.780362	2.21367	1.86839	0.9091	1.96886	3.76253	4.8801	3.27976	1.33407
RPACG00000001919.1	7.03556	0.915223	16.1815	15.0604	0.186318	0.203015	6.06144	4.8086	3.74351	0.125248	0.411959	0.239253	4.30297	1.59654	3.04458	4.47112	3.23322	7.96317	3.45538	0.868028	1.72178	3.18068	27.9019	16.8665
RPACG00000001920.1	4.18389	1.26676	28.5884	17.7426	0.728612	1.47596	3.94428	2.99187	23.7718	0.390338	0.524097	0.845248	3.65455	2.2304	4.4897	2.68223	5.56007	4.55786	1.74018	2.60733	5.25732	7.26601	15.1279	13.4219
RPACG00000001921.1	1.17333	0.283263	13.8549	2.35995	0.102052	1.00252	1.64613	1.09989	14.1941	0.495969	0.101253	0.293571	1.11204	6.26409	4.96915	3.69815	2.39571	2.27522	1.74657	0.401372	0.709681	4.22495	3.41539	17.5449
RPACG00000001922.1	127.314	8.03941	628.547	162.999	2.6015	26.7453	18.2697	20.4579	539.939	2.70166	2.61208	2.18868	2.98479	6.51254	26.4931	3.84613	18.5253	68.3914	13.805	5.52765	12.2165	52.277	164.335	549.674
RPACG00000001923.1	1.49455	0.291967	19.5092	2.4767	0.124753	1.8698	3.14701	1.63012	7.3187	0.524389	0.154598	0.539633	1.07011	8.9003	10.083	4.54584	3.27206	2.48953	3.27847	0.272472	1.04884	6.45879	4.97681	20.422
RPACG00000001924.1	1.5939	0.510123	14.7442	2.4925	0.276891	2.25812	2.4013	1.58319	3.84126	0.232059	0.0527119	0.578329	0.721859	2.48915	2.56309	1.5592	1.37732	1.60889	1.05703	1.40969	2.31648	8.73337	7.1003	6.25408
RPACG00000001925.1	0.771371	0.712355	2.79159	2.63561	0.13277	2.17059	2.01615	3.30719	3.33696	0.0797144	0.455596	0.656152	6.59288	6.71286	10.4119	3.95592	17.4687	14.2738	1.10207	1.40153	3.83612	5.8649	2.48501	1.27155
RPACG00000001926.1	0.695709	7.83551	5.45884	0	0	2.90418	4.56112	2.66606	0	0	0.204589	0.529098	5.74979	5.64864	56.3076	2.22876	29.8943	39.9486	4.18571	2.37416	2.2231	18.6352	0	0
RPACG00000001927.1	1.52388	2.77342	3.29092	0.33528	0.13946	4.55605	3.74078	8.12574	1.03608	0.156136	0.495979	0.825351	2.85535	8.16476	22.2704	1.45979	15.453	19.413	1.41676	3.31571	2.53559	19.1313	1.9242	0.808842
RPACG00000001928.1	0.0546581	0.0673561	0.355356	0.0850917	0.0117758	0.0642607	0.230606	0.192301	0.660236	0.00566561	0.0718948	0.0408737	0.244449	0.716736	3.56718	0.464659	8.17075	4.35334	0.455155	0.102917	0.198482	0.200204	0.370938	0
RPACG00000001929.1	0	0.0186352	0	0	0	0	0.0399685	0.0233255	0	0	0.0108995	0	0.0889704	0.171415	2.01563	0.0690126	5.34731	1.94316	0.039444	0.0208044	0	0.0173524	0.0281227	0
RPACG00000001930.1	0.0349443	0.0468888	0.223716	0	0.0222047	0	0.16582	0.217588	0	0	0	0	0.0692053	0.266445	0.280008	0.143048	0.168526	0.170044	0.0460264	0.0323372	0.0467224	0.324122	0.0437309	0
[truncated: 36,180 more rows]
